# Supplementary material for: Generation and Characterization of the Western Regional Research Center Brachypodium T-DNA Insertional Mutant Collection
Source: PLoS One. 2012 Sep 17;7(9):e41916. doi: 10.1371/journal.pone.0041916 (PMC3444500; doi:10.1371/journal.pone.0041916)
Supplement: Table S2 — Excel file containing a complete list of FST sequences with their genomic locations and sequencing information. (XLS) [file pone.0041916.s002.xls]

## Sheet: Sheet1
Table of mutants in the WRRC Brachypodium distachyon T-DNA insertional mutant population
updated 7/21/2011
7287 entries
	Column title	Explanation of entries
	FST_name	The name of the flanking sequence tag (FST)
	JJ#	The name of the T-DNA line
	a/b	Suffix for the name of the T-DNA line
	Chromosome	The chomosome containing the FST
	Insertion_site	The position of the final base from the end of the FST sequence predicted to be closest to the T-DNA insertion site
	Insert class	FSTs located in genes are classified as being located in an exon, intron, five_prime_UTR, or three_prime_UTR. FSTs withing 1kb upstream or downstream of a gene are designated as "near" and FSTs > 1kb from a gene is designated as "intergenic". Searches for the lines classed as "intergenic*" will return an invalid hit to Bradi1g02575 due to a genome annotation mistake. A gene is considered tagged i…
	Gene tagged	The Brachypodium gene ID (Bradi number) of the tagged gene
	FST_start	The position of the first base of the FST sequence
	FST_stop	The position of the final base of the FST sequence
	Accession	The Brachypodium accession used for this line (Bd21 or Bd21-3)
	Construct	The name of the T-DNA construct used in this line
	Border	Sequence off of this T-DNA border used to obtain the FST
	Seq_Primer	The name of the primer used to obtain the FST
	Enzyme	The enzyme used for inverse PCR
FST_name	JJ#	a/b	Chromosome	Insertion_site	Insert class	Gene tagged	FST_start	FST_stop	Accession	Construct	Border	Seq_Primer	Enzyme
JJ1.0	JJ1		Bd5	25580470	intergenic	N/A	25580505	25580470	Bd21-3	POL001	LB	F6	BfaI
JJ3.0	JJ3		Bd1	71603306	exon	Bradi1g74370	71602493	71603306	Bd21-3	POL001	RB	1R	HindIII
JJ3.1	JJ3		Bd2	22205094	intergenic	N/A	22205048	22205094	Bd21-3	POL001	LB	F6	BfaI
JJ3.2	JJ3		Bd2	22205378	intergenic	N/A	22205378	22205466	Bd21-3	POL001	RB	sp4	TAILPCR
JJ3.3	JJ3		Bd2	33175417	near	Bradi2g33130	33175949	33175417	Bd21-3	POL001	RB	1R	HindIII
JJ4.0	JJ4		Bd2	18830729	intergenic	N/A	18830729	18830946	Bd21-3	POL001	RB	1F	HindIII
JJ4.1	JJ4		Bd2	18830729	intergenic	N/A	18830946	18830729	Bd21-3	POL001	RB	1R	HindIII
JJ4.2	JJ4		Bd3	13622065	near	Bradi3g15327	13621838	13622065	Bd21-3	POL001	RB	1R	HindIII
JJ4.3	JJ4		Bd3	13622070	near	Bradi3g15327	13622070	13621838	Bd21-3	POL001	RB	1F	HindIII
JJ4.4	JJ4		Bd3	59516155	intron	Bradi3g60617	59516315	59516155	Bd21-3	POL001	LB	F6	BfaI
JJ4.5	JJ4		Bd4	31595543	intron	Bradi4g26366	31595543	31595768	Bd21-3	POL001	RB	SP4	TaqI
JJ4.6	JJ4		Bd4	31595543	intron	Bradi4g26366	31595768	31595543	Bd21-3	POL001	RB	R5	TaqI
JJ8.0	JJ8		Bd2	36926128	intergenic	N/A	36926128	36926422	Bd21-3	POL001	RB	SP4	TaqI
JJ8.1	JJ8		Bd2	36926128	intergenic	N/A	36926420	36926128	Bd21-3	POL001	RB	R5	TaqI
JJ8.2	JJ8		Bd2	56014591	exon	Bradi2g57967	56014591	56014705	Bd21-3	POL001	RB	1F	HindIII
JJ8.3	JJ8		Bd4	37244616	near	Bradi4g31470	37243950	37244616	Bd21-3	POL001	RB	1R	HindIII
JJ9.0	JJ9		Bd3	36663345	intergenic	N/A	36663151	36663345	Bd21-3	POL001	RB	R5	TaqI
JJ9.1	JJ9		Bd3	36663345	intergenic	N/A	36663345	36663137	Bd21-3	POL001	RB	SP4	TaqI
JJ10.0	JJ10		Bd2	16970034	near	Bradi2g19270	16970003	16970034	Bd21-3	POL001	LB	F6	BfaI
JJ10.1	JJ10		Bd3	18902802	exon	Bradi3g19910	18902802	18903301	Bd21-3	POL001	LB	R2	BfaI
JJ10.2	JJ10		Bd3	18902983	intron	Bradi3g19910	18903262	18902983	Bd21-3	POL001	LB	F5	BfaI
JJ12.0	JJ12		Bd2	33175471	near	Bradi2g33130	33175747	33175471	Bd21-3	POL001	RB	1R	HindIII
JJ12.1	JJ12		Bd3	41414397	near	Bradi3g38970	41414397	41414336	Bd21-3	POL001	LB	R2	BfaI
JJ12.2	JJ12		Bd3	41414737	near	Bradi3g38970	41414640	41414737	Bd21-3	POL001	LB	F6	BfaI
JJ13.0	JJ13		Bd2	34961034	exon	Bradi2g34900	34961034	34961415	Bd21-3	POL001	LB	R2	BfaI
JJ13.1	JJ13		Bd2	34961090	exon	Bradi2g34900	34961113	34961090	Bd21-3	POL001	LB	F5	BfaI
JJ13.2	JJ13		Bd2	34961090	exon	Bradi2g34900	34961407	34961090	Bd21-3	POL001	LB	F5	BfaI
JJ13.3	JJ13		Bd2	34961290	intron	Bradi2g34900	34961290	34961415	Bd21-3	POL001	LB	R2	BfaI
JJ14.0	JJ14		Bd4	1860143	intergenic	N/A	1860173	1860143	Bd21-3	POL001	LB	F6	BfaI
JJ16.0	JJ16		Bd2	42402868	near	Bradi2g41950	42403221	42402868	Bd21-3	POL001	LB	F6	BfaI
JJ16.1	JJ16		Bd2	42402868	near	Bradi2g41950	42403246	42402868	Bd21-3	POL001	LB	F5	BfaI
JJ16.2	JJ16		Bd2	42402884	near	Bradi2g41950	42402884	42403246	Bd21-3	POL001	LB	R2	BfaI
JJ16.3	JJ16		Bd4	26776072	near	Bradi4g22520	26776256	26776072	Bd21-3	POL001	RB	1R	HindIII
JJ17.0	JJ17		Bd2	33175479	near	Bradi2g33130	33175890	33175479	Bd21-3	POL001	RB	1R	HindIII
JJ18.0	JJ18		Bd1	60721494	intron	Bradi1g61340	60721151	60721494	Bd21-3	POL001	LB	F6	BfaI
JJ20.0	JJ20		Bd2	24898923	exon	Bradi2g26410	24898020	24898923	Bd21-3	POL001	RB	1R	HindIII
JJ20.1	JJ20		Bd2	24899080	exon	Bradi2g26410	24899403	24899080	Bd21-3	POL001	LB	F6	BfaI
JJ23.0	JJ23		Bd1	50692862	intergenic	N/A	50692813	50692862	Bd21-3	POL001	LB	F6	BfaI
JJ23.1	JJ23		Bd1	50695928	exon	Bradi1g52407	50696657	50695928	Bd21-3	POL001	RB	1R	HindIII
JJ24.0	JJ24		Bd2	42402868	near	Bradi2g41950	42403223	42402868	Bd21-3	POL001	LB	F5	BfaI
JJ24.1	JJ24		Bd2	42402882	near	Bradi2g41950	42402882	42403246	Bd21-3	POL001	LB	R2	BfaI
JJ26.0	JJ26		Bd4	14740737	intergenic	N/A	14740949	14740737	Bd21-3	POL001	LB	F6	BfaI
JJ29.0	JJ29		Bd1	46811067	intergenic	N/A	46810841	46811067	Bd21-3	POL001	LB	F6	BfaI
JJ32.0	JJ32		Bd2	24668651	intergenic	N/A	24668353	24668651	Bd21-3	POL001	RB	1R	HindIII
JJ32.1	JJ32		Bd2	24669229	intergenic	N/A	24668353	24669229	Bd21-3	POL001	RB	1R	HindIII
JJ32.2	JJ32		Bd2	24669339	intergenic	N/A	24669339	24668431	Bd21-3	POL001	RB	SP4	HindIII
JJ33.0	JJ33		Bd3	41489305	three_prime_UTR	Bradi3g39090	41489357	41489305	Bd21-3	POL001	RB	1R	HindIII
JJ34.0	JJ34		Bd5	24481454	intergenic	N/A	24481535	24481454	Bd21-3	POL001	LB	F6	BfaI
JJ35.0	JJ35		Bd1	10784377	intergenic*	N/A	10784277	10784377	Bd21-3	POL001	LB	F6	BfaI
JJ37.0	JJ37		Bd1	32557722	intergenic	N/A	32557326	32557722	Bd21-3	POL001	RB	1R	HindIII
JJ37.1	JJ37		Bd1	32557755	intergenic	N/A	32557897	32557755	Bd21-3	POL001	LB	F6	BfaI
JJ37.2	JJ37		Bd2	51480050	near	Bradi2g51957	51479252	51480050	Bd21-3	POL001	RB	1R	HindIII
JJ37.3	JJ37		Bd2	51480089	near	Bradi2g51957	51480089	51479257	Bd21-3	POL001	RB	SP4	HindIII
JJ39.0	JJ39		Bd3	286332	exon	Bradi3g00540	286408	286332	Bd21-3	POL001	LB	F6	BfaI
JJ39.1	JJ39		Bd3	8705073	near	Bradi3g10510	8705073	8705715	Bd21-3	POL001	RB	sp4	TAILPCR
JJ39.2	JJ39		Bd3	8705281	near	Bradi3g10510	8705281	8705073	Bd21-3	POL001	RB	AC1	TAILPCR
JJ39.3	JJ39		Bd3	8705073	near	Bradi3g10510	8705696	8705073	Bd21-3	POL001	RB	1R	HindIII
JJ39.4	JJ39		Bd3	8705075	near	Bradi3g10510	8705075	8705298	Bd21-3	POL001	RB	sp4	TAILPCR
JJ39.5	JJ39		Bd3	8706144	intergenic	N/A	8706144	8705227	Bd21-3	POL001	RB	AC1	TAILPCR
JJ40.0	JJ40		Bd4	349962	near	Bradi4g00730	349962	350460	Bd21-3	POL001	RB	sp4	TAILPCR
JJ40.1	JJ40		Bd4	350452	near	Bradi4g00730	350452	349962	Bd21-3	POL001	RB	AC1	TAILPCR
JJ41.0	JJ41		Bd4	11451834	intergenic	N/A	11451834	11450982	Bd21-3	POL001	RB	SP4	HindIII
JJ42.0	JJ42		Bd1	48312582	intergenic	N/A	48312493	48312582	Bd21-3	POL001	LB	F6	BfaI
JJ44.0	JJ44		Bd1	31127474	exon	Bradi1g35580	31127670	31127474	Bd21-3	POL001	LB	F6	BfaI
JJ44.1	JJ44		Bd2	21152948	near	Bradi2g23580	21153146	21152948	Bd21-3	POL001	RB	1R	HindIII
JJ45.0	JJ45		Bd3	59670536	near	Bradi3g60900	59670126	59670536	Bd21-3	POL001	LB	F6	BfaI
JJ48.0	JJ48		Bd1	53462961	intergenic	N/A	53462828	53462961	Bd21-3	POL001	RB	1R	HindIII
JJ48.1	JJ48		Bd1	53462961	intergenic	N/A	53462828	53462961	Bd21-3	POL001	RB	1R	HindIII
JJ52.0	JJ52		Bd2	58969203	intron	Bradi2g62250	58969692	58969203	Bd21-3	POL001	LB	F6	BfaI
JJ54.0	JJ54		Bd2	7864831	intergenic	N/A	7865168	7864831	Bd21-3	POL001	LB	F5	BfaI
JJ54.1	JJ54		Bd2	7864987	intergenic	N/A	7864987	7865320	Bd21-3	POL001	LB	R2	BfaI
JJ56.0	JJ56		Bd1	42726641	three_prime_UTR	Bradi1g44560	42727535	42726641	Bd21-3	POL001	RB	1R	HindIII
JJ56.1	JJ56		Bd5	20477493	intergenic	N/A	20476754	20477493	Bd21-3	POL001	RB	1R	HindIII
JJ56.2	JJ56		Bd5	20477832	intergenic	N/A	20477832	20477212	Bd21-3	POL001	RB	sp4	TAILPCR
JJ56.3	JJ56		Bd5	20477837	intergenic	N/A	20477837	20476950	Bd21-3	POL001	RB	SP4	HindIII
JJ57.0	JJ57		Bd2	21152948	near	Bradi2g23580	21153010	21152948	Bd21-3	POL001	RB	1R	HindIII
JJ57.1	JJ57		Bd5	24795366	near	Bradi5g22410	24795788	24795366	Bd21-3	POL001	LB	F6	BfaI
JJ58.0	JJ58		Bd3	49158066	five_prime_UTR	Bradi3g47520	49158066	49157666	Bd21-3	POL001	LB	R2	BfaI
JJ58.1	JJ58		Bd3	49158079	five_prime_UTR	Bradi3g47520	49157668	49158079	Bd21-3	POL001	LB	F5	BfaI
JJ58.2	JJ58		Bd3	49158079	five_prime_UTR	Bradi3g47520	49157691	49158079	Bd21-3	POL001	LB	F6	BfaI
JJ60.0	JJ60		Bd4	46807619	near	Bradi4g42957	46807345	46807619	Bd21-3	POL001	RB	1R	HindIII
JJ60.1	JJ60		Bd4	46808178	near	Bradi4g42957	46807345	46808178	Bd21-3	POL001	RB	1R	HindIII
JJ60.2	JJ60		Bd4	46808636	intergenic	N/A	46808636	46807962	Bd21-3	POL001	RB	SP4	HindIII
JJ60.3	JJ60		Bd4	46808783	intergenic	N/A	46808783	46808700	Bd21-3	POL001	RB	SP4	HindIII
JJ65.0	JJ65		Bd4	36870282	intergenic	N/A	36870282	36870465	Bd21-3	POL001	LB	R2	BfaI
JJ65.1	JJ65		Bd4	36870282	intergenic	N/A	36870444	36870282	Bd21-3	POL001	LB	F6	BfaI
JJ65.2	JJ65		Bd4	36870282	intergenic	N/A	36870465	36870282	Bd21-3	POL001	LB	F5	BfaI
JJ66.0	JJ66		Bd2	42402868	near	Bradi2g41950	42403210	42402868	Bd21-3	POL001	LB	F5	BfaI
JJ66.1	JJ66		Bd2	42402868	near	Bradi2g41950	42403214	42402868	Bd21-3	POL001	LB	F6	BfaI
JJ66.2	JJ66		Bd2	42402915	near	Bradi2g41950	42402915	42403246	Bd21-3	POL001	LB	R2	BfaI
JJ67.0	JJ67		Bd3	49158079	five_prime_UTR	Bradi3g47520	49157940	49158079	Bd21-3	POL001	LB	F6	BfaI
JJ67.1	JJ67		Bd4	349962	near	Bradi4g00730	349962	350317	Bd21-3	POL001	RB	SP4	HindIII
JJ67.2	JJ67		Bd4	350447	near	Bradi4g00730	351050	350447	Bd21-3	POL001	RB	1R	HindIII
JJ67.3	JJ67		Bd4	350901	exon	Bradi4g00730	351154	350901	Bd21-3	POL001	RB	1R	HindIII
JJ67.4	JJ67		Bd4	374272	near	Bradi4g00760	373584	374272	Bd21-3	POL001	RB	1R	HindIII
JJ68.0	JJ68		Bd3	55625422	near	Bradi3g55370	55624582	55625422	Bd21-3	POL001	RB	1R	HindIII
JJ69.0	JJ69		Bd2	20443392	intergenic	N/A	20444254	20443392	Bd21-3	POL001	RB	1R	HindIII
JJ71.0	JJ71		Bd3	18808888	near	Bradi3g19840	18808888	18809115	Bd21-3	POL001	RB	sp4	TAILPCR
JJ71.1	JJ71		Bd3	18809089	near	Bradi3g19840	18809089	18809007	Bd21-3	POL001	RB	AC1	TAILPCR
JJ71.2	JJ71		Bd4	44428419	exon	Bradi4g39870	44428715	44428419	Bd21-3	POL001	LB	F6	BfaI
JJ71.3	JJ71		Bd4	44428419	exon	Bradi4g39870	44428733	44428419	Bd21-3	POL001	LB	F5	BfaI
JJ71.4	JJ71		Bd4	44428523	intron	Bradi4g39870	44428523	44428749	Bd21-3	POL001	LB	R2	BfaI
JJ72.0	JJ72		Bd1	44764976	intergenic	N/A	44764578	44764976	Bd21-3	POL001	RB	1R	HindIII
JJ72.1	JJ72		Bd1	44764976	intergenic	N/A	44764578	44764976	Bd21-3	POL001	RB	1R	HindIII
JJ74.0	JJ74		Bd5	20477494	intergenic	N/A	20476754	20477494	Bd21-3	POL001	RB	1R	HindIII
JJ74.1	JJ74		Bd5	20477633	intergenic	N/A	20476781	20477633	Bd21-3	POL001	RB	1R	HindIII
JJ74.2	JJ74		Bd5	20477835	intergenic	N/A	20477835	20476897	Bd21-3	POL001	RB	SP4	HindIII
JJ77.0	JJ77		Bd3	38280704	exon	Bradi3g36010	38280923	38280704	Bd21-3	POL001	LB	F6	BfaI
JJ78.0	JJ78		Bd1	64752156	near	Bradi1g65830	64751840	64752156	Bd21-3	POL001	LB	F6	BfaI
JJ83.0	JJ83		Bd1	39766616	intergenic	N/A	39766616	39766691	Bd21-3	POL001	RB	AC1	TAILPCR
JJ86.0	JJ86		Bd4	24328441	intergenic	N/A	24328620	24328441	Bd21-3	POL001	LB	F6	BfaI
JJ88.0	JJ88		Bd1	32557754	intergenic	N/A	32557897	32557754	Bd21-3	POL001	LB	F6	BfaI
JJ92.0	JJ92		Bd3	17076811	intergenic	N/A	17077147	17076811	Bd21-3	POL001	LB	F6	BfaI
JJ97.0	JJ97		Bd1	67694087	intron	Bradi1g69207	67694362	67694087	Bd21-3	POL001	RB	1R	HindIII
JJ97.1	JJ97		Bd4	7430903	near	Bradi4g08380	7430698	7430903	Bd21-3	POL001	RB	1R	HindIII
JJ98.0	JJ98		Bd4	45624310	near	Bradi4g41570	45624352	45624310	Bd21-3	POL001	LB	F6	BfaI
JJ99.0	JJ99		Bd3	39179923	near	Bradi3g36810	39179923	39179026	Bd21	POL001	RB	sp4	TAILPCR
JJ99.1	JJ99		Bd3	39179960	near	Bradi3g36810	39179960	39180245	Bd21	POL001	LB	R2	BfaI
JJ99.2	JJ99		Bd3	39179960	near	Bradi3g36810	39180245	39179960	Bd21	POL001	LB	F5	BfaI
JJ100.0	JJ100		Bd3	18902716	near	Bradi3g19910	18902716	18903301	Bd21-3	POL001	LB	R2	BfaI
JJ100.1	JJ100		Bd3	18902983	intron	Bradi3g19910	18903301	18902983	Bd21-3	POL001	LB	F5	BfaI
JJ104.0	JJ104		Bd4	17090459	exon	Bradi4g16350	17090459	17091248	Bd21-3	POL001	LB	R2	BfaI
JJ104.1	JJ104		Bd4	17090840	exon	Bradi4g16350	17090900	17090840	Bd21-3	POL001	LB	F6	BfaI
JJ105.0	JJ105		Bd1	72546239	intergenic	N/A	72546239	72546091	Bd21-3	POL001	LB	R2	BfaI
JJ105.1	JJ105		Bd1	72546530	intergenic	N/A	72546340	72546530	Bd21-3	POL001	LB	F5	BfaI
JJ105.2	JJ105		Bd4	45785624	near	Bradi4g41810	45786232	45785624	Bd21-3	POL001	RB	1R	HindIII
JJ105.3	JJ105		Bd4	45785624	near	Bradi4g41810	45786232	45785624	Bd21-3	POL001	RB	1R	HindIII
JJ108.0	JJ108		Bd3	41317617	intergenic	N/A	41318425	41317617	Bd21-3	POL001	RB	1R	HindIII
JJ109.0	JJ109		Bd3	18901018	intergenic	N/A	18900215	18901018	Bd21-3	POL001	RB	1R	HindIII
JJ109.1	JJ109		Bd3	18902693	near	Bradi3g19910	18902693	18901863	Bd21-3	POL001	RB	SP4	HindIII
JJ110.0	JJ110		Bd4	7430851	near	Bradi4g08380	7430698	7430851	Bd21-3	POL001	RB	1R	HindIII
JJ111.0	JJ111		Bd1	5570389	intergenic*	N/A	5570389	5569690	Bd21-3	POL001	LB	R2	BfaI
JJ111.1	JJ111		Bd1	5570392	intergenic*	N/A	5569696	5570392	Bd21-3	POL001	LB	F5	BfaI
JJ111.2	JJ111		Bd1	5570395	intergenic*	N/A	5569735	5570395	Bd21-3	POL001	LB	F6	BfaI
JJ114.0	JJ114		Bd3	10474466	intergenic	N/A	10474828	10474466	Bd21-3	POL001	LB	F6	BfaI
JJ116.0	JJ116		Bd3	44558218	intergenic	N/A	44558218	44557652	Bd21-3	POL001	LB	R2	BfaI
JJ116.1	JJ116		Bd3	44558230	intergenic	N/A	44557652	44558230	Bd21-3	POL001	LB	F5	BfaI
JJ116.2	JJ116		Bd3	44558232	intergenic	N/A	44557666	44558232	Bd21-3	POL001	LB	F6	BfaI
JJ119.0	JJ119		Bd3	11431151	exon	Bradi3g12750	11430459	11431151	Bd21-3	POL001	RB	1R	HindIII
JJ126.0	JJ126		Bd1	61463734	near	Bradi1g62180	61463969	61463734	Bd21-3	POL001	LB	F6	BfaI
JJ126.1	JJ126		Bd1	61463734	near	Bradi1g62180	61463986	61463734	Bd21-3	POL001	LB	F5	BfaI
JJ126.2	JJ126		Bd1	61464017	near	Bradi1g62180	61464017	61464271	Bd21-3	POL001	LB	R2	BfaI
JJ127.0	JJ127		Bd1	53299048	intron	Bradi1g54940	53298559	53299048	Bd21-3	POL001	LB	F6	BfaI
JJ128.0	JJ128		Bd3	42182345	intergenic	N/A	42182397	42182345	Bd21-3	POL001	LB	F6	BfaI
JJ130.0	JJ130		Bd1	32557722	intergenic	N/A	32557326	32557722	Bd21-3	POL001	RB	1R	HindIII
JJ130.1	JJ130		Bd2	51480082	near	Bradi2g51957	51479252	51480082	Bd21-3	POL001	RB	1R	HindIII
JJ178.0	JJ178		Bd5	19117908	intergenic	N/A	19118131	19117908	Bd21-3	POL001	LB	F5	BfaI
JJ210.0	JJ210		Bd2	49642842	exon	Bradi2g49600	49642925	49642842	Bd21-3	POL001	LB	F6	BfaI
JJ210.1	JJ210		Bd2	49642842	exon	Bradi2g49600	49643145	49642842	Bd21-3	POL001	LB	F5	BfaI
JJ210.2	JJ210		Bd2	49643135	intron	Bradi2g49600	49643135	49643238	Bd21-3	POL001	LB	R2	BfaI
JJ238.0	JJ238		Bd1	7103836	intron	Bradi1g09860	7104076	7103836	Bd21-3	POL001	LB	F6	BfaI
JJ259.0	JJ259		Bd3	45521325	five_prime_UTR	Bradi3g43840	45521469	45521325	Bd21-3	POL001	RB	R5	TaqI
JJ259.1	JJ259		Bd3	45521485	exon	Bradi3g43840	45521485	45521626	Bd21-3	POL001	RB	SP4	TaqI
JJ274.0	JJ274		Bd5	23704894	near	Bradi5g20927	23704894	23705808	Bd21-3	POL001	RB	SP4	HindIII
JJ274.1	JJ274		Bd5	23706908	intron	Bradi5g20927	23707418	23706908	Bd21-3	POL001	RB	1R	HindIII
JJ279.0	JJ279		Bd1	12123017	near	Bradi1g15126	12123412	12123017	Bd21-3	POL001	RB	1R	HindIII
JJ279.1	JJ279		Bd1	20059593	near	Bradi1g24810	20059228	20059593	Bd21-3	POL001	LB	F5	BfaI
JJ279.2	JJ279		Bd1	20059593	near	Bradi1g24810	20059250	20059593	Bd21-3	POL001	LB	F6	BfaI
JJ279.3	JJ279		Bd1	20059593	near	Bradi1g24810	20059593	20059228	Bd21-3	POL001	LB	R2	BfaI
JJ304.0	JJ304		Bd5	13328072	near	Bradi5g10080	13328166	13328072	Bd21-3	POL001	RB	R5	TaqI
JJ304.1	JJ304		Bd5	13328089	near	Bradi5g10080	13328089	13328174	Bd21-3	POL001	RB	SP4	TaqI
JJ320.0	JJ320		Bd3	32878157	exon	Bradi3g30690	32878157	32877675	Bd21-3	POL001	RB	SP4	TaqI
JJ320.1	JJ320		Bd3	32878178	exon	Bradi3g30690	32877692	32878178	Bd21-3	POL001	RB	1R	TaqI
JJ327.0	JJ327		Bd3	46475482	intergenic	N/A	46475482	46474825	Bd21-3	POL001	RB	SP4	TaqI
JJ327.1	JJ327		Bd3	46475633	intergenic	N/A	46474988	46475633	Bd21-3	POL001	RB	1R	TaqI
JJ336.0	JJ336		Bd2	2919930	near	Bradi2g04170	2919930	2920480	Bd21-3	POL001	RB	SP4	HindIII
JJ336.1	JJ336		Bd2	2919930	near	Bradi2g04170	2920480	2919930	Bd21-3	POL001	RB	1R	HindIII
JJ339.0	JJ339		Bd1	15153140	intron	Bradi1g18920	15153399	15153140	Bd21-3	POL001	RB	1R	HindIII
JJ339.1	JJ339		Bd1	15153146	intron	Bradi1g18920	15153146	15153399	Bd21-3	POL001	RB	SP4	HindIII
JJ372.0	JJ372		Bd5	21923082	intergenic	N/A	21923082	21922324	Bd21-3	POL001	RB	SP4	HindIII
JJ377b.0	JJ377	b	Bd4	29742701	exon	Bradi4g24550	29742612	29742701	Bd21-3	POL001	LB	F6	BfaI
JJ377.0	JJ377		Bd4	29742482	exon	Bradi4g24550	29742482	29742333	Bd21-3	POL001	LB	R2	BfaI
JJ377.1	JJ377		Bd4	29742701	exon	Bradi4g24550	29742339	29742701	Bd21-3	POL001	LB	F5	BfaI
JJ377.2	JJ377		Bd4	29742701	exon	Bradi4g24550	29742665	29742701	Bd21-3	POL001	LB	F6	BfaI
JJ377.3	JJ377		Bd4	29742729	exon	Bradi4g24550	29742897	29742729	Bd21-3	POL001	RB	1R	HindIII
JJ383.0	JJ383		Bd1	12121382	intron	Bradi1g15126	12121488	12121382	Bd21-3	POL001	RB	R5	TaqI
JJ383.1	JJ383		Bd1	12121687	intron	Bradi1g15126	12121687	12121797	Bd21-3	POL001	RB	SP4	TaqI
JJ384.0	JJ384		Bd1	70823851	intergenic	N/A	70824076	70823851	Bd21-3	POL001	LB	F6	BfaI
JJ384.1	JJ384		Bd1	70823851	intergenic	N/A	70824102	70823851	Bd21-3	POL001	LB	F5	BfaI
JJ384.2	JJ384		Bd1	70823853	intergenic	N/A	70823853	70824102	Bd21-3	POL001	LB	R2	BfaI
JJ385.0	JJ385		Bd1	63786565	near	Bradi1g64630	63786565	63786233	Bd21-3	POL001	RB	SP4	TaqI
JJ385.1	JJ385		Bd1	63786577	near	Bradi1g64630	63786233	63786577	Bd21-3	POL001	RB	1R	TaqI
JJ387.0	JJ387		Bd2	24256386	intergenic	N/A	24256546	24256386	Bd21-3	POL001	LB	F5	BfaI
JJ387.1	JJ387		Bd2	24256512	intergenic	N/A	24256614	24256512	Bd21-3	POL001	LB	F5	HpaII
JJ392.0	JJ392		Bd3	5558242	intergenic	N/A	5558134	5558242	Bd21-3	POL001	LB	F6	BfaI
JJ392.1	JJ392		Bd3	5558306	intergenic	N/A	5558306	5558257	Bd21-3	POL001	LB	R2	BfaI
JJ393.0	JJ393		Bd1	11016426	intergenic*	N/A	11016588	11016426	Bd21-3	POL001	LB	F5	HpaII
JJ393.1	JJ393		Bd1	11016426	intergenic*	N/A	11016659	11016426	Bd21-3	POL001	LB	F5	BfaI
JJ400a.0	JJ400	a	Bd4	31593975	intron	Bradi4g26366	31593812	31593975	Bd21-3	POL001	LB	F6	BfaI
JJ400.0	JJ400		Bd4	31594174	intron	Bradi4g26366	31594174	31593303	Bd21-3	POL001	LB	R2	BfaI
JJ400.1	JJ400		Bd4	31595543	intron	Bradi4g26366	31595543	31596438	Bd21-3	POL001	RB	SP4	HindIII
JJ400.2	JJ400		Bd4	31597393	three_prime_UTR	Bradi4g26370	31598252	31597393	Bd21-3	POL001	RB	1R	HindIII
JJ403.0	JJ403		Bd5	13327837	three_prime_UTR	Bradi5g10080	13327446	13327837	Bd21-3	POL001	RB	1R	HindIII
JJ403.1	JJ403		Bd5	13328048	near	Bradi5g10080	13328048	13327446	Bd21-3	POL001	RB	SP4	HindIII
JJ403.2	JJ403		Bd5	13328072	near	Bradi5g10080	13328323	13328072	Bd21-3	POL001	RB	1R	HindIII
JJ403.3	JJ403		Bd5	13328073	near	Bradi5g10080	13328073	13328323	Bd21-3	POL001	RB	SP4	HindIII
JJ406.0	JJ406		Bd1	14502673	intron	Bradi1g17900	14502833	14502673	Bd21-3	POL001	LB	F5	BfaI
JJ411.0	JJ411		Bd5	15411821	intergenic	N/A	15412109	15411821	Bd21-3	POL001	LB	F5	BfaI
JJ415.0	JJ415		Bd2	33175024	near	Bradi2g33130	33175024	33175545	Bd21-3	POL001	RB	SP4	HindIII
JJ415.1	JJ415		Bd2	33175220	near	Bradi2g33130	33176128	33175220	Bd21-3	POL001	RB	1R	HindIII
JJ420.0	JJ420		Bd2	33174633	near	Bradi2g33130	33174449	33174633	Bd21-3	POL001	LB	F5	HpaII
JJ420.1	JJ420		Bd2	42402868	near	Bradi2g41950	42403246	42402868	Bd21-3	POL001	LB	F5	BfaI
JJ420.2	JJ420		Bd2	42402959	near	Bradi2g41950	42402959	42403222	Bd21-3	POL001	LB	R2	BfaI
JJ420.3	JJ420		Bd3	36663343	intergenic	N/A	36663343	36663137	Bd21-3	POL001	RB	SP4	TaqI
JJ420.4	JJ420		Bd3	36663345	intergenic	N/A	36663140	36663345	Bd21-3	POL001	RB	R5	TaqI
JJ420.5	JJ420		Bd3	36663349	intergenic	N/A	36663395	36663349	Bd21-3	POL001	LB	F5	BfaI
JJ420.6	JJ420		Bd3	36663349	intergenic	N/A	36663425	36663349	Bd21-3	POL001	LB	F6	BfaI
JJ480.0	JJ480		Bd5	20203764	intergenic	N/A	20203764	20203645	Bd21-3	POL001	RB	SP4	TaqI
JJ486.0	JJ486		Bd2	46599927	three_prime_UTR	Bradi2g46190	46599927	46599873	Bd21-3	POL001	RB	SP4	TaqI
JJ486.1	JJ486		Bd2	46599936	three_prime_UTR	Bradi2g46190	46599874	46599936	Bd21-3	POL001	RB	R5	TaqI
JJ487.0	JJ487		Bd2	58362199	three_prime_UTR	Bradi2g61240	58362199	58361886	Bd21	POL001	RB	SP4	TaqI
JJ493a.0	JJ493	a	Bd1	25965674	intergenic	N/A	25965768	25965674	Bd21-3	POL001	LB	F5	BfaI
JJ493a.1	JJ493	a	Bd4	7612319	intergenic	N/A	7612319	7611731	Bd21-3	POL001	RB	SP4	TaqI
JJ493a.2	JJ493	a	Bd4	7612325	intergenic	N/A	7611732	7612325	Bd21-3	POL001	RB	R5	TaqI
JJ493a.3	JJ493	a	Bd4	7612331	intergenic	N/A	7612432	7612331	Bd21-3	POL001	LB	F5	HpaII
JJ493b.0	JJ493	b	Bd3	7982101	intergenic	N/A	7982154	7982101	Bd21-3	POL001	LB	F5	HpaII
JJ493b.1	JJ493	b	Bd3	49896352	intergenic	N/A	49896352	49896501	Bd21-3	POL001	RB	SP4	TaqI
JJ493b.2	JJ493	b	Bd3	49896352	intergenic	N/A	49896497	49896352	Bd21-3	POL001	RB	R5	TaqI
JJ493b.3	JJ493	b	Bd3	49896352	intergenic	N/A	49896499	49896352	Bd21-3	POL001	RB	R5	TaqI
JJ496.0	JJ496		Bd2	15452142	exon	Bradi2g17390	15452235	15452142	Bd21-3	POL001	RB	R5	TaqI
JJ504.0	JJ504		Bd3	19897726	near	Bradi3g20920	19897726	19897651	Bd21-3	POL001	RB	SP4	TaqI
JJ504.1	JJ504		Bd3	19897829	near	Bradi3g20920	19897760	19897829	Bd21-3	POL001	RB	R5	TaqI
JJ505.0	JJ505		Bd1	69199976	exon	Bradi1g71110	69199948	69199976	Bd21-3	POL001	LB	F5	HpaII
JJ505.1	JJ505		Bd5	3125794	near	Bradi5g02870	3125654	3125794	Bd21-3	POL001	RB	R5	TaqI
JJ505.2	JJ505		Bd5	3125794	near	Bradi5g02870	3125655	3125794	Bd21-3	POL001	RB	R5	TaqI
JJ505.3	JJ505		Bd5	3125794	near	Bradi5g02870	3125794	3125654	Bd21-3	POL001	RB	SP4	TaqI
JJ519a.0	JJ519	a	Bd1	68579188	intron	Bradi1g70170	68579319	68579188	Bd21	POL001	LB	F5	BfaI
JJ519b.0	JJ519	b	Bd5	26842500	five_prime_UTR	Bradi5g25590	26842421	26842500	Bd21	POL001	RB	R5	TaqI
JJ523.0	JJ523		Bd3	59430002	three_prime_UTR	Bradi3g60530	59430270	59430002	Bd21-3	POL001	LB	F5	HpaII
JJ525.0	JJ525		Bd1	63878208	intergenic	N/A	63877882	63878208	Bd21	POL001	LB	F5	BfaI
JJ529.0	JJ529		Bd2	33444424	exon	Bradi2g33360	33444741	33444424	Bd21-3	POL001	LB	F5	BfaI
JJ530.0	JJ530		Bd2	53945158	near	Bradi2g55290	53945285	53945158	Bd21-3	POL001	LB	F5	BfaI
JJ555.0	JJ555		Bd3	5558242	intergenic	N/A	5558148	5558242	Bd21-3	POL001	LB	F5	BfaI
JJ556.0	JJ556		Bd5	27349157	intergenic	N/A	27349011	27349157	Bd21-3	POL001	LB	F5	BfaI
JJ563.0	JJ563		Bd1	64688967	near	Bradi1g65767	64688432	64688967	Bd21-3	POL001	LB	F6	BfaI
JJ573.0	JJ573		Bd3	3527771	intergenic	N/A	3527715	3527771	Bd21	POL001	LB	F5	BfaI
JJ573.1	JJ573		Bd3	3527772	intergenic	N/A	3527695	3527772	Bd21	POL001	LB	F6	BfaI
JJ579.0	JJ579		Bd1	3157648	intergenic*	N/A	3157769	3157648	Bd21	POL001	LB	F6	BfaI
JJ583.0	JJ583		Bd1	3733820	intergenic*	N/A	3733667	3733820	Bd21	POL001	LB	F6	BfaI
JJ586.0	JJ586		Bd3	59328752	exon	Bradi3g60370	59328701	59328752	Bd21	POL001	LB	F6	BfaI
JJ587.0	JJ587		Bd2	53824537	near	Bradi2g55110	53824565	53824537	Bd21	POL001	LB	F5	HpaII
JJ588.0	JJ588		Bd1	47246465	intergenic	N/A	47246375	47246465	Bd21	POL001	LB	F5	BfaI
JJ588.1	JJ588		Bd2	21061817	exon	Bradi2g23507	21061702	21061817	Bd21	POL001	LB	F6	BfaI
JJ591.0	JJ591		Bd1	39216454	near	Bradi1g42250	39216426	39216454	Bd21	POL001	LB	F5	BfaI
JJ591.1	JJ591		Bd3	32517805	intergenic	N/A	32517449	32517805	Bd21	POL001	LB	F6	BfaI
JJ613.0	JJ613		Bd2	48073933	near	Bradi2g47680	48073496	48073933	Bd21-3	POL001	LB	F6	BfaI
JJ613.1	JJ613		Bd2	48073933	near	Bradi2g47680	48073815	48073933	Bd21-3	POL001	LB	F5	BfaI
JJ618.0	JJ618		Bd3	25725526	intergenic	N/A	25725398	25725526	Bd21-3	POL001	LB	F5	BfaI
JJ621.0	JJ621		Bd2	49192908	exon	Bradi2g49040	49193078	49192908	Bd21-3	POL001	LB	F6	BfaI
JJ633.0	JJ633		Bd1	30622197	intergenic	N/A	30622244	30622197	Bd21-3	POL001	RB	R5	TaqI
JJ634.0	JJ634		Bd1	29759948	intergenic	N/A	29760049	29759948	Bd21-3	POL001	LB	F5	HpaII
JJ634.1	JJ634		Bd1	29759953	intergenic	N/A	29760012	29759953	Bd21-3	POL001	LB	F5	BfaI
JJ635.0	JJ635		Bd4	32668215	near	Bradi4g27490	32668077	32668215	Bd21-3	POL001	RB	R5	TaqI
JJ635.1	JJ635		Bd4	32668410	five_prime_UTR	Bradi4g27490	32668410	32668562	Bd21-3	POL001	RB	SP4	TaqI
JJ636.0	JJ636		Bd3	50766465	intron	Bradi3g49400	50766221	50766465	Bd21	POL001	LB	F5	BfaI
JJ640.0	JJ640		Bd3	39443303	near	Bradi3g37130	39443303	39443636	Bd21	POL001	LB	R2	HpaII
JJ648.0	JJ648		Bd2	13872700	exon	Bradi2g15610	13872700	13872741	Bd21-3	POL001	LB	R2	HpaII
JJ648.1	JJ648		Bd5	6345665	intergenic	N/A	6345665	6345707	Bd21-3	POL001	LB	R2	BfaI
JJ651.0	JJ651		Bd3	58278164	intergenic	N/A	58278164	58278281	Bd21-3	POL001	RB	SP4	TaqI
JJ652.0	JJ652		Bd1	47666937	intergenic	N/A	47666937	47667025	Bd21-3	POL001	RB	SP4	TaqI
JJ654.0	JJ654		Bd1	18810060	exon	Bradi1g23450	18810060	18810177	Bd21-3	POL001	LB	R2	BfaI
JJ654.1	JJ654		Bd1	18810233	intron	Bradi1g23450	18810233	18810320	Bd21-3	POL001	LB	R2	HpaII
JJ655.0	JJ655		Bd4	46626531	intergenic	N/A	46626531	46626736	Bd21-3	POL001	LB	R2	BfaI
JJ658.0	JJ658		Bd3	55318918	intergenic	N/A	55318918	55319181	Bd21-3	POL001	LB	R2	BfaI
JJ659.0	JJ659		Bd2	4577968	intergenic	N/A	4577968	4577904	Bd21-3	POL001	LB	R2	HpaII
JJ659.1	JJ659		Bd2	4578071	intergenic	N/A	4578071	4578550	Bd21-3	POL001	RB	SP4	TaqI
JJ661.0	JJ661		Bd2	7080632	near	Bradi2g08717	7080632	7080469	Bd21-3	POL001	LB	R2	BfaI
JJ661.1	JJ661		Bd2	7080633	near	Bradi2g08717	7080633	7080040	Bd21-3	POL001	LB	R2	HpaII
JJ661.2	JJ661		Bd4	41347587	intergenic	N/A	41347587	41347644	Bd21-3	POL001	RB	SP4	TaqI
JJ662.0	JJ662		Bd2	54370455	near	Bradi2g55886	54370455	54370561	Bd21-3	POL001	RB	SP4	TaqI
JJ670.0	JJ670		Bd2	5274774	near	Bradi2g06850	5274774	5274874	Bd21-3	POL001	LB	R2	HpaII
JJ670.1	JJ670		Bd2	22624154	near	Bradi2g24820	22624154	22624104	Bd21-3	POL001	RB	SP4	TaqI
JJ671.0	JJ671		Bd2	49174206	intron	Bradi2g49020	49174206	49174392	Bd21-3	POL001	LB	R2	HpaII
JJ671.1	JJ671		Bd2	49174206	intron	Bradi2g49020	49174206	49174464	Bd21-3	POL001	LB	R2	BfaI
JJ671.2	JJ671		Bd5	3125748	near	Bradi5g02870	3125748	3125654	Bd21-3	POL001	RB	SP4	TaqI
JJ673.0	JJ673		Bd2	53824513	near	Bradi2g55110	53824513	53824137	Bd21-3	POL001	RB	SP4	TaqI
JJ673.1	JJ673		Bd2	53824552	near	Bradi2g55110	53824552	53824600	Bd21-3	POL001	LB	R2	HpaII
JJ673.2	JJ673		Bd3	18746008	intergenic	N/A	18746008	18745858	Bd21-3	POL001	LB	R2	BfaI
JJ674.0	JJ674		Bd2	42852866	near	Bradi2g42380	42852866	42852676	Bd21-3	POL001	LB	R2	BfaI
JJ674.1	JJ674		Bd2	42852932	near	Bradi2g42380	42852932	42853583	Bd21-3	POL001	LB	R2	HpaII
JJ677.0	JJ677		Bd1	70074541	intergenic	N/A	70074541	70075031	Bd21-3	POL001	LB	R2	HpaII
JJ677.1	JJ677		Bd5	24718501	near	Bradi5g22300	24718501	24718445	Bd21-3	POL001	LB	R2	BfaI
JJ681.0	JJ681		Bd5	26842120	intron	Bradi5g25590	26842120	26842073	Bd21-3	POL001	RB	SP4	TaqI
JJ686.0	JJ686		Bd1	65448751	three_prime_UTR	Bradi1g66680	65448751	65449145	Bd21-3	POL001	LB	R2	HpaII
JJ686.1	JJ686		Bd1	65448756	three_prime_UTR	Bradi1g66680	65448756	65449415	Bd21-3	POL001	LB	R2	BfaI
JJ696.0	JJ696		Bd4	18425554	intergenic	N/A	18425554	18425797	Bd21-3	POL001	LB	R2	HpaII
JJ696.1	JJ696		Bd4	18425569	intergenic	N/A	18425569	18425791	Bd21-3	POL001	LB	R2	BfaI
JJ697.0	JJ697		Bd4	45524084	intergenic	N/A	45524084	45523595	Bd21-3	POL001	LB	R2	BfaI
JJ697.1	JJ697		Bd4	45524411	intergenic	N/A	45524411	45524320	Bd21-3	POL001	LB	R2	HpaII
JJ700.0	JJ700		Bd5	13328050	near	Bradi5g10080	13328050	13327843	Bd21-3	POL001	RB	SP4	TaqI
JJ705.0	JJ705		Bd2	18137626	near	Bradi2g20640	18137626	18137801	Bd21-3	POL001	LB	R2	BfaI
JJ705.1	JJ705		Bd2	48440432	intron	Bradi2g48120	48440432	48440763	Bd21-3	POL001	LB	R2	HpaII
JJ709.0	JJ709		Bd1	29742374	exon	Bradi1g34140	29742374	29742628	Bd21-3	POL001	LB	R2	BfaI
JJ710.0	JJ710		Bd1	37354509	intergenic	N/A	37354509	37354459	Bd21-3	POL001	LB	R2	HpaII
JJ710.1	JJ710		Bd5	25226955	near	Bradi5g23174	25226955	25226780	Bd21-3	POL001	LB	R2	BfaI
JJ712.0	JJ712		Bd1	44243320	near	Bradi1g45960	44243320	44243126	Bd21-3	POL001	RB	sp4	TaqI
JJ716a.0	JJ716	a	Bd3	11167389	intergenic	N/A	11167389	11167428	Bd21-3	POL001	LB	R2	HpaII
JJ720.0	JJ720		Bd5	18072667	three_prime_UTR	Bradi5g14640	18072667	18072423	Bd21-3	POL001	LB	R2	HpaII
JJ720.1	JJ720		Bd5	18072882	three_prime_UTR	Bradi5g14640	18072882	18072671	Bd21-3	POL001	LB	R2	BfaI
JJ722.0	JJ722		Bd2	19995892	exon	Bradi2g22490	19995892	19995983	Bd21-3	POL001	LB	R2	HpaII
JJ725.0	JJ725		Bd4	27086274	intergenic	N/A	27086274	27085856	Bd21-3	POL001	LB	R2	HpaII
JJ725.1	JJ725		Bd4	27086358	intergenic	N/A	27086358	27086227	Bd21-3	POL001	LB	R2	BfaI
JJ725.2	JJ725		Bd4	27086432	intergenic	N/A	27086432	27086508	Bd21-3	POL001	RB	SP4	TaqI
JJ728.0	JJ728		Bd2	53824552	near	Bradi2g55110	53824552	53824814	Bd21-3	POL001	LB	R2	BfaI
JJ728.1	JJ728		Bd3	58278156	intergenic	N/A	58278156	58278281	Bd21-3	POL001	RB	SP4	TaqI
JJ728.2	JJ728		Bd4	31506003	exon	Bradi4g26200	31506003	31505932	Bd21-3	POL001	LB	R2	HpaII
JJ732.0	JJ732		Bd2	1124588	near	Bradi2g01650	1124588	1124485	Bd21-3	POL001	LB	R2	HpaII
JJ732.1	JJ732		Bd3	49555525	intergenic	N/A	49555525	49555399	Bd21-3	POL001	LB	R2	BfaI
JJ733.0	JJ733		Bd5	26842627	near	Bradi5g25590	26842627	26843349	Bd21-3	POL001	LB	R2	HpaII
JJ734.0	JJ734		Bd1	65448751	three_prime_UTR	Bradi1g66680	65448751	65449415	Bd21-3	POL001	LB	R2	BfaI
JJ734.1	JJ734		Bd3	19484983	near	Bradi3g20470	19484983	19485192	Bd21-3	POL001	LB	R2	HpaII
JJ738.0	JJ738		Bd2	2593096	exon	Bradi2g03567	2592958	2593096	Bd21-3	POL001	LB	F5	BfaI
JJ743.0	JJ743		Bd3	6009543	near	Bradi3g07850	6009657	6009543	Bd21-3	POL001	LB	F5	HpaII
JJ743.1	JJ743		Bd3	6009543	near	Bradi3g07850	6009976	6009543	Bd21-3	POL001	LB	F5	BfaI
JJ744.0	JJ744		Bd3	29342389	near	Bradi3g28006	29342498	29342389	Bd21-3	POL001	LB	F5	BfaI
JJ744.1	JJ744		Bd3	32620384	intergenic	N/A	32620445	32620384	Bd21-3	POL001	LB	F5	HpaII
JJ745.0	JJ745		Bd1	60711524	near	Bradi1g61330	60711463	60711524	Bd21-3	POL001	RB	R5	TaqI
JJ752.0	JJ752		Bd1	73780497	intergenic	N/A	73780373	73780497	Bd21-3	POL001	LB	F5	BfaI
JJ753.0	JJ753		Bd3	9388587	exon	Bradi3g11036	9388341	9388587	Bd21-3	POL001	LB	F5	BfaI
JJ754.0	JJ754		Bd2	54399149	exon	Bradi2g55930	54399220	54399149	Bd21-3	POL001	LB	F5	BfaI
JJ756.0	JJ756		Bd1	70074537	intergenic	N/A	70075004	70074537	Bd21-3	POL001	LB	F5	HpaII
JJ756.1	JJ756		Bd4	26035285	intergenic	N/A	26035201	26035285	Bd21-3	POL001	LB	F5	BfaI
JJ758.0	JJ758		Bd1	12487035	intergenic	N/A	12486921	12487035	Bd21-3	POL001	LB	F5	HpaII
JJ758.1	JJ758		Bd1	12487036	intergenic	N/A	12486749	12487036	Bd21-3	POL001	LB	F5	BfaI
JJ759.0	JJ759		Bd3	42142403	near	Bradi3g39900	42142358	42142403	Bd21-3	POL001	LB	F5	BfaI
JJ760.0	JJ760		Bd5	11268262	intergenic	N/A	11268004	11268262	Bd21-3	POL001	LB	F5	BfaI
JJ760.1	JJ760		Bd5	11268278	intergenic	N/A	11268773	11268278	Bd21-3	POL001	LB	F5	HpaII
JJ764.0	JJ764		Bd3	32702670	near	Bradi3g30547	32702695	32702670	Bd21-3	POL001	LB	F5	HpaII
JJ766.0	JJ766		Bd5	26090500	near	Bradi5g24450	26090780	26090500	Bd21-3	POL001	LB	F5	HpaII
JJ767.0	JJ767		Bd5	15584979	near	Bradi5g12080	15584902	15584979	Bd21-3	POL001	RB	R5	TaqI
JJ769.0	JJ769		Bd1	39875654	intergenic	N/A	39875562	39875654	Bd21-3	POL001	RB	R5	TaqI
JJ769.1	JJ769		Bd2	4382594	near	Bradi2g05880	4382687	4382594	Bd21-3	POL001	LB	F5	BfaI
JJ776.0	JJ776		Bd2	13381134	near	Bradi2g14910	13381196	13381134	Bd21-3	POL001	LB	F5	BfaI
JJ784.0	JJ784		Bd5	6864434	intergenic	N/A	6864307	6864434	Bd21-3	POL001	LB	F5	BfaI
JJ785.0	JJ785		Bd5	13518409	intergenic	N/A	13518456	13518409	Bd21-3	POL001	LB	F5	BfaI
JJ789.0	JJ789		Bd5	5958522	intron	Bradi5g04686	5958639	5958522	Bd21-3	POL001	LB	F5	BfaI
JJ791.0	JJ791		Bd3	21487160	exon	Bradi3g22400	21487218	21487160	Bd21-3	POL001	LB	F5	BfaI
JJ808.0	JJ808		Bd4	1039343	intergenic	N/A	1039377	1039343	Bd21-3	POL001	LB	F6	BfaI
JJ810.0	JJ810		Bd3	46771452	intergenic	N/A	46771370	46771452	Bd21-3	POL001	LB	F5	BfaI
JJ811.0	JJ811		Bd5	5908423	intron	Bradi5g04673	5908483	5908423	Bd21-3	POL001	LB	F6	BfaI
JJ812.0	JJ812		Bd1	29561317	intergenic	N/A	29561158	29561317	Bd21-3	POL001	LB	F5	BfaI
JJ819.0	JJ819		Bd4	38220859	intergenic	N/A	38220990	38220859	Bd21-3	POL001	LB	F5	BfaI
JJ820.0	JJ820		Bd4	31449503	intergenic	N/A	31449078	31449503	Bd21-3	POL001	LB	F5	BfaI
JJ822.0	JJ822		Bd4	18384856	exon	Bradi4g17287	18384993	18384856	Bd21-3	POL001	LB	F5	BfaI
JJ832.0	JJ832		Bd3	20366143	intergenic	N/A	20366055	20366143	Bd21-3	POL001	LB	F5	BfaI
JJ838.0	JJ838		Bd1	74701734	intergenic	N/A	74701929	74701734	Bd21-3	POL001	LB	F5	BfaI
JJ840.0	JJ840		Bd4	41506484	near	Bradi4g36240	41505923	41506484	Bd21-3	POL001	LB	F5	BfaI
JJ841.0	JJ841		Bd2	45678373	exon	Bradi2g45300	45678518	45678373	Bd21-3	POL001	LB	F5	BfaI
JJ842.0	JJ842		Bd1	4552044	intergenic*	N/A	4551735	4552044	Bd21-3	POL001	LB	F5	BfaI
JJ846.0	JJ846		Bd5	15503042	exon	Bradi5g12040	15502574	15503042	Bd21-3	POL001	LB	F5	BfaI
JJ849.0	JJ849		Bd1	29364945	intergenic	N/A	29364767	29364945	Bd21-3	POL001	LB	F5	BfaI
JJ853.0	JJ853		Bd1	44243364	near	Bradi1g45960	44243457	44243364	Bd21-3	POL001	LB	F5	BfaI
JJ859.0	JJ859		Bd5	31589	intergenic	N/A	31690	31589	Bd21-3	POL001	LB	F5	BfaI
JJ859.0	JJ859		Bd5	39663	intergenic	N/A	39764	39663	Bd21-3	POL001	LB	F5	BfaI
JJ859.0	JJ859		Bd5	55773	intergenic	N/A	55874	55773	Bd21-3	POL001	LB	F5	BfaI
JJ859.0	JJ859		Bd5	63829	intergenic	N/A	63930	63829	Bd21-3	POL001	LB	F5	BfaI
JJ859.0	JJ859		Bd5	71895	intergenic	N/A	71996	71895	Bd21-3	POL001	LB	F5	BfaI
JJ859.0	JJ859		Bd5	79976	intergenic	N/A	80077	79976	Bd21-3	POL001	LB	F5	BfaI
JJ859.0	JJ859		Bd5	88033	intergenic	N/A	88134	88033	Bd21-3	POL001	LB	F5	BfaI
JJ859.0	JJ859		Bd5	96103	intergenic	N/A	96204	96103	Bd21-3	POL001	LB	F5	BfaI
JJ859.0	JJ859		Bd5	104170	intergenic	N/A	104271	104170	Bd21-3	POL001	LB	F5	BfaI
JJ859.0	JJ859		Bd5	112247	intergenic	N/A	112348	112247	Bd21-3	POL001	LB	F5	BfaI
JJ859.0	JJ859		Bd5	120317	intergenic	N/A	120418	120317	Bd21-3	POL001	LB	F5	BfaI
JJ859.0	JJ859		Bd5	128380	intergenic	N/A	128481	128380	Bd21-3	POL001	LB	F5	BfaI
JJ859.0	JJ859		Bd5	136460	intergenic	N/A	136561	136460	Bd21-3	POL001	LB	F5	BfaI
JJ859.0	JJ859		Bd5	144533	intergenic	N/A	144634	144533	Bd21-3	POL001	LB	F5	BfaI
JJ859.0	JJ859		Bd5	152617	intergenic	N/A	152718	152617	Bd21-3	POL001	LB	F5	BfaI
JJ859.0	JJ859		Bd5	160686	intergenic	N/A	160787	160686	Bd21-3	POL001	LB	F5	BfaI
JJ859.0	JJ859		Bd5	168751	intergenic	N/A	168852	168751	Bd21-3	POL001	LB	F5	BfaI
JJ859.0	JJ859		Bd5	176824	intergenic	N/A	176925	176824	Bd21-3	POL001	LB	F5	BfaI
JJ859.0	JJ859		Bd5	184873	intergenic	N/A	184974	184873	Bd21-3	POL001	LB	F5	BfaI
JJ859.0	JJ859		Bd5	207580	intergenic	N/A	207681	207580	Bd21-3	POL001	LB	F5	BfaI
JJ859.0	JJ859		Bd5	301192	intergenic	N/A	301293	301192	Bd21-3	POL001	LB	F5	BfaI
JJ863.0	JJ863		Bd5	19487502	near	Bradi5g16080	19487399	19487502	Bd21-3	POL001	LB	F5	BfaI
JJ866.0	JJ866		Bd3	17591291	near	Bradi3g18977	17591146	17591291	Bd21-3	POL001	LB	F5	BfaI
JJ867.0	JJ867		Bd1	29754298	intergenic	N/A	29754706	29754298	Bd21-3	POL001	LB	F5	BfaI
JJ870.0	JJ870		Bd4	11330294	intergenic	N/A	11330223	11330294	Bd21-3	POL001	LB	F5	BfaI
JJ881.0	JJ881		Bd1	27337806	intergenic	N/A	27337673	27337806	Bd21-3	POL001	LB	F6	BfaI
JJ881.1	JJ881		Bd1	27338030	intergenic	N/A	27337394	27338030	Bd21-3	POL001	LB	F6	BfaI
JJ886.0	JJ886		Bd1	70815505	intergenic	N/A	70815578	70815505	Bd21-3	POL001	LB	F5	BfaI
JJ887.0	JJ887		Bd4	42121390	near	Bradi4g36955	42121950	42121390	Bd21-3	POL001	LB	F5	BfaI
JJ889.0	JJ889		Bd5	24389441	intergenic	N/A	24389218	24389441	Bd21-3	POL001	LB	F6	BfaI
JJ895.0	JJ895		Bd3	4076590	intergenic	N/A	4076521	4076590	Bd21-3	POL001	LB	F5	BfaI
JJ899.0	JJ899		Bd5	21372164	intergenic	N/A	21372388	21372164	Bd21-3	POL001	LB	F5	BfaI
JJ901.0	JJ901		Bd2	10935981	intergenic	N/A	10935852	10935981	Bd21-3	POL001	LB	F5	BfaI
JJ903.0	JJ903		Bd3	4672099	near	Bradi3g06460	4671276	4672099	Bd21-3	POL001	LB	F6	BfaI
JJ906.0	JJ906		Bd1	3733820	intergenic*	N/A	3733666	3733820	Bd21-3	POL001	LB	F6	BfaI
JJ910.0	JJ910		Bd5	18111043	near	Bradi5g14700	18111081	18111043	Bd21-3	POL001	LB	F6	BfaI
JJ911.0	JJ911		Bd2	46884439	intergenic	N/A	46884100	46884439	Bd21	POL001	LB	F5	BfaI
JJ941.0	JJ941		Bd4	37678065	intergenic	N/A	37678174	37678065	Bd21-3	POL001	LB	F5	BfaI
JJ941.1	JJ941		Bd4	37678065	intergenic	N/A	37678214	37678065	Bd21-3	POL001	LB	F6	BfaI
JJ942.0	JJ942		Bd5	26586961	intergenic	N/A	26587043	26586961	Bd21-3	POL001	LB	F6	BfaI
JJ942.1	JJ942		Bd5	26586961	intergenic	N/A	26587062	26586961	Bd21-3	POL001	LB	F5	BfaI
JJ945.0	JJ945		Bd3	37538602	near	Bradi3g35230	37538513	37538602	Bd21-3	POL001	LB	F6	BfaI
JJ952.0	JJ952		Bd4	42121390	near	Bradi4g36955	42121824	42121390	Bd21-3	POL001	LB	F5	BfaI
JJ960.0	JJ960		Bd2	3986549	near	Bradi2g05520	3986586	3986549	Bd21-3	POL001	LB	F6	BfaI
JJ961.0	JJ961		Bd5	25913730	intergenic	N/A	25913064	25913730	Bd21-3	POL001	LB	F6	BfaI
JJ963.0	JJ963		Bd2	26124693	intergenic	N/A	26125262	26124693	Bd21-3	POL001	LB	F6	BfaI
JJ970.0	JJ970		Bd2	16676234	near	Bradi2g18860	16676546	16676234	Bd21-3	POL001	LB	F6	BfaI
JJ971.0	JJ971		Bd1	16887430	intergenic	N/A	16887757	16887430	Bd21-3	POL001	LB	F5	BfaI
JJ971.1	JJ971		Bd1	16887430	intergenic	N/A	16887757	16887430	Bd21-3	POL001	LB	F6	BfaI
JJ974.0	JJ974		Bd4	42194086	near	Bradi4g36990	42194638	42194086	Bd21-3	POL001	LB	F5	BfaI
JJ975.0	JJ975		Bd1	29255151	intergenic	N/A	29255004	29255151	Bd21-3	POL001	LB	F6	BfaI
JJ975.1	JJ975		Bd1	29255219	intergenic	N/A	29255357	29255219	Bd21-3	POL001	LB	F6	BfaI
JJ978.0	JJ978		Bd1	38635625	exon	Bradi1g41920	38635101	38635625	Bd21-3	POL001	LB	F6	BfaI
JJ984.0	JJ984		Bd3	37961211	intergenic	N/A	37961083	37961211	Bd21-3	POL001	LB	F6	BfaI
JJ986.0	JJ986		Bd5	17307314	intergenic	N/A	17307057	17307314	Bd21-3	POL001	LB	F6	BfaI
JJ987.0	JJ987		Bd5	28062382	intron	Bradi5g27180	28062411	28062382	Bd21-3	POL001	LB	F6	BfaI
JJ1002.0	JJ1002		Bd2	4683304	near	Bradi2g06230	4683214	4683304	Bd21-3	POL001	LB	F6	BfaI
JJ1003.0	JJ1003		Bd1	73259832	exon	Bradi1g76786	73259777	73259832	Bd21-3	POL001	LB	F6	BfaI
JJ1010.0	JJ1010		Bd3	5018543	intergenic	N/A	5018239	5018543	Bd21-3	POL001	LB	F6	BfaI
JJ1014.0	JJ1014		Bd3	50715670	intergenic	N/A	50715446	50715670	Bd21-3	POL001	LB	F6	BfaI
JJ1015.0	JJ1015		Bd1	11710804	intron	Bradi1g14780	11710707	11710804	Bd21-3	POL001	LB	F6	BfaI
JJ1016.0	JJ1016		Bd4	39896446	intergenic	N/A	39896132	39896446	Bd21-3	POL001	LB	F6	BfaI
JJ1018.0	JJ1018		Bd5	26533495	intergenic	N/A	26533236	26533495	Bd21-3	POL001	LB	F6	BfaI
JJ1020.0	JJ1020		Bd1	44243364	near	Bradi1g45960	44243390	44243364	Bd21-3	POL001	LB	F5	BfaI
JJ1024.0	JJ1024		Bd1	29255125	intergenic	N/A	29254920	29255125	Bd21-3	POL001	LB	F6	BfaI
JJ1024.1	JJ1024		Bd1	29255151	intergenic	N/A	29254905	29255151	Bd21-3	POL001	LB	F6	BfaI
JJ1026.0	JJ1026		Bd2	41129546	intron	Bradi2g40820	41129719	41129546	Bd21-3	POL001	LB	F5	BfaI
JJ1026.1	JJ1026		Bd2	41129546	intron	Bradi2g40820	41129759	41129546	Bd21-3	POL001	LB	F6	BfaI
JJ1027.0	JJ1027		Bd3	57023283	intergenic	N/A	57023182	57023283	Bd21-3	POL001	LB	F5	BfaI
JJ1027.1	JJ1027		Bd3	57023287	intergenic	N/A	57023154	57023287	Bd21-3	POL001	LB	F6	BfaI
JJ1031.0	JJ1031		Bd1	24945743	intergenic	N/A	24945486	24945743	Bd21-3	POL001	LB	F6	BfaI
JJ1036.0	JJ1036		Bd1	18810060	exon	Bradi1g23450	18810191	18810060	Bd21-3	POL001	LB	F5	BfaI
JJ1037.0	JJ1037		Bd1	3733820	intergenic*	N/A	3733666	3733820	Bd21-3	POL001	LB	F6	BfaI
JJ1041.0	JJ1041		Bd3	14049876	exon	Bradi3g15800	14049613	14049876	Bd21-3	POL001	LB	F6	BfaI
JJ1041.1	JJ1041		Bd3	14049876	exon	Bradi3g15800	14049626	14049876	Bd21-3	POL001	LB	F5	BfaI
JJ1048.0	JJ1048		Bd3	5569003	near	Bradi3g07440	5569068	5569003	Bd21-3	POL001	LB	F5	BfaI
JJ1050.0	JJ1050		Bd1	51802986	near	Bradi1g53470	51802829	51802986	Bd21-3	POL001	LB	F5	BfaI
JJ1050.1	JJ1050		Bd2	50578128	exon	Bradi2g50840	50579040	50578128	Bd21-3	POL001	LB	F6	BfaI
JJ1054.0	JJ1054		Bd1	17886914	intron	Bradi1g22260	17886865	17886914	Bd21-3	POL001	LB	F6	BfaI
JJ1054.1	JJ1054		Bd1	17886914	intron	Bradi1g22260	17886880	17886914	Bd21-3	POL001	LB	F5	BfaI
JJ1057.0	JJ1057		Bd3	53573402	exon	Bradi3g52697	53573115	53573402	Bd21-3	POL001	LB	F6	BfaI
JJ1057.1	JJ1057		Bd3	53573402	exon	Bradi3g52697	53573350	53573402	Bd21-3	POL001	LB	F5	BfaI
JJ1058.0	JJ1058		Bd3	59417682	near	Bradi3g60517	59417418	59417682	Bd21-3	POL001	LB	F5	BfaI
JJ1058.1	JJ1058		Bd3	59417682	near	Bradi3g60517	59417430	59417682	Bd21-3	POL001	LB	F6	BfaI
JJ1059.0	JJ1059		Bd2	13374389	exon	Bradi2g14900	13374616	13374389	Bd21-3	POL001	LB	F6	BfaI
JJ1059.1	JJ1059		Bd2	13374389	exon	Bradi2g14900	13374622	13374389	Bd21-3	POL001	LB	F5	BfaI
JJ1061.0	JJ1061		Bd4	38351568	intron	Bradi4g32700	38352258	38351568	Bd21-3	POL001	LB	F6	BfaI
JJ1062.0	JJ1062		Bd1	18332246	intergenic	N/A	18332041	18332246	Bd21-3	POL001	LB	F6	BfaI
JJ1062.1	JJ1062		Bd5	22449374	exon	Bradi5g19490	22449409	22449374	Bd21-3	POL001	LB	F5	BfaI
JJ1063.0	JJ1063		Bd1	2972401	three_prime_UTR	Bradi1g04400	2972818	2972401	Bd21-3	POL001	LB	F5	BfaI
JJ1063.1	JJ1063		Bd1	2972401	three_prime_UTR	Bradi1g04400	2972861	2972401	Bd21-3	POL001	LB	F6	BfaI
JJ1068.0	JJ1068		Bd1	49184385	exon	Bradi1g50590	49184531	49184385	Bd21-3	POL001	LB	F6	BfaI
JJ1070.0	JJ1070		Bd3	59417679	near	Bradi3g60517	59417553	59417679	Bd21-3	POL001	LB	F6	BfaI
JJ1070.1	JJ1070		Bd5	9898	intergenic	N/A	9834	9898	Bd21-3	POL001	LB	F5	BfaI
JJ1070.1	JJ1070		Bd5	17976	intergenic	N/A	17912	17976	Bd21-3	POL001	LB	F5	BfaI
JJ1070.1	JJ1070		Bd5	26032	intergenic	N/A	25968	26032	Bd21-3	POL001	LB	F5	BfaI
JJ1070.1	JJ1070		Bd5	34100	intergenic	N/A	34036	34100	Bd21-3	POL001	LB	F5	BfaI
JJ1070.1	JJ1070		Bd5	42166	intergenic	N/A	42102	42166	Bd21-3	POL001	LB	F5	BfaI
JJ1070.1	JJ1070		Bd5	50233	intergenic	N/A	50169	50233	Bd21-3	POL001	LB	F5	BfaI
JJ1070.1	JJ1070		Bd5	58271	intergenic	N/A	58207	58271	Bd21-3	POL001	LB	F5	BfaI
JJ1070.1	JJ1070		Bd5	66339	intergenic	N/A	66275	66339	Bd21-3	POL001	LB	F5	BfaI
JJ1070.1	JJ1070		Bd5	74406	intergenic	N/A	74342	74406	Bd21-3	POL001	LB	F5	BfaI
JJ1070.1	JJ1070		Bd5	82485	intergenic	N/A	82421	82485	Bd21-3	POL001	LB	F5	BfaI
JJ1070.1	JJ1070		Bd5	90543	intergenic	N/A	90479	90543	Bd21-3	POL001	LB	F5	BfaI
JJ1070.1	JJ1070		Bd5	98614	intergenic	N/A	98550	98614	Bd21-3	POL001	LB	F5	BfaI
JJ1070.1	JJ1070		Bd5	106678	intergenic	N/A	106614	106678	Bd21-3	POL001	LB	F5	BfaI
JJ1070.1	JJ1070		Bd5	114758	intergenic	N/A	114694	114758	Bd21-3	POL001	LB	F5	BfaI
JJ1070.1	JJ1070		Bd5	122827	intergenic	N/A	122763	122827	Bd21-3	POL001	LB	F5	BfaI
JJ1070.1	JJ1070		Bd5	130890	intergenic	N/A	130826	130890	Bd21-3	POL001	LB	F5	BfaI
JJ1070.1	JJ1070		Bd5	138971	intergenic	N/A	138907	138971	Bd21-3	POL001	LB	F5	BfaI
JJ1070.1	JJ1070		Bd5	147044	intergenic	N/A	146980	147044	Bd21-3	POL001	LB	F5	BfaI
JJ1070.1	JJ1070		Bd5	155128	intergenic	N/A	155064	155128	Bd21-3	POL001	LB	F5	BfaI
JJ1070.1	JJ1070		Bd5	163196	intergenic	N/A	163132	163196	Bd21-3	POL001	LB	F5	BfaI
JJ1070.1	JJ1070		Bd5	171260	intergenic	N/A	171196	171260	Bd21-3	POL001	LB	F5	BfaI
JJ1070.1	JJ1070		Bd5	179335	intergenic	N/A	179271	179335	Bd21-3	POL001	LB	F5	BfaI
JJ1070.1	JJ1070		Bd5	187384	intergenic	N/A	187320	187384	Bd21-3	POL001	LB	F5	BfaI
JJ1070.1	JJ1070		Bd5	303702	intergenic	N/A	303638	303702	Bd21-3	POL001	LB	F5	BfaI
JJ1072.0	JJ1072		Bd2	13374470	exon	Bradi2g14900	13374554	13374470	Bd21-3	POL001	LB	F6	BfaI
JJ1074.0	JJ1074		Bd3	33632481	intergenic	N/A	33632115	33632481	Bd21-3	POL001	LB	F6	BfaI
JJ1077.0	JJ1077		Bd5	4764293	intergenic	N/A	4764431	4764293	Bd21-3	POL001	LB	F6	BfaI
JJ1078.0	JJ1078		Bd1	3733820	intergenic*	N/A	3733666	3733820	Bd21-3	POL001	LB	F6	BfaI
JJ1079.0	JJ1079		Bd3	59019643	intergenic	N/A	59019864	59019643	Bd21-3	POL001	LB	F6	BfaI
JJ1080.0	JJ1080		Bd3	6959000	intergenic	N/A	6959510	6959000	Bd21-3	POL001	LB	F6	BfaI
JJ1080.1	JJ1080		Bd3	6959000	intergenic	N/A	6959516	6959000	Bd21-3	POL001	LB	F6	BfaI
JJ1084.0	JJ1084		Bd3	59417682	near	Bradi3g60517	59417419	59417682	Bd21-3	POL001	LB	F6	BfaI
JJ1087.0	JJ1087		Bd5	1611881	intergenic	N/A	1611831	1611881	Bd21-3	POL001	LB	F6	BfaI
JJ1087.0	JJ1087		Bd5	1731307	intergenic	N/A	1731257	1731307	Bd21-3	POL001	LB	F6	BfaI
JJ1087.0	JJ1087		Bd5	3657877	intergenic	N/A	3657927	3657877	Bd21-3	POL001	LB	F6	BfaI
JJ1087.0	JJ1087		Bd5	8296872	intergenic	N/A	8296822	8296872	Bd21-3	POL001	LB	F6	BfaI
JJ1087.0	JJ1087		Bd5	11327073	intergenic	N/A	11327123	11327073	Bd21-3	POL001	LB	F6	BfaI
JJ1087.0	JJ1087		Bd5	18755439	intergenic	N/A	18755389	18755439	Bd21-3	POL001	LB	F6	BfaI
JJ1089.0	JJ1089		Bd2	16674487	intron	Bradi2g18860	16674635	16674487	Bd21-3	POL001	LB	F6	BfaI
JJ1092.0	JJ1092		Bd3	22828819	near	Bradi3g23330	22828515	22828819	Bd21-3	POL001	LB	F6	BfaI
JJ1116.0	JJ1116		Bd3	31323831	intergenic	N/A	31323766	31323831	Bd21-3	POL001	LB	F6	BfaI
JJ1116.0	JJ1116		Bd3	31345035	near	Bradi3g29330	31345100	31345035	Bd21-3	POL001	LB	F6	BfaI
JJ1119.0	JJ1119		Bd1	8017184	intergenic*	N/A	8016991	8017184	Bd21	POL001	LB	F6	BfaI
JJ1120.0	JJ1120		Bd4	47115443	exon	Bradi4g43410	47114743	47115443	Bd21-3	POL001	LB	F6	BfaI
JJ1125.0	JJ1125		Bd2	31725985	near	Bradi2g31800	31725891	31725985	Bd21	PJJ2LB	LB	F3	BfaI
JJ1128.0	JJ1128		Bd2	4232669	intergenic	N/A	4232810	4232669	Bd21	PJJ2LB	LB	F3	BfaI
JJ1129.0	JJ1129		Bd4	8652822	intron	Bradi4g09340	8652661	8652822	Bd21	PJJ2LB	LB	F3	BfaI
JJ1130.0	JJ1130		Bd2	31383771	near	Bradi2g31570	31383937	31383771	Bd21	PJJ2LB	LB	F3	BfaI
JJ1136.0	JJ1136		Bd4	34279986	near	Bradi4g28877	34279745	34279986	Bd21-3	POL001	LB	F6	BfaI
JJ1137.0	JJ1137		Bd3	13324573	intergenic	N/A	13324809	13324573	Bd21-3	POL001	LB	F6	BfaI
JJ1138.0	JJ1138		Bd1	69428776	near	Bradi1g71440	69428619	69428776	Bd21-3	POL001	LB	F6	BfaI
JJ1151.0	JJ1151		Bd4	15219083	three_prime_UTR	Bradi4g14650	15218909	15219083	Bd21-3	POL001	LB	F6	BfaI
JJ1158.0	JJ1158		Bd1	70139776	intergenic	N/A	70139545	70139776	Bd21-3	POL001	LB	F6	BfaI
JJ1161.0	JJ1161		Bd5	9569664	intergenic	N/A	9569637	9569664	Bd21-3	POL001	LB	F6	BfaI
JJ1163.0	JJ1163		Bd4	47081222	intergenic	N/A	47081455	47081222	Bd21-3	POL001	LB	F5	BfaI
JJ1163.1	JJ1163		Bd4	47081222	intergenic	N/A	47081485	47081222	Bd21-3	POL001	LB	F6	BfaI
JJ1165.0	JJ1165		Bd4	25218162	near	Bradi4g21700	25218401	25218162	Bd21-3	POL001	LB	F6	BfaI
JJ1167.0	JJ1167		Bd2	28994049	intergenic	N/A	28993894	28994049	Bd21-3	POL001	LB	F6	BfaI
JJ1171.0	JJ1171		Bd3	53096157	intergenic	N/A	53096029	53096157	Bd21-3	POL001	LB	F6	BfaI
JJ1172.0	JJ1172		Bd3	54886467	intergenic	N/A	54886185	54886467	Bd21-3	POL001	LB	F6	BfaI
JJ1172.1	JJ1172		Bd3	54886467	intergenic	N/A	54886288	54886467	Bd21-3	POL001	LB	F5	BfaI
JJ1173.0	JJ1173		Bd1	69428774	near	Bradi1g71440	69428593	69428774	Bd21-3	POL001	LB	F5	BfaI
JJ1174.0	JJ1174		Bd1	3733820	intergenic*	N/A	3733673	3733820	Bd21-3	POL001	LB	F6	BfaI
JJ1174.1	JJ1174		Bd1	17201431	near	Bradi1g21380	17201346	17201431	Bd21-3	POL001	LB	F5	BfaI
JJ1208.0	JJ1208		Bd3	54751082	intergenic	N/A	54751009	54751082	Bd21-3	POL001	LB	F6	BfaI
JJ1213.0	JJ1213		Bd1	4349026	intergenic*	N/A	4348622	4349026	Bd21-3	POL001	LB	F5	BfaI
JJ1213.1	JJ1213		Bd1	4349028	intergenic*	N/A	4348601	4349028	Bd21-3	POL001	LB	F6	BfaI
JJ1214.0	JJ1214		Bd1	58705257	intergenic	N/A	58705126	58705257	Bd21-3	POL001	LB	F5	BfaI
JJ1214.1	JJ1214		Bd5	18610439	near	Bradi5g15250	18610513	18610439	Bd21-3	POL001	LB	F6	BfaI
JJ1219.0	JJ1219		Bd5	22620661	intergenic	N/A	22620454	22620661	Bd21-3	POL001	LB	F5	BfaI
JJ1219.1	JJ1219		Bd5	22620671	intergenic	N/A	22620401	22620671	Bd21-3	POL001	LB	F6	BfaI
JJ1220.0	JJ1220		Bd3	54751085	intergenic	N/A	54750994	54751085	Bd21-3	POL001	LB	F5	BfaI
JJ1220.1	JJ1220		Bd3	54751100	intergenic	N/A	54750980	54751100	Bd21-3	POL001	LB	F6	BfaI
JJ1223.0	JJ1223		Bd1	54905604	intergenic	N/A	54905699	54905604	Bd21-3	PJJ2LB	LB	F3	BfaI
JJ1224.0	JJ1224		Bd2	3582353	exon	Bradi2g05017	3582292	3582353	Bd21-3	PJJ2LB	LB	F3	BfaI
JJ1230.0	JJ1230		Bd4	6990881	exon	Bradi4g08010	6990107	6990881	Bd21-3	POL001	LB	F6	BfaI
JJ1233.0	JJ1233		Bd4	3938742	near	Bradi4g04840	3938552	3938742	Bd21	PJJ2LB	LB	F3	BfaI
JJ1240.0	JJ1240		Bd3	57781258	intergenic	N/A	57781632	57781258	Bd21	PJJ2LB	LB	F3	BfaI
JJ1241.0	JJ1241		Bd1	29632722	intron	Bradi1g34030	29632860	29632722	Bd21	PJJ2LB	LB	F3	BfaI
JJ1244.0	JJ1244		Bd4	40537448	near	Bradi4g35000	40537316	40537448	Bd21	PJJ2LB	LB	F3	BfaI
JJ1245.0	JJ1245		Bd4	30231680	near	Bradi4g24980	30231939	30231680	Bd21	PJJ2LB	LB	F3	BfaI
JJ1252.0	JJ1252		Bd5	15490372	intergenic	N/A	15490200	15490372	Bd21-3	PJJ2LB	LB	F3	BfaI
JJ1253.0	JJ1253		Bd2	39421775	near	Bradi2g39360	39421819	39421775	Bd21-3	PJJ2LB	LB	F3	BfaI
JJ1258.0	JJ1258		Bd2	27936172	intron	Bradi2g28680	27935728	27936172	Bd21-3	POL001	LB	F6	BfaI
JJ1261.0	JJ1261		Bd1	20874096	intergenic	N/A	20873980	20874096	Bd21-3	POL001	LB	F5	BfaI
JJ1261.1	JJ1261		Bd2	4138324	near	Bradi2g05650	4138138	4138324	Bd21-3	POL001	LB	F6	BfaI
JJ1262.0	JJ1262		Bd2	27308812	intergenic	N/A	27308695	27308812	Bd21-3	POL001	LB	F6	BfaI
JJ1270.0	JJ1270		Bd3	29342389	near	Bradi3g28006	29342478	29342389	Bd21-3	POL001	LB	F6	BfaI
JJ1272.0	JJ1272		Bd4	141633	intergenic	N/A	142081	141633	Bd21-3	POL001	LB	F6	BfaI
JJ1277.0	JJ1277		Bd4	3938742	near	Bradi4g04840	3938548	3938742	Bd21	PJJ2LB	LB	F3	BfaI
JJ1284.0	JJ1284		Bd3	54447799	intron	Bradi3g53850	54447658	54447799	Bd21-3	PJJ2LB	LB	F3	BfaI
JJ1285.0	JJ1285		Bd2	51489520	near	Bradi2g51967	51489183	51489520	Bd21-3	POL001	LB	F6	BfaI
JJ1285.1	JJ1285		Bd2	51489565	near	Bradi2g51967	51489986	51489565	Bd21-3	POL001	LB	F5	BfaI
JJ1287.0	JJ1287		Bd5	16231469	intergenic	N/A	16231827	16231469	Bd21-3	POL001	LB	F6	BfaI
JJ1287.1	JJ1287		Bd5	16231591	intergenic	N/A	16231779	16231591	Bd21-3	POL001	LB	F5	BfaI
JJ1299.0	JJ1299		Bd3	3884809	intergenic	N/A	3884834	3884809	Bd21-3	POL001	LB	F6	BfaI
JJ1302.0	JJ1302		Bd2	19908072	intergenic	N/A	19908372	19908072	Bd21	POL001	LB	F6	BfaI
JJ1302.1	JJ1302		Bd2	19908072	intergenic	N/A	19908393	19908072	Bd21	POL001	LB	F6	BfaI
JJ1328.0	JJ1328		Bd1	3733820	intergenic*	N/A	3733666	3733820	Bd21-3	POL001	LB	F6	BfaI
JJ1335.0	JJ1335		Bd1	3157648	intergenic*	N/A	3157771	3157648	Bd21-3	POL001	LB	F6	BfaI
JJ1335.1	JJ1335		Bd1	3157651	intergenic*	N/A	3157759	3157651	Bd21-3	POL001	LB	F5	BfaI
JJ1340.0	JJ1340		Bd1	3157621	intergenic*	N/A	3157491	3157621	Bd21-3	POL001	LB	F6	BfaI
JJ1352.0	JJ1352		Bd5	10646201	intergenic	N/A	10645982	10646201	Bd21-3	POL001	LB	F6	BfaI
JJ1352.0	JJ1352		Bd5	25646177	near	Bradi5g23853	25646396	25646177	Bd21-3	POL001	LB	F6	BfaI
JJ1362.0	JJ1362		Bd4	557071	intergenic	N/A	557095	557071	Bd21-3	PJJ2LB	LB	F3	BfaI
JJ1369.0	JJ1369		Bd1	38322412	intergenic	N/A	38322699	38322412	Bd21-3	POL001	LB	F6	BfaI
JJ1371.0	JJ1371		Bd5	17029573	near	Bradi5g13467	17029780	17029573	Bd21-3	POL001	LB	F6	BfaI
JJ1373.0	JJ1373		Bd2	44402420	near	Bradi2g43900	44402486	44402420	Bd21-3	POL001	LB	F6	BfaI
JJ1375.0	JJ1375		Bd3	19484957	near	Bradi3g20470	19484998	19484957	Bd21-3	POL001	LB	F5	BfaI
JJ1377.0	JJ1377		Bd4	17515908	intergenic	N/A	17515857	17515908	Bd21-3	POL001	LB	F5	BfaI
JJ1377.1	JJ1377		Bd4	17515938	intergenic	N/A	17515630	17515938	Bd21-3	POL001	LB	F6	BfaI
JJ1380.0	JJ1380		Bd2	50127749	intron	Bradi2g50180	50127689	50127749	Bd21-3	POL001	LB	F6	BfaI
JJ1381.0	JJ1381		Bd3	14806947	near	Bradi3g16645	14806751	14806947	Bd21-3	POL001	LB	F6	BfaI
JJ1383.0	JJ1383		Bd4	35105939	intergenic	N/A	35105784	35105939	Bd21-3	POL001	LB	F6	BfaI
JJ1383.1	JJ1383		Bd4	35105939	intergenic	N/A	35105802	35105939	Bd21-3	POL001	LB	F6	BfaI
JJ1386.0	JJ1386		Bd3	49385101	intergenic	N/A	49384822	49385101	Bd21-3	POL001	LB	F6	BfaI
JJ1390.0	JJ1390		Bd5	16568663	intergenic	N/A	16568787	16568663	Bd21-3	POL001	LB	F6	BfaI
JJ1399.0	JJ1399		Bd4	44870987	exon	Bradi4g40470	44871155	44870987	Bd21-3	POL001	LB	F6	BfaI
JJ1401.0	JJ1401		Bd1	63650278	intergenic	N/A	63650003	63650278	Bd21-3	POL001	LB	F6	BfaI
JJ1404.0	JJ1404		Bd1	38356968	intergenic	N/A	38357089	38356968	Bd21-3	POL001	LB	F6	BfaI
JJ1405.0	JJ1405		Bd1	23175059	intergenic	N/A	23175199	23175059	Bd21-3	POL001	LB	F6	BfaI
JJ1406.0	JJ1406		Bd1	46758263	intergenic	N/A	46757315	46758263	Bd21-3	POL001	LB	F6	BfaI
JJ1407.0	JJ1407		Bd4	40081493	intron	Bradi4g34470	40081661	40081493	Bd21-3	POL001	LB	F6	BfaI
JJ1408.0	JJ1408		Bd2	21263362	intergenic	N/A	21263415	21263362	Bd21-3	POL001	LB	F6	BfaI
JJ1417.0	JJ1417		Bd4	32798630	intergenic	N/A	32798709	32798630	Bd21-3	POL001	LB	F6	BfaI
JJ1418.0	JJ1418		Bd4	29841779	intergenic	N/A	29841901	29841779	Bd21-3	POL001	LB	F6	BfaI
JJ1423.0	JJ1423		Bd1	15683704	intergenic	N/A	15683581	15683704	Bd21-3	PJJ2LB	LB	F3	BfaI
JJ1424.0	JJ1424		Bd4	38451421	intergenic	N/A	38451335	38451421	Bd21-3	PJJ2LB	LB	F3	BfaI
JJ1426.0	JJ1426		Bd3	38646753	near	Bradi3g36357	38647250	38646753	Bd21-3	POL001	LB	F6	BfaI
JJ1441.0	JJ1441		Bd1	70795162	five_prime_UTR	Bradi1g73210	70795089	70795162	Bd21-3	POL001	LB	F6	BfaI
JJ1443.0	JJ1443		Bd2	42979187	near	Bradi2g42470	42979388	42979187	Bd21-3	PJJ2LB	LB	F3	BfaI
JJ1453.0	JJ1453		Bd1	15790744	intergenic	N/A	15790644	15790744	Bd21-3	POL001	LB	F6	BfaI
JJ1454.0	JJ1454		Bd1	6464031	intron	Bradi1g09090	6464156	6464031	Bd21-3	POL001	LB	F6	BfaI
JJ1459.0	JJ1459		Bd3	50715669	intergenic	N/A	50715459	50715669	Bd21-3	POL001	LB	F6	BfaI
JJ1463.0	JJ1463		Bd1	6522004	intergenic*	N/A	6522066	6522004	Bd21-3	PJJ2LB	LB	F3	BfaI
JJ1467.0	JJ1467		Bd1	25176808	near	Bradi1g29622	25176564	25176808	Bd21-3	PJJ2LB	LB	F3	BfaI
JJ1473.0	JJ1473		Bd4	2051463	intergenic	N/A	2051314	2051463	Bd21-3	PJJ2LB	LB	F3	BfaI
JJ1473.1	JJ1473		Bd4	2051463	intergenic	N/A	2051314	2051463	Bd21-3	PJJ2LB	LB	F3	BfaI
JJ1474.0	JJ1474		Bd3	31813853	intergenic	N/A	31813901	31813853	Bd21-3	PJJ2LB	LB	F3	BfaI
JJ1475.0	JJ1475		Bd3	49471261	near	Bradi3g47910	49471306	49471261	Bd21-3	PJJ2LB	LB	F3	BfaI
JJ1489.0	JJ1489		Bd3	55803923	exon	Bradi3g55600	55804454	55803923	Bd21-3	PJJ2LB	LB	F3	BfaI
JJ1492.0	JJ1492		Bd5	13534491	near	Bradi5g10320	13534429	13534491	Bd21-3	PJJ2LB	LB	F3	BfaI
JJ1500.0	JJ1500		Bd2	36623640	intergenic	N/A	36623925	36623640	Bd21-3	POL001	LB	F6	BfaI
JJ1514.0	JJ1514		Bd2	36623643	intergenic	N/A	36623696	36623643	Bd21-3	POL001	LB	F6	BfaI
JJ1515.0	JJ1515		Bd5	10826181	intergenic	N/A	10825989	10826181	Bd21-3	PJJ2LB	LB	F3	BfaI
JJ1516.0	JJ1516		Bd3	508695	exon	Bradi3g00920	508568	508695	Bd21-3	PJJ2LB	LB	F3	BfaI
JJ1521.0	JJ1521		Bd3	20482254	intergenic	N/A	20482348	20482254	Bd21-3	POL001	LB	F6	BfaI
JJ1526.0	JJ1526		Bd1	30379291	intergenic	N/A	30379265	30379291	Bd21-3	PJJ2LB	LB	F3	BfaI
JJ1527.0	JJ1527		Bd2	57451913	exon	Bradi2g59950	57452189	57451913	Bd21-3	PJJ2LB	LB	F3	BfaI
JJ1529.0	JJ1529		Bd1	43512996	near	Bradi1g45280	43513345	43512996	Bd21-3	PJJ2LB	LB	F3	BfaI
JJ1537.0	JJ1537		Bd2	42342585	intergenic	N/A	42342555	42342585	Bd21-3	PJJ2LB	LB	F3	BfaI
JJ1537.0	JJ1537		Bd2	42348144	near	Bradi2g41910	42348114	42348144	Bd21-3	PJJ2LB	LB	F3	BfaI
JJ1538.0	JJ1538		Bd2	56991255	near	Bradi2g59226	56990918	56991255	Bd21-3	PJJ2LB	LB	F3	BfaI
JJ1540.0	JJ1540		Bd3	14935079	intergenic	N/A	14935416	14935079	Bd21-3	POL001	LB	F6	BfaI
JJ1540.1	JJ1540		Bd3	14935079	intergenic	N/A	14935457	14935079	Bd21-3	POL001	LB	F6	BfaI
JJ1540.2	JJ1540		Bd3	14935079	intergenic	N/A	14935470	14935079	Bd21-3	POL001	LB	F6	BfaI
JJ1543.0	JJ1543		Bd3	40126714	near	Bradi3g37620	40126646	40126714	Bd21-3	PJJ2LB	LB	F3	BfaI
JJ1544.0	JJ1544		Bd3	54056508	intron	Bradi3g53360	54056596	54056508	Bd21-3	PJJ2LB	LB	F3	BfaI
JJ1545.0	JJ1545		Bd1	30502404	intergenic	N/A	30502226	30502404	Bd21-3	PJJ2LB	LB	F3	BfaI
JJ1552.0	JJ1552		Bd4	41311256	intergenic	N/A	41311518	41311256	Bd21-3	POL001	LB	F6	BfaI
JJ1557.0	JJ1557		Bd4	9274401	intergenic	N/A	9274464	9274401	Bd21-3	POL001	LB	F6	BfaI
JJ1557.1	JJ1557		Bd4	9274401	intergenic	N/A	9274464	9274401	Bd21-3	POL001	LB	F6	BfaI
JJ1558.0	JJ1558		Bd3	59165413	intron	Bradi3g60127	59165505	59165413	Bd21-3	POL001	LB	F6	BfaI
JJ1562.0	JJ1562		Bd1	69949798	exon	Bradi1g72140	69949556	69949798	Bd21-3	PJJ2LB	LB	F3	BfaI
JJ1565.0	JJ1565		Bd3	45771753	near	Bradi3g44120	45771833	45771753	Bd21-3	PJJ2LB	LB	F3	BfaI
JJ1568.0	JJ1568		Bd5	27059608	intergenic	N/A	27059447	27059608	Bd21-3	PJJ2LB	LB	F3	BfaI
JJ1571.0	JJ1571		Bd2	54959855	intergenic	N/A	54959986	54959855	Bd21-3	PJJ2LB	LB	F3	BfaI
JJ1577.0	JJ1577		Bd5	21711192	intergenic	N/A	21711248	21711192	Bd21-3	PJJ2LB	LB	F3	BfaI
JJ1581.0	JJ1581		Bd1	67557607	intergenic	N/A	67557582	67557607	Bd21-3	PJJ2LB	LB	F3	BfaI
JJ1583.0	JJ1583		Bd2	57793236	near	Bradi2g60450	57792905	57793236	Bd21-3	POL001	LB	F6	BfaI
JJ1585.0	JJ1585		Bd4	43191402	intron	Bradi4g38187	43191097	43191402	Bd21-3	POL001	LB	F6	BfaI
JJ1587b.0	JJ1587	b	Bd3	20060287	intergenic	N/A	20060177	20060287	Bd21-3	POL001	LB	F6	BfaI
JJ1587b.1	JJ1587	b	Bd3	20060287	intergenic	N/A	20060179	20060287	Bd21-3	POL001	LB	F6	BfaI
JJ1591.0	JJ1591		Bd1	27694574	near	Bradi1g32370	27694744	27694574	Bd21-3	PJJ2LB	LB	F3	BfaI
JJ1596.0	JJ1596		Bd1	37524252	near	Bradi1g41010	37524495	37524252	Bd21-3	PJJ2LB	LB	F3	BfaI
JJ1598.0	JJ1598		Bd1	44477457	intergenic	N/A	44477302	44477457	Bd21-3	POL001	LB	F6	BfaI
JJ1601.0	JJ1601		Bd3	40875064	intergenic	N/A	40875020	40875064	Bd21-3	POL001	LB	F6	BfaI
JJ1601.1	JJ1601		Bd3	40875070	intergenic	N/A	40875030	40875070	Bd21-3	POL001	LB	F6	BfaI
JJ1602a.0	JJ1602	a	Bd1	61192385	three_prime_UTR	Bradi1g61890	61192555	61192385	Bd21-3	POL001	LB	F6	BfaI
JJ1602b.0	JJ1602	b	Bd1	61192385	three_prime_UTR	Bradi1g61890	61192553	61192385	Bd21-3	POL001	LB	F6	BfaI
JJ1602.0	JJ1602		Bd1	61192385	three_prime_UTR	Bradi1g61890	61192785	61192385	Bd21-3	POL001	LB	F6	BfaI
JJ1602.1	JJ1602		Bd1	61192385	three_prime_UTR	Bradi1g61890	61192789	61192385	Bd21-3	POL001	LB	F6	BfaI
JJ1605.0	JJ1605		Bd4	8726401	intergenic	N/A	8726564	8726401	Bd21-3	PJJ2LB	LB	F3	BfaI
JJ1607.0	JJ1607		Bd3	9053886	near	Bradi3g10810	9053948	9053886	Bd21-3	PJJ2LB	LB	F3	BfaI
JJ1610.0	JJ1610		Bd2	14019262	near	Bradi2g15840	14019394	14019262	Bd21-3	POL001	LB	F6	BfaI
JJ1610.1	JJ1610		Bd2	14019265	near	Bradi2g15840	14019317	14019265	Bd21-3	POL001	LB	F6	BfaI
JJ1611.0	JJ1611		Bd5	27280701	near	Bradi5g26230	27280666	27280701	Bd21-3	POL001	LB	F6	BfaI
JJ1624.0	JJ1624		Bd1	60484932	intergenic	N/A	60484961	60484932	Bd21-3	PJJ2LB	LB	F3	BfaI
JJ1652.0	JJ1652		Bd5	11239818	near	Bradi5g08510	11239764	11239818	Bd21-3	PJJ2LB	LB	F3	BfaI
JJ1665.0	JJ1665		Bd1	57066617	near	Bradi1g58230	57066789	57066617	Bd21-3	POL001	LB	F6	BfaI
JJ1666.0	JJ1666		Bd1	31663199	intergenic	N/A	31662964	31663199	Bd21-3	POL001	LB	F6	BfaI
JJ1672.0	JJ1672		Bd5	6093571	intergenic	N/A	6093600	6093571	Bd21-3	POL001	LB	F6	BfaI
JJ1672.0	JJ1672		Bd5	8289509	intergenic	N/A	8289480	8289509	Bd21-3	POL001	LB	F6	BfaI
JJ1672.0	JJ1672		Bd5	18622589	near	Bradi5g15260	18622618	18622589	Bd21-3	POL001	LB	F6	BfaI
JJ1672.0	JJ1672		Bd5	18685295	intergenic	N/A	18685266	18685295	Bd21-3	POL001	LB	F6	BfaI
JJ1672.0	JJ1672		Bd5	22383099	near	Bradi5g19367	22383128	22383099	Bd21-3	POL001	LB	F6	BfaI
JJ1673.0	JJ1673		Bd5	16517351	intergenic	N/A	16517506	16517351	Bd21-3	PJJ2LB	LB	F3	BfaI
JJ1682.0	JJ1682		Bd1	70539696	intergenic	N/A	70539745	70539696	Bd21-3	PJJ2LB	LB	F3	BfaI
JJ1687.0	JJ1687		Bd2	10504202	exon	Bradi2g12170	10504133	10504202	Bd21-3	PJJ2LB	LB	F3	BfaI
JJ1692.0	JJ1692		Bd2	42005671	near	Bradi2g41640	42005883	42005671	Bd21-3	PJJ2LB	LB	F3	BfaI
JJ1701.0	JJ1701		Bd3	32537618	intergenic	N/A	32537493	32537618	Bd21-3	PJJ2LB	LB	F3	BfaI
JJ1705.0	JJ1705		Bd2	43606177	intron	Bradi2g43110	43606269	43606177	Bd21-3	PJJ2LB	LB	F3	BfaI
JJ1706.0	JJ1706		Bd1	62990915	intergenic	N/A	62991463	62990915	Bd21-3	PJJ2LB	LB	F3	BfaI
JJ1710.0	JJ1710		Bd4	14740	intergenic	N/A	14801	14740	Bd21-3	PJJ2LB	LB	F3	BfaI
JJ1716.0	JJ1716		Bd2	36030093	intergenic	N/A	36030034	36030093	Bd21-3	PJJ2LB	LB	F3	BfaI
JJ1721.0	JJ1721		Bd2	18630063	intergenic	N/A	18630209	18630063	Bd21-3	POL001	LB	F6	BfaI
JJ1722.0	JJ1722		Bd1	15339506	exon	Bradi1g19145	15339410	15339506	Bd21-3	POL001	LB	F6	BfaI
JJ1722.1	JJ1722		Bd1	15339507	exon	Bradi1g19145	15339410	15339507	Bd21-3	POL001	LB	F6	BfaI
JJ1727.0	JJ1727		Bd1	46758058	intergenic	N/A	46757776	46758058	Bd21-3	POL001	LB	F6	BfaI
JJ1727.1	JJ1727		Bd1	46758085	intergenic	N/A	46757333	46758085	Bd21-3	POL001	LB	F6	BfaI
JJ1728.0	JJ1728		Bd3	31902003	intergenic	N/A	31902062	31902003	Bd21-3	POL001	LB	F6	BfaI
JJ1731.0	JJ1731		Bd4	25563509	exon	Bradi4g21800	25563798	25563509	Bd21-3	POL001	LB	F6	BfaI
JJ1731.1	JJ1731		Bd4	25563509	exon	Bradi4g21800	25564076	25563509	Bd21-3	POL001	LB	F6	BfaI
JJ1738.0	JJ1738		Bd5	22306624	intergenic	N/A	22306698	22306624	Bd21-3	PJJ2LB	LB	F3	BfaI
JJ1740.0	JJ1740		Bd2	54814377	exon	Bradi2g56490	54814408	54814377	Bd21-3	PJJ2LB	LB	F3	BfaI
JJ1741.0	JJ1741		Bd2	22824466	intergenic	N/A	22824351	22824466	Bd21-3	PJJ2LB	LB	F3	BfaI
JJ1743.0	JJ1743		Bd5	19986185	near	Bradi5g16680	19986377	19986185	Bd21-3	PJJ2LB	LB	F3	BfaI
JJ1751.0	JJ1751		Bd1	63650278	intergenic	N/A	63650003	63650278	Bd21-3	POL001	LB	F6	BfaI
JJ1751.1	JJ1751		Bd1	63650278	intergenic	N/A	63650003	63650278	Bd21-3	POL001	LB	F6	BfaI
JJ1752.0	JJ1752		Bd1	63650278	intergenic	N/A	63649995	63650278	Bd21-3	POL001	LB	F6	BfaI
JJ1752.1	JJ1752		Bd1	63650278	intergenic	N/A	63650220	63650278	Bd21-3	POL001	LB	F6	BfaI
JJ1753.0	JJ1753		Bd3	41542705	near	Bradi3g39160	41542973	41542705	Bd21-3	PJJ2LB	LB	F3	BfaI
JJ1755.0	JJ1755		Bd3	36272260	near	Bradi3g33800	36272407	36272260	Bd21-3	PJJ2LB	LB	F3	BfaI
JJ1756.0	JJ1756		Bd1	15351067	intergenic	N/A	15350807	15351067	Bd21-3	PJJ2LB	LB	F3	BfaI
JJ1760.0	JJ1760		Bd3	17116789	intergenic	N/A	17117031	17116789	Bd21-3	POL001	LB	F6	BfaI
JJ1770.0	JJ1770		Bd2	52157433	intergenic	N/A	52157500	52157433	Bd21-3	POL001	LB	F6	BfaI
JJ1770.1	JJ1770		Bd2	52157436	intergenic	N/A	52157559	52157436	Bd21-3	POL001	LB	F6	BfaI
JJ1774.0	JJ1774		Bd4	39414031	near	Bradi4g33727	39413969	39414031	Bd21-3	PJJ2LB	LB	F3	BfaI
JJ1783.0	JJ1783		Bd2	50627095	five_prime_UTR	Bradi2g50940	50627060	50627095	Bd21-3	PJJ2LB	LB	F3	BfaI
JJ1791.0	JJ1791		Bd2	49922517	near	Bradi2g49920	49922417	49922517	Bd21-3	PJJ2LB	LB	F3	BfaI
JJ1802a.0	JJ1802	a	Bd3	51295004	intergenic	N/A	51294909	51295004	Bd21-3	PJJ2LB	LB	F3	BfaI
JJ1802a.1	JJ1802	a	Bd4	8958460	intron	Bradi4g09620	8958340	8958460	Bd21-3	PJJ2LB	LB	F3	BfaI
JJ1802b.0	JJ1802	b	Bd3	48120851	intergenic	N/A	48120760	48120851	Bd21-3	PJJ2LB	LB	F3	BfaI
JJ1806.0	JJ1806		Bd3	32597307	near	Bradi3g30457	32597337	32597307	Bd21-3	PJJ2LB	LB	F3	BfaI
JJ1819.0	JJ1819		Bd1	67295081	intergenic	N/A	67294906	67295081	Bd21	PJJ2LB	LB	F3	BfaI
JJ1821.0	JJ1821		Bd5	3625	intergenic	N/A	3588	3625	Bd21	PJJ2LB	LB	F3	BfaI
JJ1821.0	JJ1821		Bd5	11691	intergenic	N/A	11654	11691	Bd21	PJJ2LB	LB	F3	BfaI
JJ1821.0	JJ1821		Bd5	19769	intergenic	N/A	19732	19769	Bd21	PJJ2LB	LB	F3	BfaI
JJ1821.0	JJ1821		Bd5	27825	intergenic	N/A	27788	27825	Bd21	PJJ2LB	LB	F3	BfaI
JJ1821.0	JJ1821		Bd5	35893	intergenic	N/A	35856	35893	Bd21	PJJ2LB	LB	F3	BfaI
JJ1821.0	JJ1821		Bd5	43959	intergenic	N/A	43922	43959	Bd21	PJJ2LB	LB	F3	BfaI
JJ1821.0	JJ1821		Bd5	52025	intergenic	N/A	51988	52025	Bd21	PJJ2LB	LB	F3	BfaI
JJ1821.0	JJ1821		Bd5	60062	intergenic	N/A	60025	60062	Bd21	PJJ2LB	LB	F3	BfaI
JJ1821.0	JJ1821		Bd5	68131	intergenic	N/A	68094	68131	Bd21	PJJ2LB	LB	F3	BfaI
JJ1821.0	JJ1821		Bd5	76197	intergenic	N/A	76160	76197	Bd21	PJJ2LB	LB	F3	BfaI
JJ1821.0	JJ1821		Bd5	84277	intergenic	N/A	84240	84277	Bd21	PJJ2LB	LB	F3	BfaI
JJ1821.0	JJ1821		Bd5	92336	intergenic	N/A	92299	92336	Bd21	PJJ2LB	LB	F3	BfaI
JJ1821.0	JJ1821		Bd5	100407	intergenic	N/A	100370	100407	Bd21	PJJ2LB	LB	F3	BfaI
JJ1821.0	JJ1821		Bd5	108469	intergenic	N/A	108432	108469	Bd21	PJJ2LB	LB	F3	BfaI
JJ1821.0	JJ1821		Bd5	116550	intergenic	N/A	116513	116550	Bd21	PJJ2LB	LB	F3	BfaI
JJ1821.0	JJ1821		Bd5	124619	intergenic	N/A	124582	124619	Bd21	PJJ2LB	LB	F3	BfaI
JJ1821.0	JJ1821		Bd5	132682	intergenic	N/A	132645	132682	Bd21	PJJ2LB	LB	F3	BfaI
JJ1821.0	JJ1821		Bd5	140764	intergenic	N/A	140727	140764	Bd21	PJJ2LB	LB	F3	BfaI
JJ1821.0	JJ1821		Bd5	148837	intergenic	N/A	148800	148837	Bd21	PJJ2LB	LB	F3	BfaI
JJ1821.0	JJ1821		Bd5	156921	intergenic	N/A	156884	156921	Bd21	PJJ2LB	LB	F3	BfaI
JJ1821.0	JJ1821		Bd5	164989	intergenic	N/A	164952	164989	Bd21	PJJ2LB	LB	F3	BfaI
JJ1821.0	JJ1821		Bd5	173052	intergenic	N/A	173015	173052	Bd21	PJJ2LB	LB	F3	BfaI
JJ1821.0	JJ1821		Bd5	189173	intergenic	N/A	189136	189173	Bd21	PJJ2LB	LB	F3	BfaI
JJ1821.0	JJ1821		Bd5	203845	near	Bradi5g00216	203808	203845	Bd21	PJJ2LB	LB	F3	BfaI
JJ1821.0	JJ1821		Bd5	305499	intergenic	N/A	305462	305499	Bd21	PJJ2LB	LB	F3	BfaI
JJ1849.0	JJ1849		Bd2	34990305	intergenic	N/A	34989893	34990305	Bd21-3	POL001	LB	F6	BfaI
JJ1861.0	JJ1861		Bd4	23388461	intron	Bradi4g20294	23388524	23388461	Bd21-3	POL001	LB	F6	BfaI
JJ1861.0	JJ1861		Bd4	23403241	intron	Bradi4g20294	23403304	23403241	Bd21-3	POL001	LB	F6	BfaI
JJ1862.0	JJ1862		Bd2	38381049	intergenic	N/A	38381203	38381049	Bd21-3	POL001	LB	F6	BfaI
JJ1864.0	JJ1864		Bd5	19535330	near	Bradi5g16127	19535207	19535330	Bd21-3	PJJ2LB	LB	F3	BfaI
JJ1866.0	JJ1866		Bd3	5310547	intergenic	N/A	5310266	5310547	Bd21-3	PJJ2LB	LB	F3	BfaI
JJ1878.0	JJ1878		Bd1	23431136	intergenic	N/A	23431220	23431136	Bd21-3	POL001	LB	F6	BfaI
JJ1887.0	JJ1887		Bd1	32377928	intergenic	N/A	32378361	32377928	Bd21-3	POL001	LB	F6	BfaI
JJ1890.0	JJ1890		Bd5	20172811	intergenic	N/A	20172784	20172811	Bd21-3	PJJ2LB	LB	F3	BfaI
JJ1894.0	JJ1894		Bd3	17709217	intergenic	N/A	17709184	17709217	Bd21-3	PJJ2LB	LB	F3	BfaI
JJ1899.0	JJ1899		Bd3	45697361	three_prime_UTR	Bradi3g44010	45697243	45697361	Bd21-3	PJJ2LB	LB	F3	BfaI
JJ1911.0	JJ1911		Bd4	27688272	three_prime_UTR	Bradi4g23080	27688035	27688272	Bd21-3	PJJ2LB	LB	F3	BfaI
JJ1916.0	JJ1916		Bd4	31477018	intergenic	N/A	31477261	31477018	Bd21-3	PJJ2LB	LB	F3	BfaI
JJ1920.0	JJ1920		Bd1	16190186	intergenic	N/A	16190156	16190186	Bd21-3	PJJ2LB	LB	F3	BfaI
JJ1921.0	JJ1921		Bd3	30823954	intergenic	N/A	30823925	30823954	Bd21-3	PJJ2LB	LB	F3	BfaI
JJ1924.0	JJ1924		Bd1	8856973	intergenic*	N/A	8857264	8856973	Bd21-3	POL001	LB	F6	BfaI
JJ1924.1	JJ1924		Bd1	8856973	intergenic*	N/A	8857270	8856973	Bd21-3	POL001	LB	F6	BfaI
JJ1926.0	JJ1926		Bd5	24448038	exon	Bradi5g21960	24447710	24448038	Bd21-3	POL001	LB	F6	BfaI
JJ1927.0	JJ1927		Bd4	25657906	exon	Bradi4g21830	25657951	25657906	Bd21-3	POL001	LB	F6	BfaI
JJ1928.0	JJ1928		Bd1	5330635	intergenic*	N/A	5330759	5330635	Bd21-3	POL001	LB	F6	BfaI
JJ1933.0	JJ1933		Bd3	36720012	near	Bradi3g34290	36719868	36720012	Bd21-3	POL001	LB	F6	BfaI
JJ1934.0	JJ1934		Bd1	8856973	intergenic*	N/A	8857048	8856973	Bd21-3	POL001	LB	F6	BfaI
JJ1936a.0	JJ1936	a	Bd4	30325984	intron	Bradi4g25110	30326091	30325984	Bd21-3	PJJ2LB	LB	F3	BfaI
JJ1936b.0	JJ1936	b	Bd1	2814035	intergenic*	N/A	2813998	2814035	Bd21-3	PJJ2LB	LB	F3	BfaI
JJ1936b.1	JJ1936	b	Bd1	66739457	intergenic	N/A	66739490	66739457	Bd21-3	PJJ2LB	LB	F3	BfaI
JJ1937.0	JJ1937		Bd2	14744222	near	Bradi2g16790	14744177	14744222	Bd21-3	PJJ2LB	LB	F3	BfaI
JJ1938.0	JJ1938		Bd3	46574017	near	Bradi3g44600	46574094	46574017	Bd21-3	PJJ2LB	LB	F3	BfaI
JJ1939.0	JJ1939		Bd3	51363151	intergenic	N/A	51363850	51363151	Bd21-3	PJJ2LB	LB	F3	BfaI
JJ1945.0	JJ1945		Bd2	53093650	near	Bradi2g54150	53093338	53093650	Bd21-3	PJJ2LB	LB	F3	BfaI
JJ1951.0	JJ1951		Bd4	30325984	intron	Bradi4g25110	30326091	30325984	Bd21-3	PJJ2LB	LB	F3	BfaI
JJ1957.0	JJ1957		Bd2	7582731	near	Bradi2g09280	7582684	7582731	Bd21-3	PJJ2LB	LB	F3	BfaI
JJ1959.0	JJ1959		Bd2	13147479	near	Bradi2g14580	13146901	13147479	Bd21-3	POL001	LB	F6	BfaI
JJ1959.1	JJ1959		Bd2	13147479	near	Bradi2g14580	13146901	13147479	Bd21-3	POL001	LB	F6	BfaI
JJ1969.0	JJ1969		Bd2	16508963	intergenic	N/A	16509255	16508963	Bd21-3	PJJ2LB	LB	F3	BfaI
JJ1969.1	JJ1969		Bd2	43935213	exon	Bradi2g43447	43934961	43935213	Bd21-3	PJJ2LB	LB	F3	BfaI
JJ1973.0	JJ1973		Bd4	33096357	intergenic	N/A	33096512	33096357	Bd21-3	PJJ2LB	LB	F3	BfaI
JJ1977.0	JJ1977		Bd2	37340520	exon	Bradi2g36920	37341029	37340520	Bd21-3	PJJ2LB	LB	F3	BfaI
JJ1978.0	JJ1978		Bd4	39026577	intergenic	N/A	39025894	39026577	Bd21-3	PJJ2LB	LB	F3	BfaI
JJ1980.0	JJ1980		Bd5	2912810	intron	Bradi5g02625	2913046	2912810	Bd21-3	POL001	LB	F6	BfaI
JJ1980.1	JJ1980		Bd5	2912810	intron	Bradi5g02625	2913107	2912810	Bd21-3	POL001	LB	F6	BfaI
JJ1983.0	JJ1983		Bd2	5351924	exon	Bradi2g06990	5352091	5351924	Bd21-3	POL001	LB	F6	BfaI
JJ1983.1	JJ1983		Bd2	5351925	exon	Bradi2g06990	5352104	5351925	Bd21-3	POL001	LB	F6	BfaI
JJ1986.0	JJ1986		Bd1	10247150	intergenic*	N/A	10247059	10247150	Bd21-3	PJJ2LB	LB	F3	BfaI
JJ1987.0	JJ1987		Bd1	74784441	near	Bradi1g78805	74784733	74784441	Bd21-3	PJJ2LB	LB	F3	BfaI
JJ1995.0	JJ1995		Bd2	37340552	exon	Bradi2g36920	37341011	37340552	Bd21-3	PJJ2LB	LB	F3	BfaI
JJ1996.0	JJ1996		Bd2	50857926	near	Bradi2g51200	50858350	50857926	Bd21-3	PJJ2LB	LB	F3	BfaI
JJ2001.0	JJ2001		Bd2	34672768	intron	Bradi2g34587	34672843	34672768	Bd21-3	POL001	LB	F6	BfaI
JJ2002.0	JJ2002		Bd4	2143215	intergenic	N/A	2143054	2143215	Bd21-3	PJJ2LB	LB	F3	BfaI
JJ2004.0	JJ2004		Bd4	40494107	exon	Bradi4g34927	40494397	40494107	Bd21-3	POL001	LB	F6	BfaI
JJ2005.0	JJ2005		Bd1	52130685	five_prime_UTR	Bradi1g53760	52130634	52130685	Bd21-3	PJJ2LB	LB	F3	BfaI
JJ2014.0	JJ2014		Bd2	10275929	three_prime_UTR	Bradi2g11940	10276110	10275929	Bd21-3	PJJ2LB	LB	F3	BfaI
JJ2019.0	JJ2019		Bd1	16331178	exon	Bradi1g20390	16331222	16331178	Bd21-3	PJJ2LB	LB	F3	BfaI
JJ2020.0	JJ2020		Bd5	25504755	exon	Bradi5g23620	25504567	25504755	Bd21-3	PJJ2LB	LB	F3	BfaI
JJ2022.0	JJ2022		Bd2	17277848	five_prime_UTR	Bradi2g19610	17277653	17277848	Bd21-3	PJJ2LB	LB	F3	BfaI
JJ2024.0	JJ2024		Bd4	38100254	near	Bradi4g32440	38100449	38100254	Bd21-3	POL001	LB	F6	BfaI
JJ2033.0	JJ2033		Bd2	44958063	exon	Bradi2g44460	44957980	44958063	Bd21-3	PJJ2LB	LB	F3	BfaI
JJ2035.0	JJ2035		Bd5	22440506	intergenic	N/A	22440278	22440506	Bd21-3	PJJ2LB	LB	F3	BfaI
JJ2036.0	JJ2036		Bd2	10988701	intergenic	N/A	10989057	10988701	Bd21-3	PJJ2LB	LB	F3	BfaI
JJ2045.0	JJ2045		Bd1	4339431	intergenic*	N/A	4339587	4339431	Bd21-3	PJJ2LB	LB	F3	BfaI
JJ2046.0	JJ2046		Bd3	56962531	intergenic	N/A	56962716	56962531	Bd21-3	PJJ2LB	LB	F3	BfaI
JJ2048.0	JJ2048		Bd1	17515241	near	Bradi1g21787	17515277	17515241	Bd21-3	PJJ2LB	LB	F3	BfaI
JJ2049.0	JJ2049		Bd1	23628072	intergenic	N/A	23627996	23628072	Bd21-3	PJJ2LB	LB	F3	BfaI
JJ2051.0	JJ2051		Bd2	21907087	near	Bradi2g24100	21906780	21907087	Bd21-3	POL001	LB	F6	BfaI
JJ2051.1	JJ2051		Bd2	46614676	intergenic	N/A	46614596	46614676	Bd21-3	POL001	LB	F6	BfaI
JJ2052.0	JJ2052		Bd4	38881155	exon	Bradi4g33100	38881131	38881155	Bd21-3	POL001	LB	F6	BfaI
JJ2055.0	JJ2055		Bd1	7900015	intergenic*	N/A	7899963	7900015	Bd21-3	POL001	LB	F6	BfaI
JJ2056.0	JJ2056		Bd1	63650161	intergenic	N/A	63650105	63650161	Bd21-3	POL001	LB	F6	BfaI
JJ2074.0	JJ2074		Bd3	42174708	intergenic	N/A	42174610	42174708	Bd21-3	POL001	LB	F6	BfaI
JJ2079.0	JJ2079		Bd5	7602616	near	Bradi5g06017	7602664	7602616	Bd21-3	POL001	LB	F6	BfaI
JJ2083.0	JJ2083		Bd4	47054543	intergenic	N/A	47054728	47054543	Bd21-3	POL001	LB	F6	BfaI
JJ2086.0	JJ2086		Bd2	19648439	intergenic	N/A	19648559	19648439	Bd21-3	PJJ2LB	LB	F3	BfaI
JJ2088.0	JJ2088		Bd1	21479009	intergenic	N/A	21479367	21479009	Bd21-3	PJJ2LB	LB	F3	BfaI
JJ2095.0	JJ2095		Bd2	10626365	intergenic	N/A	10626222	10626365	Bd21-3	PJJ2LB	LB	F3	BfaI
JJ2102.0	JJ2102		Bd5	22912511	intergenic	N/A	22912717	22912511	Bd21-3	POL001	LB	F6	BfaI
JJ2104.0	JJ2104		Bd2	4293330	intergenic	N/A	4293079	4293330	Bd21-3	POL001	LB	F6	BfaI
JJ2107.0	JJ2107		Bd3	50360862	intergenic	N/A	50360912	50360862	Bd21-3	POL001	LB	F6	BfaI
JJ2107.1	JJ2107		Bd3	50360862	intergenic	N/A	50361138	50360862	Bd21-3	POL001	LB	F6	BfaI
JJ2108.0	JJ2108		Bd1	61176717	intergenic	N/A	61176818	61176717	Bd21-3	POL001	LB	F6	BfaI
JJ2108.1	JJ2108		Bd1	61176717	intergenic	N/A	61176818	61176717	Bd21-3	POL001	LB	F6	BfaI
JJ2109.0	JJ2109		Bd3	42174708	intergenic	N/A	42174323	42174708	Bd21-3	POL001	LB	F6	BfaI
JJ2111.0	JJ2111		Bd2	54707617	intergenic	N/A	54707083	54707617	Bd21-3	PJJ2LB	LB	F3	BfaI
JJ2117.0	JJ2117		Bd2	45454995	exon	Bradi2g45100	45455053	45454995	Bd21-3	PJJ2LB	LB	F3	BfaI
JJ2119.0	JJ2119		Bd5	2511820	near	Bradi5g02380	2511587	2511820	Bd21-3	PJJ2LB	LB	F3	BfaI
JJ2122.0	JJ2122		Bd2	36092096	intergenic	N/A	36092278	36092096	Bd21-3	PJJ2LB	LB	F3	BfaI
JJ2123.0	JJ2123		Bd3	42174706	intergenic	N/A	42174624	42174706	Bd21-3	POL001	LB	F6	BfaI
JJ2125.0	JJ2125		Bd5	20248288	intergenic	N/A	20248442	20248288	Bd21-3	POL001	LB	F6	BfaI
JJ2126.0	JJ2126		Bd2	58031550	intergenic	N/A	58031850	58031550	Bd21-3	PJJ2LB	LB	F3	BfaI
JJ2129.0	JJ2129		Bd1	50787512	five_prime_UTR	Bradi1g52520	50787919	50787512	Bd21-3	PJJ2LB	LB	F3	BfaI
JJ2136.0	JJ2136		Bd2	59250750	near	Bradi2g62760	59250513	59250750	Bd21-3	POL001	LB	F6	BfaI
JJ2139.0	JJ2139		Bd5	1300264	intergenic	N/A	1300185	1300264	Bd21-3	PJJ2LB	LB	F3	BfaI
JJ2143.0	JJ2143		Bd2	55552598	intergenic	N/A	55552626	55552598	Bd21-3	PJJ2LB	LB	F3	BfaI
JJ2146.0	JJ2146		Bd2	53455867	near	Bradi2g54590	53455790	53455867	Bd21-3	PJJ2LB	LB	F3	BfaI
JJ2151.0	JJ2151		Bd1	13986289	intergenic	N/A	13986092	13986289	Bd21-3	PJJ2LB	LB	F3	BfaI
JJ2153.0	JJ2153		Bd1	57341368	near	Bradi1g58540	57341298	57341368	Bd21-3	PJJ2LB	LB	F3	BfaI
JJ2154.0	JJ2154		Bd2	45162429	intergenic	N/A	45161634	45162429	Bd21-3	PJJ2LB	LB	F3	BfaI
JJ2156.0	JJ2156		Bd3	32472544	intron	Bradi3g30390	32472579	32472544	Bd21-3	PJJ2LB	LB	F3	BfaI
JJ2157.0	JJ2157		Bd1	19955422	three_prime_UTR	Bradi1g24710	19955264	19955422	Bd21-3	PJJ2LB	LB	F3	BfaI
JJ2168.0	JJ2168		Bd5	9987733	intergenic	N/A	9987651	9987733	Bd21-3	POL001	LB	F6	BfaI
JJ2169.0	JJ2169		Bd1	6872949	intergenic*	N/A	6873045	6872949	Bd21-3	PJJ2LB	LB	F3	BfaI
JJ2171.0	JJ2171		Bd2	1886223	intergenic	N/A	1886256	1886223	Bd21-3	PJJ2LB	LB	F3	BfaI
JJ2171.1	JJ2171		Bd2	1886225	intergenic	N/A	1886256	1886225	Bd21-3	PJJ2LB	LB	F3	BfaI
JJ2173.0	JJ2173		Bd3	33099347	intergenic	N/A	33098932	33099347	Bd21-3	PJJ2LB	LB	F3	BfaI
JJ2185.0	JJ2185		Bd1	25270194	five_prime_UTR	Bradi1g29730	25270221	25270194	Bd21-3	PJJ2LB	LB	F3	BfaI
JJ2186.0	JJ2186		Bd2	19648439	intergenic	N/A	19648559	19648439	Bd21-3	PJJ2LB	LB	F3	BfaI
JJ2196.0	JJ2196		Bd1	69644613	intergenic	N/A	69644669	69644613	Bd21-3	POL001	LB	F6	BfaI
JJ2197.0	JJ2197		Bd2	49743933	five_prime_UTR	Bradi2g49700	49743440	49743933	Bd21-3	POL001	LB	F6	BfaI
JJ2202.0	JJ2202		Bd1	27082121	intergenic	N/A	27082325	27082121	Bd21-3	POL001	LB	F6	BfaI
JJ2203.0	JJ2203		Bd2	4293321	intergenic	N/A	4293298	4293321	Bd21-3	POL001	LB	F6	BfaI
JJ2207.0	JJ2207		Bd2	54287821	near	Bradi2g55797	54288108	54287821	Bd21-3	POL001	LB	F6	BfaI
JJ2210.0	JJ2210		Bd3	31833159	near	Bradi3g29797	31833287	31833159	Bd21-3	PJJ2LB	LB	F3	BfaI
JJ2211.0	JJ2211		Bd1	40893014	intergenic	N/A	40893458	40893014	Bd21-3	PJJ2LB	LB	F3	BfaI
JJ2213.0	JJ2213		Bd2	54287727	near	Bradi2g55797	54288108	54287727	Bd21-3	POL001	LB	F6	BfaI
JJ2213.1	JJ2213		Bd2	54287810	near	Bradi2g55797	54288225	54287810	Bd21-3	POL001	LB	F6	BfaI
JJ2214.0	JJ2214		Bd2	31754349	near	Bradi2g31810	31754411	31754349	Bd21-3	POL001	LB	F6	BfaI
JJ2214.1	JJ2214		Bd2	54287822	exon	Bradi2g55797	54288008	54287822	Bd21-3	POL001	LB	F6	BfaI
JJ2215.0	JJ2215		Bd1	70759375	intergenic	N/A	70759523	70759375	Bd21-3	POL001	LB	F6	BfaI
JJ2217.0	JJ2217		Bd1	10782910	intergenic*	N/A	10782128	10782910	Bd21-3	PJJ2LB	LB	F3	BfaI
JJ2219.0	JJ2219		Bd4	40641743	near	Bradi4g35156	40641715	40641743	Bd21-3	PJJ2LB	LB	F3	BfaI
JJ2226.0	JJ2226		Bd4	22516839	near	Bradi4g19650	22516716	22516839	Bd21-3	PJJ2LB	LB	F3	BfaI
JJ2230.0	JJ2230		Bd5	13136217	near	Bradi5g09810	13136125	13136217	Bd21-3	PJJ2LB	LB	F3	BfaI
JJ2236.0	JJ2236		Bd2	50133202	intergenic	N/A	50133538	50133202	Bd21-3	POL001	LB	F6	BfaI
JJ2240.0	JJ2240		Bd1	12972138	intergenic	N/A	12972080	12972138	Bd21-3	PJJ2LB	LB	F3	BfaI
JJ2247.0	JJ2247		Bd1	62808723	near	Bradi1g63630	62808766	62808723	Bd21-3	PJJ2LB	LB	F3	BfaI
JJ2250.0	JJ2250		Bd2	8968824	near	Bradi2g10750	8968994	8968824	Bd21-3	PJJ2LB	LB	F3	BfaI
JJ2252.0	JJ2252		Bd3	46213091	intron	Bradi3g44380	46213066	46213091	Bd21-3	PJJ2LB	LB	F3	BfaI
JJ2253.0	JJ2253		Bd2	19970410	intergenic	N/A	19970662	19970410	Bd21-3	PJJ2LB	LB	F3	BfaI
JJ2256.0	JJ2256		Bd2	22109867	intron	Bradi2g24270	22110279	22109867	Bd21-3	PJJ2LB	LB	F3	BfaI
JJ2258.0	JJ2258		Bd2	8489835	intron	Bradi2g10302	8489872	8489835	Bd21-3	PJJ2LB	LB	F3	BfaI
JJ2261.0	JJ2261		Bd2	8489835	intron	Bradi2g10302	8489876	8489835	Bd21-3	PJJ2LB	LB	F3	BfaI
JJ2262.0	JJ2262		Bd2	6481261	exon	Bradi2g08100	6481194	6481261	Bd21-3	PJJ2LB	LB	F3	BfaI
JJ2272.0	JJ2272		Bd2	47712787	near	Bradi2g47347	47712690	47712787	Bd21-3	PJJ2LB	LB	F3	BfaI
JJ2276.0	JJ2276		Bd3	45757408	near	Bradi3g44090	45757466	45757408	Bd21-3	PJJ2LB	LB	F3	BfaI
JJ2278.0	JJ2278		Bd2	21233453	intergenic	N/A	21233359	21233453	Bd21-3	PJJ2LB	LB	F3	BfaI
JJ2282.0	JJ2282		Bd1	74628936	intergenic	N/A	74628511	74628936	Bd21-3	PJJ2LB	LB	F3	BfaI
JJ2286.0	JJ2286		Bd4	42583391	near	Bradi4g37480	42583234	42583391	Bd21-3	POL001	LB	F6	BfaI
JJ2288.0	JJ2288		Bd2	34961002	near	Bradi2g34900	34961267	34961002	Bd21-3	POL001	LB	F6	BfaI
JJ2291.0	JJ2291		Bd1	25579272	intergenic	N/A	25579329	25579272	Bd21-3	PJJ2LB	LB	F3	BfaI
JJ2293.0	JJ2293		Bd2	17809136	near	Bradi2g20300	17808988	17809136	Bd21-3	PJJ2LB	LB	F3	BfaI
JJ2296.0	JJ2296		Bd2	21585539	near	Bradi2g23830	21585569	21585539	Bd21-3	PJJ2LB	LB	F3	BfaI
JJ2305.0	JJ2305		Bd3	58349478	exon	Bradi3g59080	58349423	58349478	Bd21-3	PJJ2LB	LB	F3	BfaI
JJ2325.0	JJ2325		Bd3	34172061	exon	Bradi3g31940	34172195	34172061	Bd21-3	PJJ2LB	LB	F3	BfaI
JJ2331.0	JJ2331		Bd2	49838812	intergenic	N/A	49839430	49838812	Bd21-3	PJJ2LB	LB	F3	BfaI
JJ2333.0	JJ2333		Bd4	34159268	intergenic	N/A	34159293	34159268	Bd21-3	PJJ2LB	LB	F3	BfaI
JJ2336.0	JJ2336		Bd2	49581915	intergenic	N/A	49581859	49581915	Bd21-3	PJJ2LB	LB	F3	BfaI
JJ2338.0	JJ2338		Bd3	38001292	near	Bradi3g35700	38001194	38001292	Bd21-3	PJJ2LB	LB	F3	BfaI
JJ2342.0	JJ2342		Bd2	683906	near	Bradi2g01095	683488	683906	Bd21-3	PJJ2LB	LB	F3	BfaI
JJ2351.0	JJ2351		Bd3	41033867	intergenic	N/A	41033801	41033867	Bd21-3	PJJ2LB	LB	F3	BfaI
JJ2359.0	JJ2359		Bd1	20230592	intergenic	N/A	20230778	20230592	Bd21-3	PJJ2LB	LB	F3	BfaI
JJ2363.0	JJ2363		Bd1	69355204	intergenic	N/A	69355305	69355204	Bd21-3	PJJ2LB	LB	F3	BfaI
JJ2374.0	JJ2374		Bd3	6251821	intergenic	N/A	6252125	6251821	Bd21-3	POL001	LB	F6	BfaI
JJ2375.0	JJ2375		Bd3	39502978	near	Bradi3g37187	39503225	39502978	Bd21-3	POL001	LB	F6	BfaI
JJ2375.1	JJ2375		Bd3	39502978	near	Bradi3g37187	39503241	39502978	Bd21-3	POL001	LB	F6	BfaI
JJ2376.0	JJ2376		Bd2	46614785	intergenic	N/A	46614360	46614785	Bd21-3	POL001	LB	F6	BfaI
JJ2379.0	JJ2379		Bd2	54287727	near	Bradi2g55797	54288108	54287727	Bd21-3	POL001	LB	F6	BfaI
JJ2379.1	JJ2379		Bd2	54287727	near	Bradi2g55797	54288108	54287727	Bd21-3	POL001	LB	F6	BfaI
JJ2380.0	JJ2380		Bd2	44867605	intergenic	N/A	44867079	44867605	Bd21-3	PJJ2LB	LB	F3	BfaI
JJ2381.0	JJ2381		Bd3	7880688	near	Bradi3g09710	7880018	7880688	Bd21-3	PJJ2LB	LB	F3	BfaI
JJ2386.0	JJ2386		Bd2	1736395	intergenic	N/A	1736368	1736395	Bd21-3	PJJ2LB	LB	F3	BfaI
JJ2388.0	JJ2388		Bd4	41347969	intergenic	N/A	41347779	41347969	Bd21-3	PJJ2LB	LB	F3	BfaI
JJ2398.0	JJ2398		Bd5	26137579	near	Bradi5g24520	26137407	26137579	Bd21-3	PJJ2LB	LB	F3	BfaI
JJ2400.0	JJ2400		Bd3	41033872	intergenic	N/A	41033801	41033872	Bd21-3	PJJ2LB	LB	F3	BfaI
JJ2401.0	JJ2401		Bd3	27649653	intergenic	N/A	27649692	27649653	Bd21-3	PJJ2LB	LB	F3	BfaI
JJ2405.0	JJ2405		Bd2	55417818	intergenic	N/A	55417862	55417818	Bd21-3	PJJ2LB	LB	F3	BfaI
JJ2417.0	JJ2417		Bd1	1961145	intergenic*	N/A	1961204	1961145	Bd21-3	PJJ2LB	LB	F3	BfaI
JJ2419.0	JJ2419		Bd3	54131147	intergenic	N/A	54131297	54131147	Bd21-3	PJJ2LB	LB	F3	BfaI
JJ2425.0	JJ2425		Bd1	4147202	intergenic*	N/A	4147156	4147202	Bd21-3	PJJ2LB	LB	F3	BfaI
JJ2426.0	JJ2426		Bd3	31827551	near	Bradi3g29780	31827469	31827551	Bd21-3	PJJ2LB	LB	F3	BfaI
JJ2427.0	JJ2427		Bd2	5045337	intergenic	N/A	5045407	5045337	Bd21-3	PJJ2LB	LB	F3	BfaI
JJ2434.0	JJ2434		Bd4	22577770	intergenic	N/A	22577670	22577770	Bd21-3	PJJ2LB	LB	F3	BfaI
JJ2436.0	JJ2436		Bd1	52987756	intergenic	N/A	52987930	52987756	Bd21-3	PJJ2LB	LB	F3	BfaI
JJ2438.0	JJ2438		Bd1	52987756	intergenic	N/A	52987930	52987756	Bd21-3	PJJ2LB	LB	F3	BfaI
JJ2439.0	JJ2439		Bd1	20783118	exon	Bradi1g25588	20783141	20783118	Bd21-3	PJJ2LB	LB	F3	BfaI
JJ2439.1	JJ2439		Bd1	20783118	exon	Bradi1g25588	20783141	20783118	Bd21-3	PJJ2LB	LB	F3	BfaI
JJ2440.0	JJ2440		Bd5	18091007	near	Bradi5g14680	18090717	18091007	Bd21-3	PJJ2LB	LB	F3	BfaI
JJ2444.0	JJ2444		Bd2	11155805	intron	Bradi2g12790	11155879	11155805	Bd21-3	PJJ2LB	LB	F3	BfaI
JJ2452.0	JJ2452		Bd1	4703010	intergenic*	N/A	4703161	4703010	Bd21-3	PJJ2LB	LB	F3	BfaI
JJ2453.0	JJ2453		Bd1	52987756	intergenic	N/A	52987930	52987756	Bd21-3	PJJ2LB	LB	F3	BfaI
JJ2456.0	JJ2456		Bd2	54287727	near	Bradi2g55797	54288108	54287727	Bd21-3	POL001	LB	F6	BfaI
JJ2456.1	JJ2456		Bd2	54287727	near	Bradi2g55797	54288108	54287727	Bd21-3	POL001	LB	F6	BfaI
JJ2463.0	JJ2463		Bd1	57350126	intergenic	N/A	57350185	57350126	Bd21-3	PJJ2LB	LB	F3	BfaI
JJ2466.0	JJ2466		Bd3	58996737	near	Bradi3g59890	58996907	58996737	Bd21-3	PJJ2LB	LB	F3	BfaI
JJ2471.0	JJ2471		Bd3	8508408	three_prime_UTR	Bradi3g10330	8508509	8508408	Bd21-3	PJJ2LB	LB	F3	BfaI
JJ2475.0	JJ2475		Bd5	22796032	near	Bradi5g19900	22795842	22796032	Bd21-3	PJJ2LB	LB	F3	BfaI
JJ2480.0	JJ2480		Bd2	54455555	near	Bradi2g55990	54455760	54455555	Bd21-3	PJJ2LB	LB	F3	BfaI
JJ2481.0	JJ2481		Bd1	30107499	near	Bradi1g34520	30107183	30107499	Bd21-3	POL001	LB	F6	BfaI
JJ2481.1	JJ2481		Bd1	30107499	near	Bradi1g34520	30107235	30107499	Bd21-3	POL001	LB	F6	BfaI
JJ2499.0	JJ2499		Bd3	50060276	intron	Bradi3g48670	50060773	50060276	Bd21-3	PJJ2LB	LB	F3	BfaI
JJ2500.0	JJ2500		Bd5	10852770	near	Bradi5g08260	10852595	10852770	Bd21-3	PJJ2LB	LB	F3	BfaI
JJ2505.0	JJ2505		Bd3	6380868	intergenic	N/A	6380964	6380868	Bd21-3	PJJ2LB	LB	F3	BfaI
JJ2506.0	JJ2506		Bd1	53237123	near	Bradi1g54890	53237149	53237123	Bd21-3	PJJ2LB	LB	F3	BfaI
JJ2507.0	JJ2507		Bd2	32470257	near	Bradi2g32540	32470309	32470257	Bd21-3	PJJ2LB	LB	F3	BfaI
JJ2508.0	JJ2508		Bd4	27488340	intergenic	N/A	27488431	27488340	Bd21-3	POL001	LB	F6	BfaI
JJ2510.0	JJ2510		Bd3	7021727	three_prime_UTR	Bradi3g08910	7021583	7021727	Bd21-3	PJJ2LB	LB	F3	BfaI
JJ2511.0	JJ2511		Bd5	23137209	intergenic	N/A	23137290	23137209	Bd21-3	PJJ2LB	LB	F3	BfaI
JJ2512.0	JJ2512		Bd2	3990724	exon	Bradi2g05520	3990449	3990724	Bd21-3	PJJ2LB	LB	F3	BfaI
JJ2516.0	JJ2516		Bd3	5310822	intergenic	N/A	5310769	5310822	Bd21-3	PJJ2LB	LB	F3	BfaI
JJ2517.0	JJ2517		Bd5	22306624	intergenic	N/A	22306733	22306624	Bd21-3	PJJ2LB	LB	F3	BfaI
JJ2522.0	JJ2522		Bd3	51826050	intergenic	N/A	51826372	51826050	Bd21-3	PJJ2LB	LB	F3	BfaI
JJ2536.0	JJ2536		Bd1	5476512	intergenic*	N/A	5476231	5476512	Bd21-3	PJJ2LB	LB	F3	BfaI
JJ2541.0	JJ2541		Bd3	1809050	intergenic	N/A	1809130	1809050	Bd21-3	PJJ2LB	LB	F3	BfaI
JJ2550.0	JJ2550		Bd1	73446011	near	Bradi1g77060	73445857	73446011	Bd21-3	PJJ2LB	LB	F3	BfaI
JJ2555.0	JJ2555		Bd4	44022567	intergenic	N/A	44022633	44022567	Bd21-3	PJJ2LB	LB	F3	BfaI
JJ2556.0	JJ2556		Bd3	42109752	five_prime_UTR	Bradi3g39870	42109879	42109752	Bd21-3	POL001	LB	F6	BfaI
JJ2556.1	JJ2556		Bd3	42109752	five_prime_UTR	Bradi3g39870	42109922	42109752	Bd21-3	POL001	LB	F6	BfaI
JJ2557.0	JJ2557		Bd4	15591130	intergenic	N/A	15591200	15591130	Bd21-3	POL001	LB	F6	BfaI
JJ2557.0	JJ2557		Bd4	18848288	intergenic	N/A	18848358	18848288	Bd21-3	POL001	LB	F6	BfaI
JJ2559.0	JJ2559		Bd2	53454131	intron	Bradi2g54590	53454176	53454131	Bd21-3	POL001	LB	F6	BfaI
JJ2561.0	JJ2561		Bd4	40798492	near	Bradi4g35356	40798769	40798492	Bd21-3	PJJ2LB	LB	F3	BfaI
JJ2565.0	JJ2565		Bd2	53147579	near	Bradi2g54210	53147810	53147579	Bd21-3	PJJ2LB	LB	F3	BfaI
JJ2567.0	JJ2567		Bd3	33782613	near	Bradi3g31550	33782167	33782613	Bd21-3	PJJ2LB	LB	F3	BfaI
JJ2570.0	JJ2570		Bd2	32925977	exon	Bradi2g32910	32926016	32925977	Bd21-3	PJJ2LB	LB	F3	BfaI
JJ2571.0	JJ2571		Bd1	44784512	intergenic	N/A	44784341	44784512	Bd21-3	PJJ2LB	LB	F3	BfaI
JJ2572.0	JJ2572		Bd2	25977478	intergenic	N/A	25977779	25977478	Bd21-3	POL001	LB	F6	BfaI
JJ2572.1	JJ2572		Bd2	25977478	intergenic	N/A	25977802	25977478	Bd21-3	POL001	LB	F6	BfaI
JJ2573.0	JJ2573		Bd1	3692026	intergenic*	N/A	3691615	3692026	Bd21-3	PJJ2LB	LB	F3	BfaI
JJ2575.0	JJ2575		Bd4	40481534	intergenic	N/A	40481422	40481534	Bd21-3	PJJ2LB	LB	F3	BfaI
JJ2576.0	JJ2576		Bd4	40798511	near	Bradi4g35356	40798567	40798511	Bd21-3	PJJ2LB	LB	F3	BfaI
JJ2577.0	JJ2577		Bd1	74575002	near	Bradi1g78690	74574546	74575002	Bd21-3	PJJ2LB	LB	F3	BfaI
JJ2578.0	JJ2578		Bd5	3825	intergenic	N/A	3854	3825	Bd21-3	PJJ2LB	LB	F3	BfaI
JJ2578.0	JJ2578		Bd5	11891	intergenic	N/A	11920	11891	Bd21-3	PJJ2LB	LB	F3	BfaI
JJ2578.0	JJ2578		Bd5	19969	intergenic	N/A	19998	19969	Bd21-3	PJJ2LB	LB	F3	BfaI
JJ2578.0	JJ2578		Bd5	28025	intergenic	N/A	28054	28025	Bd21-3	PJJ2LB	LB	F3	BfaI
JJ2578.0	JJ2578		Bd5	36093	intergenic	N/A	36122	36093	Bd21-3	PJJ2LB	LB	F3	BfaI
JJ2578.0	JJ2578		Bd5	44159	intergenic	N/A	44188	44159	Bd21-3	PJJ2LB	LB	F3	BfaI
JJ2578.0	JJ2578		Bd5	52225	intergenic	N/A	52254	52225	Bd21-3	PJJ2LB	LB	F3	BfaI
JJ2578.0	JJ2578		Bd5	60262	intergenic	N/A	60291	60262	Bd21-3	PJJ2LB	LB	F3	BfaI
JJ2578.0	JJ2578		Bd5	68331	intergenic	N/A	68360	68331	Bd21-3	PJJ2LB	LB	F3	BfaI
JJ2578.0	JJ2578		Bd5	76397	intergenic	N/A	76426	76397	Bd21-3	PJJ2LB	LB	F3	BfaI
JJ2578.0	JJ2578		Bd5	84477	intergenic	N/A	84506	84477	Bd21-3	PJJ2LB	LB	F3	BfaI
JJ2578.0	JJ2578		Bd5	92536	intergenic	N/A	92565	92536	Bd21-3	PJJ2LB	LB	F3	BfaI
JJ2578.0	JJ2578		Bd5	100607	intergenic	N/A	100636	100607	Bd21-3	PJJ2LB	LB	F3	BfaI
JJ2578.0	JJ2578		Bd5	108669	intergenic	N/A	108698	108669	Bd21-3	PJJ2LB	LB	F3	BfaI
JJ2578.0	JJ2578		Bd5	116750	intergenic	N/A	116779	116750	Bd21-3	PJJ2LB	LB	F3	BfaI
JJ2578.0	JJ2578		Bd5	124819	intergenic	N/A	124848	124819	Bd21-3	PJJ2LB	LB	F3	BfaI
JJ2578.0	JJ2578		Bd5	132882	intergenic	N/A	132911	132882	Bd21-3	PJJ2LB	LB	F3	BfaI
JJ2578.0	JJ2578		Bd5	140964	intergenic	N/A	140993	140964	Bd21-3	PJJ2LB	LB	F3	BfaI
JJ2578.0	JJ2578		Bd5	149037	intergenic	N/A	149066	149037	Bd21-3	PJJ2LB	LB	F3	BfaI
JJ2578.0	JJ2578		Bd5	157121	intergenic	N/A	157150	157121	Bd21-3	PJJ2LB	LB	F3	BfaI
JJ2578.0	JJ2578		Bd5	165189	intergenic	N/A	165218	165189	Bd21-3	PJJ2LB	LB	F3	BfaI
JJ2578.0	JJ2578		Bd5	173252	intergenic	N/A	173281	173252	Bd21-3	PJJ2LB	LB	F3	BfaI
JJ2578.0	JJ2578		Bd5	181326	near	Bradi5g00200	181355	181326	Bd21-3	PJJ2LB	LB	F3	BfaI
JJ2578.0	JJ2578		Bd5	189373	intergenic	N/A	189402	189373	Bd21-3	PJJ2LB	LB	F3	BfaI
JJ2578.0	JJ2578		Bd5	204045	near	Bradi5g00216	204074	204045	Bd21-3	PJJ2LB	LB	F3	BfaI
JJ2578.0	JJ2578		Bd5	211969	intergenic	N/A	211998	211969	Bd21-3	PJJ2LB	LB	F3	BfaI
JJ2578.0	JJ2578		Bd5	305699	intergenic	N/A	305728	305699	Bd21-3	PJJ2LB	LB	F3	BfaI
JJ2578.0	JJ2578		Bd5	4926454	near	Bradi5g03876	4926425	4926454	Bd21-3	PJJ2LB	LB	F3	BfaI
JJ2579.0	JJ2579		Bd2	15668083	near	Bradi2g17610	15668301	15668083	Bd21-3	PJJ2LB	LB	F3	BfaI
JJ2580.0	JJ2580		Bd2	44897977	intergenic	N/A	44897924	44897977	Bd21-3	POL001	LB	F6	BfaI
JJ2582.0	JJ2582		Bd3	42223107	three_prime_UTR	Bradi3g39970	42223003	42223107	Bd21-3	POL001	LB	F6	BfaI
JJ2582.1	JJ2582		Bd3	42223107	three_prime_UTR	Bradi3g39970	42223029	42223107	Bd21-3	POL001	LB	F6	BfaI
JJ2589.0	JJ2589		Bd3	54776928	near	Bradi3g54267	54776575	54776928	Bd21-3	PJJ2LB	LB	F3	BfaI
JJ2594.0	JJ2594		Bd2	37222261	intron	Bradi2g36817	37222366	37222261	Bd21-3	PJJ2LB	LB	F3	BfaI
JJ2597.0	JJ2597		Bd2	53570253	near	Bradi2g54750	53570279	53570253	Bd21-3	PJJ2LB	LB	F3	BfaI
JJ2601.0	JJ2601		Bd3	4580614	near	Bradi3g06320	4580915	4580614	Bd21-3	PJJ2LB	LB	F3	BfaI
JJ2602.0	JJ2602		Bd2	34672748	intron	Bradi2g34587	34672861	34672748	Bd21-3	POL001	LB	F6	BfaI
JJ2602.1	JJ2602		Bd2	34672748	intron	Bradi2g34587	34672869	34672748	Bd21-3	POL001	LB	F6	BfaI
JJ2603.0	JJ2603		Bd2	34990305	intergenic	N/A	34990157	34990305	Bd21-3	POL001	LB	F6	BfaI
JJ2615.0	JJ2615		Bd2	52583183	intergenic	N/A	52582994	52583183	Bd21-3	PJJ2LB	LB	F3	BfaI
JJ2616.0	JJ2616		Bd1	14918330	intergenic	N/A	14918575	14918330	Bd21-3	PJJ2LB	LB	F3	BfaI
JJ2621.0	JJ2621		Bd3	8703905	near	Bradi3g10500	8703881	8703905	Bd21-3	PJJ2LB	LB	F3	BfaI
JJ2622.0	JJ2622		Bd1	68068757	exon	Bradi1g69557	68068581	68068757	Bd21-3	PJJ2LB	LB	F3	BfaI
JJ2627.0	JJ2627		Bd3	42109752	five_prime_UTR	Bradi3g39870	42109866	42109752	Bd21-3	POL001	LB	F6	BfaI
JJ2627.1	JJ2627		Bd3	42109752	five_prime_UTR	Bradi3g39870	42109881	42109752	Bd21-3	POL001	LB	F6	BfaI
JJ2628.0	JJ2628		Bd5	19896773	intergenic	N/A	19896887	19896773	Bd21-3	POL001	LB	F6	BfaI
JJ2628.1	JJ2628		Bd5	19896773	intergenic	N/A	19896996	19896773	Bd21-3	POL001	LB	F6	BfaI
JJ2629.0	JJ2629		Bd2	58520447	intergenic	N/A	58520473	58520447	Bd21-3	POL001	LB	F6	BfaI
JJ2629.1	JJ2629		Bd2	58520447	intergenic	N/A	58520515	58520447	Bd21-3	POL001	LB	F6	BfaI
JJ2632.0	JJ2632		Bd2	28556956	intergenic	N/A	28556876	28556956	Bd21-3	POL001	LB	F6	BfaI
JJ2634.0	JJ2634		Bd4	45521052	near	Bradi4g41430	45521249	45521052	Bd21-3	PJJ2LB	LB	F3	BfaI
JJ2635.0	JJ2635		Bd2	58570473	intergenic	N/A	58570553	58570473	Bd21-3	PJJ2LB	LB	F3	BfaI
JJ2637.0	JJ2637		Bd1	74377625	near	Bradi1g78350	74377534	74377625	Bd21-3	PJJ2LB	LB	F3	BfaI
JJ2638.0	JJ2638		Bd1	21502798	intron	Bradi1g26457	21502535	21502798	Bd21-3	PJJ2LB	LB	F3	BfaI
JJ2641.0	JJ2641		Bd1	68131107	intergenic	N/A	68131589	68131107	Bd21-3	PJJ2LB	LB	F3	BfaI
JJ2642.0	JJ2642		Bd4	23668889	intergenic	N/A	23669077	23668889	Bd21-3	PJJ2LB	LB	F3	BfaI
JJ2666.0	JJ2666		Bd2	3094343	intron	Bradi2g04360	3094283	3094343	Bd21-3	PJJ2LB	LB	F3	BfaI
JJ2667.0	JJ2667		Bd2	45477622	near	Bradi2g45110	45477759	45477622	Bd21-3	PJJ2LB	LB	F3	BfaI
JJ2671.0	JJ2671		Bd1	55822631	exon	Bradi1g57120	55822565	55822631	Bd21-3	PJJ2LB	LB	F3	BfaI
JJ2673.0	JJ2673		Bd2	20527929	intron	Bradi2g22950	20527741	20527929	Bd21-3	PJJ2LB	LB	F3	BfaI
JJ2680.0	JJ2680		Bd2	55907071	near	Bradi2g57837	55907181	55907071	Bd21-3	PJJ2LB	LB	F3	BfaI
JJ2682.0	JJ2682		Bd4	29774033	intergenic	N/A	29774114	29774033	Bd21-3	PJJ2LB	LB	F3	BfaI
JJ2685.0	JJ2685		Bd1	45916320	intergenic	N/A	45916231	45916320	Bd21-3	PJJ2LB	LB	F3	BfaI
JJ2687.0	JJ2687		Bd5	23964608	near	Bradi5g21310	23964255	23964608	Bd21-3	PJJ2LB	LB	F3	BfaI
JJ2689a.0	JJ2689	a	Bd3	55655336	exon	Bradi3g55400	55655362	55655336	Bd21-3	PJJ2LB	LB	F3	BfaI
JJ2690.0	JJ2690		Bd3	11799897	near	Bradi3g13300	11799836	11799897	Bd21-3	PJJ2LB	LB	F3	BfaI
JJ2692.0	JJ2692		Bd1	9962709	intergenic*	N/A	9962584	9962709	Bd21-3	PJJ2LB	LB	F3	BfaI
JJ2692.1	JJ2692		Bd3	40632977	near	Bradi3g38150	40632865	40632977	Bd21-3	PJJ2LB	LB	F3	BfaI
JJ2694.0	JJ2694		Bd3	1989135	near	Bradi3g03106	1989100	1989135	Bd21-3	PJJ2LB	LB	F3	BfaI
JJ2701.0	JJ2701		Bd1	70566891	near	Bradi1g72960	70566754	70566891	Bd21-3	PJJ2LB	LB	F3	BfaI
JJ2702.0	JJ2702		Bd1	31124987	intergenic	N/A	31124960	31124987	Bd21-3	PJJ2LB	LB	F3	BfaI
JJ2704.0	JJ2704		Bd2	45141556	intergenic	N/A	45141323	45141556	Bd21-3	POL001	LB	F6	BfaI
JJ2704.0	JJ2704		Bd2	45207014	intergenic	N/A	45207247	45207014	Bd21-3	POL001	LB	F6	BfaI
JJ2706.0	JJ2706		Bd2	860504	intergenic	N/A	860473	860504	Bd21-3	POL001	LB	F6	BfaI
JJ2708.0	JJ2708		Bd5	6526736	intergenic	N/A	6526700	6526736	Bd21-3	POL001	LB	F6	BfaI
JJ2708.0	JJ2708		Bd5	7965979	near	Bradi5g06126	7966015	7965979	Bd21-3	POL001	LB	F6	BfaI
JJ2708.0	JJ2708		Bd5	8061281	intergenic	N/A	8061245	8061281	Bd21-3	POL001	LB	F6	BfaI
JJ2708.0	JJ2708		Bd5	8109201	intergenic	N/A	8109165	8109201	Bd21-3	POL001	LB	F6	BfaI
JJ2708.1	JJ2708		Bd5	6526736	intergenic	N/A	6526700	6526736	Bd21-3	POL001	LB	F6	BfaI
JJ2708.1	JJ2708		Bd5	7965979	near	Bradi5g06126	7966015	7965979	Bd21-3	POL001	LB	F6	BfaI
JJ2708.1	JJ2708		Bd5	8061281	intergenic	N/A	8061245	8061281	Bd21-3	POL001	LB	F6	BfaI
JJ2708.1	JJ2708		Bd5	8109201	intergenic	N/A	8109165	8109201	Bd21-3	POL001	LB	F6	BfaI
JJ2713.0	JJ2713		Bd4	46744252	exon	Bradi4g42890	46744111	46744252	Bd21-3	POL001	LB	F6	BfaI
JJ2716.0	JJ2716		Bd4	46744311	exon	Bradi4g42890	46743897	46744311	Bd21-3	POL001	LB	F6	BfaI
JJ2716.1	JJ2716		Bd4	46744311	exon	Bradi4g42890	46743901	46744311	Bd21-3	POL001	LB	F6	BfaI
JJ2718.0	JJ2718		Bd4	46744304	exon	Bradi4g42890	46744258	46744304	Bd21-3	POL001	LB	F6	BfaI
JJ2719.0	JJ2719		Bd1	26321967	intergenic	N/A	26322112	26321967	Bd21-3	POL001	LB	F6	BfaI
JJ2720.0	JJ2720		Bd4	46744311	exon	Bradi4g42890	46743897	46744311	Bd21-3	POL001	LB	F6	BfaI
JJ2727.0	JJ2727		Bd4	46744311	exon	Bradi4g42890	46744280	46744311	Bd21-3	POL001	LB	F6	BfaI
JJ2728.0	JJ2728		Bd4	46744311	exon	Bradi4g42890	46743900	46744311	Bd21-3	POL001	LB	F6	BfaI
JJ2729.0	JJ2729		Bd4	46744311	exon	Bradi4g42890	46744244	46744311	Bd21-3	POL001	LB	F6	BfaI
JJ2729.1	JJ2729		Bd4	46744311	exon	Bradi4g42890	46744245	46744311	Bd21-3	POL001	LB	F6	BfaI
JJ2730.0	JJ2730		Bd4	2808838	near	Bradi4g03510	2808284	2808838	Bd21-3	POL001	LB	F6	BfaI
JJ2730.1	JJ2730		Bd4	2808838	near	Bradi4g03510	2808375	2808838	Bd21-3	POL001	LB	F6	BfaI
JJ2732b.0	JJ2732	b	Bd2	46614785	intergenic	N/A	46614297	46614785	Bd21-3	POL001	LB	F6	BfaI
JJ2732b.1	JJ2732	b	Bd2	46614785	intergenic	N/A	46614438	46614785	Bd21-3	POL001	LB	F6	BfaI
JJ2735.0	JJ2735		Bd3	3819855	intergenic	N/A	3820017	3819855	Bd21-3	PJJ2LB	LB	F3	BfaI
JJ2736.0	JJ2736		Bd2	1736395	intergenic	N/A	1736368	1736395	Bd21-3	PJJ2LB	LB	F3	BfaI
JJ2737.0	JJ2737		Bd1	67728128	intergenic	N/A	67728404	67728128	Bd21-3	PJJ2LB	LB	F3	BfaI
JJ2738.0	JJ2738		Bd5	25504735	intron	Bradi5g23620	25504685	25504735	Bd21-3	PJJ2LB	LB	F3	BfaI
JJ2741.0	JJ2741		Bd5	22309735	intergenic	N/A	22309842	22309735	Bd21-3	PJJ2LB	LB	F3	BfaI
JJ2747.0	JJ2747		Bd3	54204499	intron	Bradi3g53550	54204907	54204499	Bd21-3	PJJ2LB	LB	F3	BfaI
JJ2748.0	JJ2748		Bd5	555	intergenic	N/A	401	555	Bd21-3	PJJ2LB	LB	F3	BfaI
JJ2748.0	JJ2748		Bd5	8619	intergenic	N/A	8465	8619	Bd21-3	PJJ2LB	LB	F3	BfaI
JJ2748.0	JJ2748		Bd5	16697	intergenic	N/A	16543	16697	Bd21-3	PJJ2LB	LB	F3	BfaI
JJ2748.0	JJ2748		Bd5	24753	intergenic	N/A	24599	24753	Bd21-3	PJJ2LB	LB	F3	BfaI
JJ2748.0	JJ2748		Bd5	32821	intergenic	N/A	32667	32821	Bd21-3	PJJ2LB	LB	F3	BfaI
JJ2748.0	JJ2748		Bd5	48954	intergenic	N/A	48800	48954	Bd21-3	PJJ2LB	LB	F3	BfaI
JJ2748.0	JJ2748		Bd5	56994	intergenic	N/A	56840	56994	Bd21-3	PJJ2LB	LB	F3	BfaI
JJ2748.0	JJ2748		Bd5	65060	intergenic	N/A	64906	65060	Bd21-3	PJJ2LB	LB	F3	BfaI
JJ2748.0	JJ2748		Bd5	73127	intergenic	N/A	72973	73127	Bd21-3	PJJ2LB	LB	F3	BfaI
JJ2748.0	JJ2748		Bd5	81207	intergenic	N/A	81053	81207	Bd21-3	PJJ2LB	LB	F3	BfaI
JJ2748.0	JJ2748		Bd5	89264	intergenic	N/A	89110	89264	Bd21-3	PJJ2LB	LB	F3	BfaI
JJ2748.0	JJ2748		Bd5	97335	intergenic	N/A	97181	97335	Bd21-3	PJJ2LB	LB	F3	BfaI
JJ2748.0	JJ2748		Bd5	105400	intergenic	N/A	105246	105400	Bd21-3	PJJ2LB	LB	F3	BfaI
JJ2748.0	JJ2748		Bd5	113479	intergenic	N/A	113325	113479	Bd21-3	PJJ2LB	LB	F3	BfaI
JJ2748.0	JJ2748		Bd5	121549	intergenic	N/A	121395	121549	Bd21-3	PJJ2LB	LB	F3	BfaI
JJ2748.0	JJ2748		Bd5	129612	intergenic	N/A	129458	129612	Bd21-3	PJJ2LB	LB	F3	BfaI
JJ2748.0	JJ2748		Bd5	137692	intergenic	N/A	137538	137692	Bd21-3	PJJ2LB	LB	F3	BfaI
JJ2748.0	JJ2748		Bd5	145765	intergenic	N/A	145611	145765	Bd21-3	PJJ2LB	LB	F3	BfaI
JJ2748.0	JJ2748		Bd5	153849	intergenic	N/A	153695	153849	Bd21-3	PJJ2LB	LB	F3	BfaI
JJ2748.0	JJ2748		Bd5	161917	intergenic	N/A	161763	161917	Bd21-3	PJJ2LB	LB	F3	BfaI
JJ2748.0	JJ2748		Bd5	169982	intergenic	N/A	169828	169982	Bd21-3	PJJ2LB	LB	F3	BfaI
JJ2748.0	JJ2748		Bd5	178056	intergenic	N/A	177902	178056	Bd21-3	PJJ2LB	LB	F3	BfaI
JJ2748.0	JJ2748		Bd5	186105	intergenic	N/A	185951	186105	Bd21-3	PJJ2LB	LB	F3	BfaI
JJ2748.0	JJ2748		Bd5	302423	intergenic	N/A	302269	302423	Bd21-3	PJJ2LB	LB	F3	BfaI
JJ2749.0	JJ2749		Bd2	38104970	exon	Bradi2g37740	38105060	38104970	Bd21-3	PJJ2LB	LB	F3	BfaI
JJ2752.0	JJ2752		Bd3	17709217	intergenic	N/A	17709184	17709217	Bd21-3	PJJ2LB	LB	F3	BfaI
JJ2755.0	JJ2755		Bd2	47696856	intron	Bradi2g47337	47697192	47696856	Bd21-3	PJJ2LB	LB	F3	BfaI
JJ2756.0	JJ2756		Bd1	61090492	near	Bradi1g61750	61090393	61090492	Bd21-3	PJJ2LB	LB	F3	BfaI
JJ2759.0	JJ2759		Bd3	54047398	near	Bradi3g53350	54047338	54047398	Bd21-3	PJJ2LB	LB	F3	BfaI
JJ2760.0	JJ2760		Bd2	44867612	intergenic	N/A	44867079	44867612	Bd21-3	PJJ2LB	LB	F3	BfaI
JJ2766.0	JJ2766		Bd5	2252274	exon	Bradi5g02160	2252155	2252274	Bd21-3	PJJ2LB	LB	F3	BfaI
JJ2767.0	JJ2767		Bd3	53032793	near	Bradi3g52040	53033333	53032793	Bd21-3	PJJ2LB	LB	F3	BfaI
JJ2768.0	JJ2768		Bd2	47104141	intergenic	N/A	47104072	47104141	Bd21-3	PJJ2LB	LB	F3	BfaI
JJ2774.0	JJ2774		Bd3	2389930	intergenic	N/A	2390071	2389930	Bd21-3	PJJ2LB	LB	F3	BfaI
JJ2776.0	JJ2776		Bd1	73230543	near	Bradi1g76730	73230520	73230543	Bd21-3	PJJ2LB	LB	F3	BfaI
JJ2777.0	JJ2777		Bd2	47557308	intergenic	N/A	47556859	47557308	Bd21-3	PJJ2LB	LB	F3	BfaI
JJ2778.0	JJ2778		Bd2	20376944	intergenic	N/A	20376920	20376944	Bd21-3	PJJ2LB	LB	F3	BfaI
JJ2779.0	JJ2779		Bd3	7063050	intron	Bradi3g08960	7063696	7063050	Bd21-3	PJJ2LB	LB	F3	BfaI
JJ2783.0	JJ2783		Bd2	35935719	near	Bradi2g35600	35935303	35935719	Bd21-3	PJJ2LB	LB	F3	BfaI
JJ2785.0	JJ2785		Bd4	14724524	near	Bradi4g14237	14724710	14724524	Bd21-3	PJJ2LB	LB	F3	BfaI
JJ2787.0	JJ2787		Bd3	21192551	exon	Bradi3g22080	21192636	21192551	Bd21-3	POL001	LB	F6	BfaI
JJ2789.0	JJ2789		Bd3	32601362	exon	Bradi3g30457	32601807	32601362	Bd21-3	POL001	LB	F6	BfaI
JJ2797.0	JJ2797		Bd2	44839961	intron	Bradi2g44320	44840064	44839961	Bd21-3	POL001	LB	F6	BfaI
JJ2797.1	JJ2797		Bd2	44839983	intron	Bradi2g44320	44840049	44839983	Bd21-3	POL001	LB	F6	BfaI
JJ2799.0	JJ2799		Bd1	17515673	near	Bradi1g21787	17515883	17515673	Bd21-3	POL001	LB	F6	BfaI
JJ2799.1	JJ2799		Bd1	17515673	near	Bradi1g21787	17515894	17515673	Bd21-3	POL001	LB	F6	BfaI
JJ2800.0	JJ2800		Bd1	25346548	exon	Bradi1g29850	25346137	25346548	Bd21-3	POL001	LB	F6	BfaI
JJ2802.0	JJ2802		Bd3	14575094	intergenic	N/A	14575265	14575094	Bd21-3	POL001	LB	F6	BfaI
JJ2802.1	JJ2802		Bd3	55144856	near	Bradi3g54730	55144794	55144856	Bd21-3	POL001	LB	F6	BfaI
JJ2806.0	JJ2806		Bd5	23553355	intron	Bradi5g20755	23553152	23553355	Bd21-3	POL001	LB	F6	BfaI
JJ2809.0	JJ2809		Bd1	3604971	intergenic*	N/A	3604756	3604971	Bd21-3	POL001	LB	F6	BfaI
JJ2809.1	JJ2809		Bd1	3604971	intergenic*	N/A	3604822	3604971	Bd21-3	POL001	LB	F6	BfaI
JJ2812.0	JJ2812		Bd1	64495935	intergenic	N/A	64496113	64495935	Bd21-3	POL001	LB	F6	BfaI
JJ2812.1	JJ2812		Bd1	64495935	intergenic	N/A	64496146	64495935	Bd21-3	POL001	LB	F6	BfaI
JJ2820.0	JJ2820		Bd5	14593162	exon	Bradi5g10980	14592953	14593162	Bd21-3	POL001	LB	F6	BfaI
JJ2820.1	JJ2820		Bd5	14593364	intron	Bradi5g10980	14592920	14593364	Bd21-3	POL001	LB	F6	BfaI
JJ2821.0	JJ2821		Bd1	52190905	intergenic	N/A	52191589	52190905	Bd21-3	PJJ2LB	LB	F3	BfaI
JJ2822.0	JJ2822		Bd1	32644582	intergenic	N/A	32644497	32644582	Bd21-3	PJJ2LB	LB	F3	BfaI
JJ2823.0	JJ2823		Bd4	41521881	exon	Bradi4g36260	41521802	41521881	Bd21-3	PJJ2LB	LB	F3	BfaI
JJ2824.0	JJ2824		Bd1	10862994	intergenic*	N/A	10862673	10862994	Bd21-3	PJJ2LB	LB	F3	BfaI
JJ2825.0	JJ2825		Bd4	22860521	near	Bradi4g19937	22860844	22860521	Bd21-3	PJJ2LB	LB	F3	BfaI
JJ2830.0	JJ2830		Bd2	49879602	intergenic	N/A	49879486	49879602	Bd21-3	PJJ2LB	LB	F3	BfaI
JJ2831.0	JJ2831		Bd4	42811143	exon	Bradi4g37730	42811841	42811143	Bd21-3	PJJ2LB	LB	F3	BfaI
JJ2832.0	JJ2832		Bd1	13861424	near	Bradi1g17335	13861452	13861424	Bd21-3	PJJ2LB	LB	F3	BfaI
JJ2833.0	JJ2833		Bd3	28725794	exon	Bradi3g27680	28725722	28725794	Bd21-3	PJJ2LB	LB	F3	BfaI
JJ2834.0	JJ2834		Bd3	45697361	three_prime_UTR	Bradi3g44010	45697243	45697361	Bd21-3	PJJ2LB	LB	F3	BfaI
JJ2835.0	JJ2835		Bd5	11389527	near	Bradi5g08620	11389598	11389527	Bd21-3	PJJ2LB	LB	F3	BfaI
JJ2839.0	JJ2839		Bd4	2822878	intergenic	N/A	2822808	2822878	Bd21-3	PJJ2LB	LB	F3	BfaI
JJ2840.0	JJ2840		Bd4	38922780	intergenic	N/A	38922583	38922780	Bd21-3	PJJ2LB	LB	F3	BfaI
JJ2842.0	JJ2842		Bd1	16323015	exon	Bradi1g20370	16322901	16323015	Bd21-3	PJJ2LB	LB	F3	BfaI
JJ2844.0	JJ2844		Bd3	28725794	exon	Bradi3g27680	28725722	28725794	Bd21-3	PJJ2LB	LB	F3	BfaI
JJ2847.0	JJ2847		Bd2	36573770	exon	Bradi2g36150	36573989	36573770	Bd21-3	PJJ2LB	LB	F3	BfaI
JJ2849.0	JJ2849		Bd3	52451892	intergenic	N/A	52451372	52451892	Bd21-3	PJJ2LB	LB	F3	BfaI
JJ2851.0	JJ2851		Bd2	21291241	intergenic	N/A	21291003	21291241	Bd21-3	PJJ2LB	LB	F3	BfaI
JJ2852.0	JJ2852		Bd2	11117923	intergenic	N/A	11117723	11117923	Bd21-3	PJJ2LB	LB	F3	BfaI
JJ2854.0	JJ2854		Bd2	12510865	intron	Bradi2g13840	12510922	12510865	Bd21-3	PJJ2LB	LB	F3	BfaI
JJ2855.0	JJ2855		Bd5	16940284	intron	Bradi5g13350	16940100	16940284	Bd21-3	PJJ2LB	LB	F3	BfaI
JJ2857.0	JJ2857		Bd1	69231954	near	Bradi1g71180	69231721	69231954	Bd21-3	PJJ2LB	LB	F3	BfaI
JJ2858.0	JJ2858		Bd1	5476398	intergenic*	N/A	5476309	5476398	Bd21-3	PJJ2LB	LB	F3	BfaI
JJ2859.0	JJ2859		Bd5	25638892	intergenic	N/A	25638770	25638892	Bd21-3	PJJ2LB	LB	F3	BfaI
JJ2860A.0	JJ2860	a	Bd1	12945803	near	Bradi1g16010	12946288	12945803	Bd21-3	PJJ2LB	LB	F3	BfaI
JJ2863.0	JJ2863		Bd1	33983148	near	Bradi1g37940	33982991	33983148	Bd21-3	PJJ2LB	LB	F3	BfaI
JJ2875.0	JJ2875		Bd3	44077998	intergenic	N/A	44078101	44077998	Bd21-3	POL001	LB	F6	BfaI
JJ2875.1	JJ2875		Bd3	44077998	intergenic	N/A	44078132	44077998	Bd21-3	POL001	LB	F6	BfaI
JJ2877.0	JJ2877		Bd2	8489835	intron	Bradi2g10302	8489876	8489835	Bd21-3	PJJ2LB	LB	F3	BfaI
JJ2884.0	JJ2884		Bd5	13017016	near	Bradi5g09710	13017291	13017016	Bd21-3	PJJ2LB	LB	F3	BfaI
JJ2885.0	JJ2885		Bd2	8489835	intron	Bradi2g10302	8489876	8489835	Bd21-3	PJJ2LB	LB	F3	BfaI
JJ2888.0	JJ2888		Bd5	1022088	intron	Bradi5g01135	1021495	1022088	Bd21-3	PJJ2LB	LB	F3	BfaI
JJ2889.0	JJ2889		Bd3	50074024	three_prime_UTR	Bradi3g48690	50074177	50074024	Bd21-3	PJJ2LB	LB	F3	BfaI
JJ2892.0	JJ2892		Bd3	35869940	intron	Bradi3g33510	35869878	35869940	Bd21-3	PJJ2LB	LB	F3	BfaI
JJ2909.0	JJ2909		Bd1	3605062	intergenic*	N/A	3604938	3605062	Bd21-3	POL001	LB	F6	BfaI
JJ2910.0	JJ2910		Bd2	40858059	intergenic	N/A	40857973	40858059	Bd21-3	POL001	LB	F6	BfaI
JJ2913.0	JJ2913		Bd3	41558735	near	Bradi3g39190	41558460	41558735	Bd21-3	POL001	LB	F6	BfaI
JJ2914.0	JJ2914		Bd4	41130513	exon	Bradi4g35810	41130355	41130513	Bd21-3	POL001	LB	F6	BfaI
JJ2914.1	JJ2914		Bd4	41130513	exon	Bradi4g35810	41130363	41130513	Bd21-3	POL001	LB	F6	BfaI
JJ2915.0	JJ2915		Bd2	51140397	intron	Bradi2g51550	51140592	51140397	Bd21-3	PJJ2LB	LB	F3	BfaI
JJ2919.0	JJ2919		Bd4	33274883	intergenic	N/A	33274827	33274883	Bd21-3	PJJ2LB	LB	F3	BfaI
JJ2920.0	JJ2920		Bd2	19740300	near	Bradi2g22224	19740337	19740300	Bd21-3	PJJ2LB	LB	F3	BfaI
JJ2924.0	JJ2924		Bd3	6502057	near	Bradi3g08317	6502154	6502057	Bd21-3	PJJ2LB	LB	F3	BfaI
JJ2925.0	JJ2925		Bd4	38821563	near	Bradi4g33000	38821474	38821563	Bd21-3	PJJ2LB	LB	F3	BfaI
JJ2925.1	JJ2925		Bd4	38821563	near	Bradi4g33000	38821474	38821563	Bd21-3	PJJ2LB	LB	F3	BfaI
JJ2926.0	JJ2926		Bd1	19848089	intron	Bradi1g24590	19848310	19848089	Bd21-3	PJJ2LB	LB	F3	BfaI
JJ2929.0	JJ2929		Bd1	11258688	intergenic*	N/A	11258778	11258688	Bd21-3	PJJ2LB	LB	F3	BfaI
JJ2932.0	JJ2932		Bd3	9053886	near	Bradi3g10810	9053956	9053886	Bd21-3	PJJ2LB	LB	F3	BfaI
JJ2939.0	JJ2939		Bd4	14280050	intergenic	N/A	14280027	14280050	Bd21-3	POL001	LB	F6	BfaI
JJ2939.1	JJ2939		Bd5	14593414	five_prime_UTR	Bradi5g10980	14593444	14593414	Bd21-3	POL001	LB	F6	BfaI
JJ2947.0	JJ2947		Bd2	623831	near	Bradi2g00980	623723	623831	Bd21-3	PJJ2LB	LB	F3	BfaI
JJ2949.0	JJ2949		Bd2	47020467	intergenic	N/A	47020571	47020467	Bd21-3	PJJ2LB	LB	F3	BfaI
JJ2951.0	JJ2951		Bd1	47536208	intergenic	N/A	47536561	47536208	Bd21-3	PJJ2LB	LB	F3	BfaI
JJ2956.0	JJ2956		Bd4	40706471	intergenic	N/A	40706117	40706471	Bd21-3	PJJ2LB	LB	F3	BfaI
JJ2963.0	JJ2963		Bd1	72217028	near	Bradi1g75262	72217136	72217028	Bd21-3	PJJ2LB	LB	F3	BfaI
JJ2973.0	JJ2973		Bd1	11571161	intergenic*	N/A	11570989	11571161	Bd21-3	POL001	LB	F5	BfaI
JJ2974.0	JJ2974		Bd1	66901364	intergenic	N/A	66901281	66901364	Bd21-3	POL001	LB	F6	BfaI
JJ2978.0	JJ2978		Bd2	45264694	exon	Bradi2g44856	45264766	45264694	Bd21-3	POL001	LB	F6	BfaI
JJ2978.1	JJ2978		Bd2	45264694	exon	Bradi2g44856	45264927	45264694	Bd21-3	POL001	LB	F6	BfaI
JJ2979.0	JJ2979		Bd2	45264694	exon	Bradi2g44856	45264759	45264694	Bd21-3	POL001	LB	F6	BfaI
JJ2988.0	JJ2988		Bd2	50127816	exon	Bradi2g50180	50127765	50127816	Bd21-3	POL001	LB	F6	BfaI
JJ2990.0	JJ2990		Bd1	66497287	near	Bradi1g67936	66497184	66497287	Bd21-3	POL001	LB	F6	BfaI
JJ2990.1	JJ2990		Bd1	66497303	near	Bradi1g67936	66497122	66497303	Bd21-3	POL001	LB	F6	BfaI
JJ2994.0	JJ2994		Bd2	45264694	exon	Bradi2g44856	45264925	45264694	Bd21-3	POL001	LB	F6	BfaI
JJ2994.1	JJ2994		Bd2	45264694	exon	Bradi2g44856	45264938	45264694	Bd21-3	POL001	LB	F6	BfaI
JJ2995.0	JJ2995		Bd1	70553758	intergenic	N/A	70553863	70553758	Bd21-3	POL001	LB	F6	BfaI
JJ2995.1	JJ2995		Bd1	70553758	intergenic	N/A	70553869	70553758	Bd21-3	POL001	LB	F6	BfaI
JJ3000.0	JJ3000		Bd1	4881898	intergenic*	N/A	4882075	4881898	Bd21-3	POL001	LB	F6	BfaI
JJ3002.0	JJ3002		Bd2	56290415	near	Bradi2g58390	56290118	56290415	Bd21-3	POL001	LB	F6	BfaI
JJ3006.0	JJ3006		Bd1	54730223	exon	Bradi1g56030	54730324	54730223	Bd21-3	POL001	LB	F6	BfaI
JJ3006.0	JJ3006		Bd1	74160691	near	Bradi1g78076	74160590	74160691	Bd21-3	POL001	LB	F6	BfaI
JJ3010.0	JJ3010		Bd2	39961289	intron	Bradi2g39990	39961577	39961289	Bd21-3	POL001	LB	F6	BfaI
JJ3015.0	JJ3015		Bd3	52275324	intergenic	N/A	52275503	52275324	Bd21-3	POL001	LB	F6	BfaI
JJ3021.0	JJ3021		Bd1	24966583	intergenic	N/A	24966670	24966583	Bd21-3	POL001	LB	F6	BfaI
JJ3024.0	JJ3024		Bd3	54328725	near	Bradi3g53720	54329013	54328725	Bd21-3	POL001	LB	F6	BfaI
JJ3029.0	JJ3029		Bd3	54056508	intron	Bradi3g53360	54056596	54056508	Bd21-3	PJJ2LB	LB	F3	BfaI
JJ3039.0	JJ3039		Bd1	55334413	intergenic	N/A	55334487	55334413	Bd21-3	PJJ2LB	LB	F3	BfaI
JJ3048.0	JJ3048		Bd3	51299520	intergenic	N/A	51299452	51299520	Bd21-3	PJJ2LB	LB	F3	BfaI
JJ3048.1	JJ3048		Bd3	51299520	intergenic	N/A	51299452	51299520	Bd21-3	PJJ2LB	LB	F3	BfaI
JJ3049.0	JJ3049		Bd5	1494125	near	Bradi5g01637	1494314	1494125	Bd21-3	PJJ2LB	LB	F3	BfaI
JJ3051.0	JJ3051		Bd3	2610124	near	Bradi3g03874	2609824	2610124	Bd21-3	PJJ2LB	LB	F3	BfaI
JJ3052.0	JJ3052		Bd3	54404797	three_prime_UTR	Bradi3g53790	54404281	54404797	Bd21-3	PJJ2LB	LB	F3	BfaI
JJ3053.0	JJ3053		Bd1	30743495	intron	Bradi1g35255	30743336	30743495	Bd21-3	PJJ2LB	LB	F3	BfaI
JJ3064.0	JJ3064		Bd4	43291184	near	Bradi4g38310	43290808	43291184	Bd21-3	PJJ2LB	LB	F3	BfaI
JJ3066.0	JJ3066		Bd4	37719143	exon	Bradi4g31980	37718634	37719143	Bd21-3	PJJ2LB	LB	F3	BfaI
JJ3074.0	JJ3074		Bd1	27760992	intergenic	N/A	27760845	27760992	Bd21-3	PJJ2LB	LB	F3	BfaI
JJ3080.0	JJ3080		Bd4	26003547	intergenic	N/A	26003614	26003547	Bd21-3	PJJ2LB	LB	F3	BfaI
JJ3082.0	JJ3082		Bd5	23551948	intron	Bradi5g20755	23551871	23551948	Bd21-3	PJJ2LB	LB	F3	BfaI
JJ3084.0	JJ3084		Bd4	47155266	intergenic	N/A	47155242	47155266	Bd21-3	PJJ2LB	LB	F3	BfaI
JJ3088.0	JJ3088		Bd3	58885626	intergenic	N/A	58885917	58885626	Bd21-3	PJJ2LB	LB	F3	BfaI
JJ3094.0	JJ3094		Bd5	23551948	intron	Bradi5g20755	23551894	23551948	Bd21-3	PJJ2LB	LB	F3	BfaI
JJ3101.0	JJ3101		Bd2	12238463	intron	Bradi2g13710	12238411	12238463	Bd21-3	PJJ2LB	LB	F3	BfaI
JJ3103.0	JJ3103		Bd2	17340539	near	Bradi2g19690	17340427	17340539	Bd21-3	PJJ2LB	LB	F3	BfaI
JJ3104.0	JJ3104		Bd1	35289840	intergenic	N/A	35290126	35289840	Bd21-3	POL001	LB	F6	BfaI
JJ3105.0	JJ3105		Bd2	130890	intergenic	N/A	131007	130890	Bd21-3	PJJ2LB	LB	F3	BfaI
JJ3110.0	JJ3110		Bd1	3124684	intergenic*	N/A	3124651	3124684	Bd21-3	PJJ2LB	LB	F3	BfaI
JJ3112.0	JJ3112		Bd4	7746321	exon	Bradi4g08640	7746609	7746321	Bd21-3	POL001	LB	F6	BfaI
JJ3123.0	JJ3123		Bd2	17055570	three_prime_UTR	Bradi2g19350	17055545	17055570	Bd21-3	POL001	LB	F6	BfaI
JJ3123.0	JJ3123		Bd2	17055570	three_prime_UTR	Bradi2g19350	17055545	17055570	Bd21-3	POL001	LB	F6	BfaI
JJ3150.0	JJ3150		Bd3	52019967	near	Bradi3g50880	52019879	52019967	Bd21-3	PJJ2LB	LB	F3	BfaI
JJ3153.0	JJ3153		Bd1	67329625	intergenic	N/A	67329649	67329625	Bd21-3	PJJ2LB	LB	F3	BfaI
JJ3157.0	JJ3157		Bd1	29760538	near	Bradi1g34150	29760834	29760538	Bd21-3	PJJ2LB	LB	F3	BfaI
JJ3158.0	JJ3158		Bd2	12170440	near	Bradi2g13680	12170074	12170440	Bd21-3	PJJ2LB	LB	F3	BfaI
JJ3170.0	JJ3170		Bd3	40014135	near	Bradi3g37510	40014042	40014135	Bd21-3	PJJ2LB	LB	F3	BfaI
JJ3171.0	JJ3171		Bd1	2220013	intergenic*	N/A	2219696	2220013	Bd21-3	PJJ2LB	LB	F3	BfaI
JJ3175.0	JJ3175		Bd3	41453347	exon	Bradi3g39050	41453196	41453347	Bd21-3	PJJ2LB	LB	F3	BfaI
JJ3175.1	JJ3175		Bd3	41453347	exon	Bradi3g39050	41453200	41453347	Bd21-3	PJJ2LB	LB	F3	BfaI
JJ3176.0	JJ3176		Bd5	21659415	near	Bradi5g18590	21659251	21659415	Bd21-3	PJJ2LB	LB	F3	BfaI
JJ3176.1	JJ3176		Bd5	21659418	near	Bradi5g18590	21659076	21659418	Bd21-3	PJJ2LB	LB	F3	BfaI
JJ3177.0	JJ3177		Bd2	47198932	five_prime_UTR	Bradi2g46770	47198854	47198932	Bd21-3	PJJ2LB	LB	F3	BfaI
JJ3177.1	JJ3177		Bd2	47198932	five_prime_UTR	Bradi2g46770	47198854	47198932	Bd21-3	PJJ2LB	LB	F3	BfaI
JJ3179.0	JJ3179		Bd2	52278027	near	Bradi2g53050	52277571	52278027	Bd21-3	PJJ2LB	LB	F3	BfaI
JJ3179.1	JJ3179		Bd2	52278027	near	Bradi2g53050	52277674	52278027	Bd21-3	PJJ2LB	LB	F3	BfaI
JJ3182.0	JJ3182		Bd5	9882176	near	Bradi5g07390	9882217	9882176	Bd21-3	PJJ2LB	LB	F3	BfaI
JJ3188.0	JJ3188		Bd5	24531858	near	Bradi5g22070	24531433	24531858	Bd21-3	PJJ2LB	LB	F3	BfaI
JJ3188.1	JJ3188		Bd5	24531858	near	Bradi5g22070	24531632	24531858	Bd21-3	PJJ2LB	LB	F3	BfaI
JJ3189.0	JJ3189		Bd2	38665089	near	Bradi2g38340	38664483	38665089	Bd21-3	PJJ2LB	LB	F3	BfaI
JJ3189.1	JJ3189		Bd2	38665091	near	Bradi2g38340	38664415	38665091	Bd21-3	PJJ2LB	LB	F3	BfaI
JJ3192.0	JJ3192		Bd5	22706112	intergenic	N/A	22706625	22706112	Bd21-3	POL001	LB	F6	BfaI
JJ3195.0	JJ3195		Bd4	35528677	intergenic	N/A	35528624	35528677	Bd21-3	POL001	LB	F6	BfaI
JJ3208.0	JJ3208		Bd1	44877797	near	Bradi1g46350	44877888	44877797	Bd21-3	POL001	LB	F6	BfaI
JJ3213.0	JJ3213		Bd2	56290414	near	Bradi2g58390	56290486	56290414	Bd21-3	POL001	LB	F6	BfaI
JJ3225.0	JJ3225		Bd3	56747876	near	Bradi3g57087	56747809	56747876	Bd21-3	PJJ2LB	LB	F3	BfaI
JJ3225.1	JJ3225		Bd3	56747876	near	Bradi3g57087	56747823	56747876	Bd21-3	PJJ2LB	LB	F3	BfaI
JJ3226.0	JJ3226		Bd3	49942293	five_prime_UTR	Bradi3g48530	49942845	49942293	Bd21-3	PJJ2LB	LB	F3	BfaI
JJ3229.0	JJ3229		Bd3	51806719	intergenic	N/A	51806621	51806719	Bd21-3	PJJ2LB	LB	F3	BfaI
JJ3229.1	JJ3229		Bd3	51806723	intergenic	N/A	51806621	51806723	Bd21-3	PJJ2LB	LB	F3	BfaI
JJ3230.0	JJ3230		Bd5	19634046	near	Bradi5g16257	19634534	19634046	Bd21-3	PJJ2LB	LB	F3	BfaI
JJ3232.0	JJ3232		Bd2	17426806	near	Bradi2g19780	17426643	17426806	Bd21-3	PJJ2LB	LB	F3	BfaI
JJ3232.1	JJ3232		Bd2	17426806	near	Bradi2g19780	17426643	17426806	Bd21-3	PJJ2LB	LB	F3	BfaI
JJ3233.0	JJ3233		Bd2	46499258	near	Bradi2g46060	46499494	46499258	Bd21-3	PJJ2LB	LB	F3	BfaI
JJ3235.0	JJ3235		Bd2	53625078	intron	Bradi2g54817	53625052	53625078	Bd21-3	PJJ2LB	LB	F3	BfaI
JJ3243.0	JJ3243		Bd2	10504202	exon	Bradi2g12170	10504133	10504202	Bd21-3	PJJ2LB	LB	F3	BfaI
JJ3244.0	JJ3244		Bd4	39331800	intergenic	N/A	39331738	39331800	Bd21-3	PJJ2LB	LB	F3	BfaI
JJ3248.0	JJ3248		Bd1	74458765	near	Bradi1g78470	74458740	74458765	Bd21-3	PJJ2LB	LB	F3	BfaI
JJ3250.0	JJ3250		Bd4	26180901	near	Bradi4g22130	26181053	26180901	Bd21-3	PJJ2LB	LB	F3	BfaI
JJ3251.0	JJ3251		Bd3	32048630	intergenic	N/A	32048681	32048630	Bd21-3	PJJ2LB	LB	F3	BfaI
JJ3252.0	JJ3252		Bd1	66316130	intergenic	N/A	66316031	66316130	Bd21-3	PJJ2LB	LB	F3	BfaI
JJ3253.0	JJ3253		Bd1	5249525	intergenic*	N/A	5249315	5249525	Bd21-3	PJJ2LB	LB	F3	BfaI
JJ3254.0	JJ3254		Bd3	43114573	near	Bradi3g41117	43114644	43114573	Bd21-3	PJJ2LB	LB	F3	BfaI
JJ3257.0	JJ3257		Bd3	4036094	exon	Bradi3g05697	4036473	4036094	Bd21-3	PJJ2LB	LB	F3	BfaI
JJ3260.0	JJ3260		Bd3	17705275	near	Bradi3g19077	17705319	17705275	Bd21-3	PJJ2LB	LB	F3	BfaI
JJ3270.0	JJ3270		Bd1	63650278	intergenic	N/A	63650116	63650278	Bd21-3	POL001	LB	F6	BfaI
JJ3277.0	JJ3277		Bd2	47712787	near	Bradi2g47347	47712690	47712787	Bd21-3	PJJ2LB	LB	F3	BfaI
JJ3279.0	JJ3279		Bd4	20160601	intergenic	N/A	20160751	20160601	Bd21-3	PJJ2LB	LB	F3	BfaI
JJ3280.0	JJ3280		Bd3	56441469	five_prime_UTR	Bradi3g56610	56441290	56441469	Bd21-3	PJJ2LB	LB	F3	BfaI
JJ3282.0	JJ3282		Bd2	6796049	near	Bradi2g08400	6796127	6796049	Bd21-3	PJJ2LB	LB	F3	BfaI
JJ3284.0	JJ3284		Bd1	9873538	intergenic*	N/A	9873236	9873538	Bd21-3	PJJ2LB	LB	F3	BfaI
JJ3287.0	JJ3287		Bd3	53499369	intron	Bradi3g52620	53499426	53499369	Bd21-3	PJJ2LB	LB	F3	BfaI
JJ3302.0	JJ3302		Bd4	28376492	intron	Bradi4g23530	28376603	28376492	Bd21-3	PJJ2LB	LB	F3	BfaI
JJ3323.0	JJ3323		Bd4	13264687	intergenic	N/A	13264578	13264687	Bd21-3	PJJ2LB	LB	F3	BfaI
JJ3329.0	JJ3329		Bd3	2380013	intergenic	N/A	2379950	2380013	Bd21-3	PJJ2LB	LB	F3	BfaI
JJ3333.0	JJ3333		Bd2	4442056	near	Bradi2g05927	4441980	4442056	Bd21-3	PJJ2LB	LB	F3	BfaI
JJ3336.0	JJ3336		Bd1	5542914	intron	Bradi1g07820	5542873	5542914	Bd21-3	PJJ2LB	LB	F3	BfaI
JJ3336.1	JJ3336		Bd1	5542914	intron	Bradi1g07820	5542873	5542914	Bd21-3	PJJ2LB	LB	F3	BfaI
JJ3337.0	JJ3337		Bd3	56441467	five_prime_UTR	Bradi3g56610	56441333	56441467	Bd21-3	PJJ2LB	LB	F3	BfaI
JJ3338.0	JJ3338		Bd5	22639299	near	Bradi5g19660	22639061	22639299	Bd21-3	PJJ2LB	LB	F3	BfaI
JJ3341.0	JJ3341		Bd2	15940879	exon	Bradi2g17900	15940830	15940879	Bd21-3	PJJ2LB	LB	F3	BfaI
JJ3342.0	JJ3342		Bd1	28112540	near	Bradi1g32680	28112942	28112540	Bd21-3	PJJ2LB	LB	F3	BfaI
JJ3345.0	JJ3345		Bd1	30712720	near	Bradi1g35200	30712750	30712720	Bd21-3	PJJ2LB	LB	F3	BfaI
JJ3395.0	JJ3395		Bd3	55385592	intergenic	N/A	55385419	55385592	Bd21-3	PJJ2LB	LB	F3	BfaI
JJ3399A.0	JJ3399	a	Bd1	39338696	three_prime_UTR	Bradi1g42320	39338618	39338696	Bd21-3	PJJ2LB	LB	F3	BfaI
JJ3402.0	JJ3402		Bd1	67706401	exon	Bradi1g69220	67706777	67706401	Bd21-3	PJJ2LB	LB	F3	BfaI
JJ3403.0	JJ3403		Bd3	52692350	near	Bradi3g51650	52692615	52692350	Bd21-3	PJJ2LB	LB	F3	BfaI
JJ3404.0	JJ3404		Bd3	50687033	intergenic	N/A	50687187	50687033	Bd21-3	PJJ2LB	LB	F3	BfaI
JJ3405.0	JJ3405		Bd5	12152449	near	Bradi5g09010	12152356	12152449	Bd21-3	PJJ2LB	LB	F3	BfaI
JJ3407.0	JJ3407		Bd3	54789170	near	Bradi3g54300	54789408	54789170	Bd21-3	PJJ2LB	LB	F3	BfaI
JJ3412.0	JJ3412		Bd5	21795353	exon	Bradi5g18697	21795277	21795353	Bd21-3	PJJ2LB	LB	F3	BfaI
JJ3416.0	JJ3416		Bd3	11685854	near	Bradi3g13080	11685681	11685854	Bd21-3	PJJ2LB	LB	F3	BfaI
JJ3417.0	JJ3417		Bd4	37016576	intergenic	N/A	37016606	37016576	Bd21-3	PJJ2LB	LB	F3	BfaI
JJ3421.0	JJ3421		Bd1	816550	intergenic	N/A	816688	816550	Bd21-3	PJJ2LB	LB	F3	BfaI
JJ3422.0	JJ3422		Bd1	42611159	intergenic	N/A	42611009	42611159	Bd21-3	PJJ2LB	LB	F3	BfaI
JJ3424.0	JJ3424		Bd1	9096697	intergenic*	N/A	9096653	9096697	Bd21-3	PJJ2LB	LB	F3	BfaI
JJ3425.0	JJ3425		Bd1	23921002	intergenic	N/A	23921026	23921002	Bd21-3	PJJ2LB	LB	F3	BfaI
JJ3428.0	JJ3428		Bd4	42793437	exon	Bradi4g37700	42793603	42793437	Bd21-3	PJJ2LB	LB	F3	BfaI
JJ3435.0	JJ3435		Bd3	50956777	near	Bradi3g49670	50956724	50956777	Bd21-3	PJJ2LB	LB	F3	BfaI
JJ3436.0	JJ3436		Bd1	73492842	intergenic	N/A	73492943	73492842	Bd21-3	PJJ2LB	LB	F3	BfaI
JJ3438.0	JJ3438		Bd1	17484171	near	Bradi1g21740	17484288	17484171	Bd21-3	PJJ2LB	LB	F3	BfaI
JJ3440.0	JJ3440		Bd5	21553809	intron	Bradi5g18530	21553859	21553809	Bd21-3	PJJ2LB	LB	F3	BfaI
JJ3443.0	JJ3443		Bd1	71620623	exon	Bradi1g74400	71620986	71620623	Bd21-3	PJJ2LB	LB	F3	BfaI
JJ3447.0	JJ3447		Bd3	50327172	intergenic	N/A	50327332	50327172	Bd21-3	PJJ2LB	LB	F3	BfaI
JJ3450.0	JJ3450		Bd3	15350280	intergenic	N/A	15350318	15350280	Bd21-3	PJJ2LB	LB	F3	BfaI
JJ3452.0	JJ3452		Bd1	42611163	intergenic	N/A	42611005	42611163	Bd21-3	PJJ2LB	LB	F3	BfaI
JJ3455.0	JJ3455		Bd2	7753171	five_prime_UTR	Bradi2g09470	7753202	7753171	Bd21-3	PJJ2LB	LB	F3	BfaI
JJ3456.0	JJ3456		Bd3	7405565	exon	Bradi3g09290	7405369	7405565	Bd21-3	PJJ2LB	LB	F3	BfaI
JJ3465.0	JJ3465		Bd3	9996974	three_prime_UTR	Bradi3g11520	9996874	9996974	Bd21-3	PJJ2LB	LB	F3	BfaI
JJ3468.0	JJ3468		Bd1	71960116	near	Bradi1g74922	71959683	71960116	Bd21-3	PJJ2LB	LB	F3	BfaI
JJ3471.0	JJ3471		Bd2	41750632	intron	Bradi2g41510	41750567	41750632	Bd21-3	PJJ2LB	LB	F3	BfaI
JJ3474.0	JJ3474		Bd1	14888602	near	Bradi1g18570	14889041	14888602	Bd21-3	PJJ2LB	LB	F3	BfaI
JJ3475.0	JJ3475		Bd3	50956777	near	Bradi3g49670	50956700	50956777	Bd21-3	PJJ2LB	LB	F3	BfaI
JJ3478.0	JJ3478		Bd1	73175260	intron	Bradi1g76690	73175340	73175260	Bd21-3	PJJ2LB	LB	F3	BfaI
JJ3482.0	JJ3482		Bd1	30915468	near	Bradi1g35380	30915365	30915468	Bd21-3	PJJ2LB	LB	F3	BfaI
JJ3484.0	JJ3484		Bd5	17421234	intergenic	N/A	17421319	17421234	Bd21-3	PJJ2LB	LB	F3	BfaI
JJ3485.0	JJ3485		Bd5	17250844	exon	Bradi5g13770	17250638	17250844	Bd21-3	PJJ2LB	LB	F3	BfaI
JJ3488.0	JJ3488		Bd3	15876879	near	Bradi3g17560	15876829	15876879	Bd21-3	PJJ2LB	LB	F3	BfaI
JJ3488.1	JJ3488		Bd3	15876879	near	Bradi3g17560	15876829	15876879	Bd21-3	PJJ2LB	LB	F3	BfaI
JJ3489.0	JJ3489		Bd4	1601667	intergenic	N/A	1601760	1601667	Bd21-3	PJJ2LB	LB	F3	BfaI
JJ3491.0	JJ3491		Bd3	11907907	near	Bradi3g13460	11907757	11907907	Bd21-3	PJJ2LB	LB	F3	BfaI
JJ3499.0	JJ3499		Bd2	54463200	exon	Bradi2g56000	54463855	54463200	Bd21-3	PJJ2LB	LB	F3	BfaI
JJ3500.0	JJ3500		Bd3	22855945	intergenic	N/A	22855637	22855945	Bd21-3	PJJ2LB	LB	F3	BfaI
JJ3501.0	JJ3501		Bd3	58724383	intergenic	N/A	58724973	58724383	Bd21-3	PJJ2LB	LB	F3	BfaI
JJ3504.0	JJ3504		Bd2	15894214	five_prime_UTR	Bradi2g17860	15893636	15894214	Bd21-3	PJJ2LB	LB	F3	BfaI
JJ3505.0	JJ3505		Bd4	37906950	exon	Bradi4g32195	37906927	37906950	Bd21-3	PJJ2LB	LB	F3	BfaI
JJ3507.0	JJ3507		Bd5	21775341	three_prime_UTR	Bradi5g18680	21775296	21775341	Bd21-3	PJJ2LB	LB	F3	BfaI
JJ3516.0	JJ3516		Bd2	50611694	three_prime_UTR	Bradi2g50910	50611638	50611694	Bd21-3	PJJ2LB	LB	F3	BfaI
JJ3518.0	JJ3518		Bd4	43216809	intergenic	N/A	43216712	43216809	Bd21-3	PJJ2LB	LB	F3	BfaI
JJ3519.0	JJ3519		Bd5	2239613	near	Bradi5g02140	2239702	2239613	Bd21-3	PJJ2LB	LB	F3	BfaI
JJ3520.0	JJ3520		Bd2	3365374	intergenic	N/A	3365890	3365374	Bd21-3	PJJ2LB	LB	F3	BfaI
JJ3522.0	JJ3522		Bd3	2637504	near	Bradi3g03890	2637446	2637504	Bd21-3	PJJ2LB	LB	F3	BfaI
JJ3522.1	JJ3522		Bd3	41974006	intergenic	N/A	41974090	41974006	Bd21-3	PJJ2LB	LB	F3	BfaI
JJ3538.0	JJ3538		Bd3	36557113	near	Bradi3g34120	36557716	36557113	Bd21-3	PJJ2LB	LB	F3	BfaI
JJ3543.0	JJ3543		Bd4	34698882	near	Bradi4g29260	34698746	34698882	Bd21-3	PJJ2LB	LB	F3	BfaI
JJ3546.0	JJ3546		Bd2	20385306	intergenic	N/A	20385258	20385306	Bd21-3	PJJ2LB	LB	F3	BfaI
JJ3547.0	JJ3547		Bd4	46803637	near	Bradi4g42950	46803567	46803637	Bd21-3	PJJ2LB	LB	F3	BfaI
JJ3549.0	JJ3549		Bd2	7338503	exon	Bradi2g09020	7338182	7338503	Bd21-3	PJJ2LB	LB	F3	BfaI
JJ3560.0	JJ3560		Bd4	8510018	near	Bradi4g09210	8509895	8510018	Bd21-3	PJJ2LB	LB	F3	BfaI
JJ3562.0	JJ3562		Bd4	11296744	near	Bradi4g11510	11297069	11296744	Bd21-3	PJJ2LB	LB	F3	BfaI
JJ3564.0	JJ3564		Bd3	33630719	intergenic	N/A	33630818	33630719	Bd21-3	PJJ2LB	LB	F3	BfaI
JJ3566.0	JJ3566		Bd3	56663112	three_prime_UTR	Bradi3g56970	56663081	56663112	Bd21-3	PJJ2LB	LB	F3	BfaI
JJ3571.0	JJ3571		Bd1	31355391	three_prime_UTR	Bradi1g35770	31355339	31355391	Bd21-3	PJJ2LB	LB	F3	BfaI
JJ3572.0	JJ3572		Bd4	331816	exon	Bradi4g00710	332154	331816	Bd21-3	PJJ2LB	LB	F3	BfaI
JJ3576.0	JJ3576		Bd4	14527365	intron	Bradi4g14050	14527146	14527365	Bd21-3	PJJ2LB	LB	F3	BfaI
JJ3582.0	JJ3582		Bd2	48045724	three_prime_UTR	Bradi2g47660	48045557	48045724	Bd21-3	PJJ2LB	LB	F3	BfaI
JJ3585.0	JJ3585		Bd3	49433615	near	Bradi3g47860	49433354	49433615	Bd21-3	PJJ2LB	LB	F3	BfaI
JJ3594.0	JJ3594		Bd2	44699249	near	Bradi2g44200	44699274	44699249	Bd21-3	PJJ2LB	LB	F3	BfaI
JJ3605.0	JJ3605		Bd2	49736658	near	Bradi2g49690	49736295	49736658	Bd21-3	PJJ2LB	LB	F3	BfaI
JJ3607.0	JJ3607		Bd1	71101245	intergenic	N/A	71101593	71101245	Bd21-3	PJJ2LB	LB	F3	BfaI
JJ3608.0	JJ3608		Bd3	6264295	near	Bradi3g08060	6264256	6264295	Bd21-3	PJJ2LB	LB	F3	BfaI
JJ3610.0	JJ3610		Bd4	34522503	intergenic	N/A	34522250	34522503	Bd21-3	PJJ2LB	LB	F3	BfaI
JJ3611.0	JJ3611		Bd3	19900742	intergenic	N/A	19900865	19900742	Bd21-3	PJJ2LB	LB	F3	BfaI
JJ3613.0	JJ3613		Bd4	34469426	intergenic	N/A	34469252	34469426	Bd21-3	PJJ2LB	LB	F3	BfaI
JJ3615.0	JJ3615		Bd1	65415426	intergenic	N/A	65415503	65415426	Bd21-3	PJJ2LB	LB	F3	BfaI
JJ3621.0	JJ3621		Bd1	67596231	intergenic	N/A	67595953	67596231	Bd21-3	PJJ2LB	LB	F3	BfaI
JJ3622.0	JJ3622		Bd3	51070641	intergenic	N/A	51070511	51070641	Bd21-3	PJJ2LB	LB	F3	BfaI
JJ3626.0	JJ3626		Bd1	71593385	intron	Bradi1g74350	71593221	71593385	Bd21-3	PJJ2LB	LB	F3	BfaI
JJ3627.0	JJ3627		Bd5	10923789	near	Bradi5g08320	10923625	10923789	Bd21-3	PJJ2LB	LB	F3	BfaI
JJ3628.0	JJ3628		Bd4	12961633	intergenic	N/A	12961740	12961633	Bd21-3	PJJ2LB	LB	F3	BfaI
JJ3631A.0	JJ3631	a	Bd2	44137464	intergenic	N/A	44137720	44137464	Bd21-3	PJJ2LB	LB	F3	BfaI
JJ3632.0	JJ3632		Bd3	59312350	near	Bradi3g60337	59312720	59312350	Bd21-3	PJJ2LB	LB	F3	BfaI
JJ3635.0	JJ3635		Bd3	57019464	near	Bradi3g57370	57019377	57019464	Bd21-3	PJJ2LB	LB	F3	BfaI
JJ3637.0	JJ3637		Bd4	30338644	intergenic	N/A	30338565	30338644	Bd21-3	PJJ2LB	LB	F3	BfaI
JJ3639.0	JJ3639		Bd5	4224	intergenic	N/A	3951	4224	Bd21-3	PJJ2LB	LB	F3	BfaI
JJ3639.0	JJ3639		Bd5	28424	intergenic	N/A	28151	28424	Bd21-3	PJJ2LB	LB	F3	BfaI
JJ3639.0	JJ3639		Bd5	36492	intergenic	N/A	36219	36492	Bd21-3	PJJ2LB	LB	F3	BfaI
JJ3639.0	JJ3639		Bd5	44558	intergenic	N/A	44285	44558	Bd21-3	PJJ2LB	LB	F3	BfaI
JJ3639.0	JJ3639		Bd5	52624	intergenic	N/A	52351	52624	Bd21-3	PJJ2LB	LB	F3	BfaI
JJ3639.0	JJ3639		Bd5	60661	intergenic	N/A	60388	60661	Bd21-3	PJJ2LB	LB	F3	BfaI
JJ3639.0	JJ3639		Bd5	68730	intergenic	N/A	68457	68730	Bd21-3	PJJ2LB	LB	F3	BfaI
JJ3639.0	JJ3639		Bd5	92935	intergenic	N/A	92662	92935	Bd21-3	PJJ2LB	LB	F3	BfaI
JJ3639.0	JJ3639		Bd5	101006	intergenic	N/A	100733	101006	Bd21-3	PJJ2LB	LB	F3	BfaI
JJ3639.0	JJ3639		Bd5	109068	intergenic	N/A	108795	109068	Bd21-3	PJJ2LB	LB	F3	BfaI
JJ3639.0	JJ3639		Bd5	117149	intergenic	N/A	116876	117149	Bd21-3	PJJ2LB	LB	F3	BfaI
JJ3639.0	JJ3639		Bd5	125218	intergenic	N/A	124945	125218	Bd21-3	PJJ2LB	LB	F3	BfaI
JJ3639.0	JJ3639		Bd5	133281	intergenic	N/A	133008	133281	Bd21-3	PJJ2LB	LB	F3	BfaI
JJ3639.0	JJ3639		Bd5	141363	intergenic	N/A	141090	141363	Bd21-3	PJJ2LB	LB	F3	BfaI
JJ3639.0	JJ3639		Bd5	149436	intergenic	N/A	149163	149436	Bd21-3	PJJ2LB	LB	F3	BfaI
JJ3639.0	JJ3639		Bd5	157520	intergenic	N/A	157247	157520	Bd21-3	PJJ2LB	LB	F3	BfaI
JJ3639.0	JJ3639		Bd5	165588	intergenic	N/A	165315	165588	Bd21-3	PJJ2LB	LB	F3	BfaI
JJ3639.0	JJ3639		Bd5	173651	intergenic	N/A	173378	173651	Bd21-3	PJJ2LB	LB	F3	BfaI
JJ3639.0	JJ3639		Bd5	181725	near	Bradi5g00200	181452	181725	Bd21-3	PJJ2LB	LB	F3	BfaI
JJ3639.0	JJ3639		Bd5	189772	intergenic	N/A	189499	189772	Bd21-3	PJJ2LB	LB	F3	BfaI
JJ3639.0	JJ3639		Bd5	204444	near	Bradi5g00216	204171	204444	Bd21-3	PJJ2LB	LB	F3	BfaI
JJ3639.0	JJ3639		Bd5	306098	intergenic	N/A	305825	306098	Bd21-3	PJJ2LB	LB	F3	BfaI
JJ3644.0	JJ3644		Bd1	16319846	five_prime_UTR	Bradi1g20360	16319804	16319846	Bd21-3	PJJ2LB	LB	F3	BfaI
JJ3645.0	JJ3645		Bd2	23761283	five_prime_UTR	Bradi2g25640	23761311	23761283	Bd21-3	PJJ2LB	LB	F3	BfaI
JJ3646.0	JJ3646		Bd4	44020244	near	Bradi4g39420	44020152	44020244	Bd21-3	PJJ2LB	LB	F3	BfaI
JJ3649.0	JJ3649		Bd3	49234826	intergenic	N/A	49235012	49234826	Bd21-3	PJJ2LB	LB	F3	BfaI
JJ3654.0	JJ3654		Bd2	48010346	intergenic	N/A	48010304	48010346	Bd21-3	PJJ2LB	LB	F3	BfaI
JJ3655.0	JJ3655		Bd4	44376132	intergenic	N/A	44376005	44376132	Bd21-3	PJJ2LB	LB	F3	BfaI
JJ3659.0	JJ3659		Bd1	16319855	five_prime_UTR	Bradi1g20360	16319797	16319855	Bd21-3	PJJ2LB	LB	F3	BfaI
JJ3663.0	JJ3663		Bd1	28497474	intergenic	N/A	28497522	28497474	Bd21-3	PJJ2LB	LB	F3	BfaI
JJ3665.0	JJ3665		Bd1	28497474	intergenic	N/A	28497523	28497474	Bd21-3	PJJ2LB	LB	F3	BfaI
JJ3666.0	JJ3666		Bd1	24051336	intergenic	N/A	24050853	24051336	Bd21-3	PJJ2LB	LB	F3	BfaI
JJ3666.1	JJ3666		Bd1	24051336	intergenic	N/A	24051202	24051336	Bd21-3	PJJ2LB	LB	F3	BfaI
JJ3672.0	JJ3672		Bd3	30072233	near	Bradi3g28657	30072278	30072233	Bd21-3	PJJ2LB	LB	F3	BfaI
JJ3673.0	JJ3673		Bd4	1278341	exon	Bradi4g01950	1278051	1278341	Bd21-3	PJJ2LB	LB	F3	BfaI
JJ3674.0	JJ3674		Bd4	7673057	three_prime_UTR	Bradi4g08560	7673003	7673057	Bd21-3	PJJ2LB	LB	F3	BfaI
JJ3675.0	JJ3675		Bd2	12748841	near	Bradi2g14075	12748453	12748841	Bd21-3	PJJ2LB	LB	F3	BfaI
JJ3679.0	JJ3679		Bd3	50074024	three_prime_UTR	Bradi3g48690	50074177	50074024	Bd21-3	PJJ2LB	LB	F3	BfaI
JJ3680.0	JJ3680		Bd5	22639299	near	Bradi5g19660	22639061	22639299	Bd21-3	PJJ2LB	LB	F3	BfaI
JJ3681.0	JJ3681		Bd2	19652627	near	Bradi2g22170	19652414	19652627	Bd21-3	PJJ2LB	LB	F3	BfaI
JJ3682.0	JJ3682		Bd3	7966245	intron	Bradi3g09780	7966276	7966245	Bd21-3	PJJ2LB	LB	F3	BfaI
JJ3685.0	JJ3685		Bd2	32281946	intergenic	N/A	32281860	32281946	Bd21-3	PJJ2LB	LB	F3	BfaI
JJ3686.0	JJ3686		Bd3	52745386	intergenic	N/A	52745337	52745386	Bd21-3	PJJ2LB	LB	F3	BfaI
JJ3686.1	JJ3686		Bd3	52745386	intergenic	N/A	52745337	52745386	Bd21-3	PJJ2LB	LB	F3	BfaI
JJ3687.0	JJ3687		Bd3	3594251	near	Bradi3g05170	3594173	3594251	Bd21-3	PJJ2LB	LB	F3	BfaI
JJ3689.0	JJ3689		Bd2	54961263	intergenic	N/A	54961059	54961263	Bd21-3	PJJ2LB	LB	F3	BfaI
JJ3694.0	JJ3694		Bd1	73256776	near	Bradi1g76786	73256656	73256776	Bd21-3	PJJ2LB	LB	F3	BfaI
JJ3695.0	JJ3695		Bd1	3621833	intergenic*	N/A	3621534	3621833	Bd21-3	PJJ2LB	LB	F3	BfaI
JJ3696.0	JJ3696		Bd2	48987785	intergenic	N/A	48987740	48987785	Bd21-3	PJJ2LB	LB	F3	BfaI
JJ3698.0	JJ3698		Bd3	4184209	intron	Bradi3g05880	4184548	4184209	Bd21-3	PJJ2LB	LB	F3	BfaI
JJ3699.0	JJ3699		Bd2	41715385	near	Bradi2g41490	41715578	41715385	Bd21-3	PJJ2LB	LB	F3	BfaI
JJ3701.0	JJ3701		Bd1	828409	near	Bradi1g01227	828231	828409	Bd21-3	PJJ2LB	LB	F3	BfaI
JJ3702.0	JJ3702		Bd1	70495825	five_prime_UTR	Bradi1g72870	70495859	70495825	Bd21-3	PJJ2LB	LB	F3	BfaI
JJ3703.0	JJ3703		Bd1	55527137	near	Bradi1g56890	55527173	55527137	Bd21-3	PJJ2LB	LB	F3	BfaI
JJ3704.0	JJ3704		Bd4	13531004	intergenic	N/A	13530888	13531004	Bd21-3	PJJ2LB	LB	F3	BfaI
JJ3705.0	JJ3705		Bd1	73055961	near	Bradi1g76450	73056020	73055961	Bd21-3	PJJ2LB	LB	F3	BfaI
JJ3709.0	JJ3709		Bd4	27222441	intergenic	N/A	27221967	27222441	Bd21-3	PJJ2LB	LB	F3	BfaI
JJ3713.0	JJ3713		Bd4	44397520	intergenic	N/A	44397407	44397520	Bd21-3	PJJ2LB	LB	F3	BfaI
JJ3714.0	JJ3714		Bd4	10616052	intergenic	N/A	10616230	10616052	Bd21-3	PJJ2LB	LB	F3	BfaI
JJ3723.0	JJ3723		Bd1	24486269	near	Bradi1g29010	24486309	24486269	Bd21-3	PJJ2LB	LB	F3	BfaI
JJ3724.0	JJ3724		Bd1	663342	intergenic	N/A	663416	663342	Bd21-3	PJJ2LB	LB	F3	BfaI
JJ3725.0	JJ3725		Bd1	32279568	intron	Bradi1g36610	32279650	32279568	Bd21-3	PJJ2LB	LB	F3	BfaI
JJ3726.0	JJ3726		Bd3	13105585	intergenic	N/A	13105486	13105585	Bd21-3	PJJ2LB	LB	F3	BfaI
JJ3739.0	JJ3739		Bd2	45477631	near	Bradi2g45110	45477670	45477631	Bd21-3	PJJ2LB	LB	F3	BfaI
JJ3740.0	JJ3740		Bd1	70495825	five_prime_UTR	Bradi1g72870	70495859	70495825	Bd21-3	PJJ2LB	LB	F3	BfaI
JJ3740.1	JJ3740		Bd2	57903423	near	Bradi2g60542	57903474	57903423	Bd21-3	PJJ2LB	LB	F3	BfaI
JJ3742.0	JJ3742		Bd1	11156156	intergenic*	N/A	11156132	11156156	Bd21-3	PJJ2LB	LB	F3	BfaI
JJ3744.0	JJ3744		Bd4	45521052	near	Bradi4g41430	45521249	45521052	Bd21-3	PJJ2LB	LB	F3	BfaI
JJ3754.0	JJ3754		Bd1	70495825	five_prime_UTR	Bradi1g72870	70495859	70495825	Bd21-3	PJJ2LB	LB	F3	BfaI
JJ3757.0	JJ3757		Bd1	70495825	five_prime_UTR	Bradi1g72870	70495859	70495825	Bd21-3	PJJ2LB	LB	F3	BfaI
JJ3760.0	JJ3760		Bd2	51910520	near	Bradi2g52565	51910384	51910520	Bd21-3	PJJ2LB	LB	F3	BfaI
JJ3765.0	JJ3765		Bd1	52927507	near	Bradi1g54550	52927115	52927507	Bd21-3	PJJ2LB	LB	F3	BfaI
JJ3767.0	JJ3767		Bd1	35898888	intron	Bradi1g39270	35898817	35898888	Bd21-3	PJJ2LB	LB	F3	BfaI
JJ3779.0	JJ3779		Bd1	50649528	five_prime_UTR	Bradi1g52320	50649602	50649528	Bd21-3	PJJ2LB	LB	F3	BfaI
JJ3779.1	JJ3779		Bd1	64331861	intergenic	N/A	64331966	64331861	Bd21-3	PJJ2LB	LB	F3	BfaI
JJ3782.0	JJ3782		Bd3	2274993	exon	Bradi3g03497	2274923	2274993	Bd21-3	PJJ2LB	LB	F3	BfaI
JJ3783.0	JJ3783		Bd1	18796204	three_prime_UTR	Bradi1g23410	18795747	18796204	Bd21-3	PJJ2LB	LB	F3	BfaI
JJ3785.0	JJ3785		Bd3	32276412	near	Bradi3g30220	32276320	32276412	Bd21-3	PJJ2LB	LB	F3	BfaI
JJ3786.0	JJ3786		Bd5	22639299	near	Bradi5g19660	22639184	22639299	Bd21-3	PJJ2LB	LB	F3	BfaI
JJ3787.0	JJ3787		Bd1	70495825	five_prime_UTR	Bradi1g72870	70495859	70495825	Bd21-3	PJJ2LB	LB	F3	BfaI
JJ3790.0	JJ3790		Bd1	70495825	five_prime_UTR	Bradi1g72870	70495859	70495825	Bd21-3	PJJ2LB	LB	F3	BfaI
JJ3790.1	JJ3790		Bd3	27693545	near	Bradi3g26910	27693514	27693545	Bd21-3	PJJ2LB	LB	F3	BfaI
JJ3794.0	JJ3794		Bd1	52676312	near	Bradi1g54290	52676170	52676312	Bd21-3	PJJ2LB	LB	F3	BfaI
JJ3798.0	JJ3798		Bd1	23184801	near	Bradi1g28050	23184912	23184801	Bd21-3	PJJ2LB	LB	F3	BfaI
JJ3798.1	JJ3798		Bd4	12336311	intergenic	N/A	12336451	12336311	Bd21-3	PJJ2LB	LB	F3	BfaI
JJ3799.0	JJ3799		Bd4	47629042	near	Bradi4g44100	47628841	47629042	Bd21-3	PJJ2LB	LB	F3	BfaI
JJ3800.0	JJ3800		Bd1	66608048	intergenic	N/A	66607913	66608048	Bd21-3	PJJ2LB	LB	F3	BfaI
JJ3800.1	JJ3800		Bd1	70495825	five_prime_UTR	Bradi1g72870	70495859	70495825	Bd21-3	PJJ2LB	LB	F3	BfaI
JJ3801.0	JJ3801		Bd1	70495825	five_prime_UTR	Bradi1g72870	70495859	70495825	Bd21-3	PJJ2LB	LB	F3	BfaI
JJ3801.1	JJ3801		Bd1	70495825	five_prime_UTR	Bradi1g72870	70495859	70495825	Bd21-3	PJJ2LB	LB	F3	BfaI
JJ3803.0	JJ3803		Bd1	70495825	five_prime_UTR	Bradi1g72870	70495850	70495825	Bd21-3	PJJ2LB	LB	F3	BfaI
JJ3805.0	JJ3805		Bd4	44031379	intergenic	N/A	44031189	44031379	Bd21-3	PJJ2LB	LB	F3	BfaI
JJ3807.0	JJ3807		Bd5	2260227	five_prime_UTR	Bradi5g02170	2260541	2260227	Bd21-3	PJJ2LB	LB	F3	BfaI
JJ3807.1	JJ3807		Bd5	2260268	five_prime_UTR	Bradi5g02170	2260316	2260268	Bd21-3	PJJ2LB	LB	F3	BfaI
JJ3808.0	JJ3808		Bd5	20402494	near	Bradi5g17150	20402773	20402494	Bd21-3	PJJ2LB	LB	F3	BfaI
JJ3811.0	JJ3811		Bd5	23407059	exon	Bradi5g20557	23407253	23407059	Bd21-3	PJJ2LB	LB	F3	BfaI
JJ3821.0	JJ3821		Bd2	36234660	intergenic	N/A	36234818	36234660	Bd21-3	PJJ2LB	LB	F3	BfaI
JJ3828.0	JJ3828		Bd3	36491353	near	Bradi3g34030	36491504	36491353	Bd21-3	PJJ2LB	LB	F3	BfaI
JJ3829.0	JJ3829		Bd1	23209381	intergenic	N/A	23209648	23209381	Bd21-3	PJJ2LB	LB	F3	BfaI
JJ3830.0	JJ3830		Bd1	66608049	intergenic	N/A	66607699	66608049	Bd21-3	PJJ2LB	LB	F3	BfaI
JJ3834.0	JJ3834		Bd2	17669555	near	Bradi2g20127	17669631	17669555	Bd21-3	PJJ2LB	LB	F3	BfaI
JJ3835.0	JJ3835		Bd2	38787228	near	Bradi2g38497	38787359	38787228	Bd21-3	PJJ2LB	LB	F3	BfaI
JJ3837.0	JJ3837		Bd2	41400637	exon	Bradi2g41100	41400557	41400637	Bd21-3	PJJ2LB	LB	F3	BfaI
JJ3838.0	JJ3838		Bd1	21112484	near	Bradi1g26010	21112553	21112484	Bd21-3	PJJ2LB	LB	F3	BfaI
JJ3841.0	JJ3841		Bd3	47531332	near	Bradi3g45490	47531372	47531332	Bd21-3	PJJ2LB	LB	F3	BfaI
JJ3843.0	JJ3843		Bd1	5542914	intron	Bradi1g07820	5542873	5542914	Bd21-3	PJJ2LB	LB	F3	BfaI
JJ3848.0	JJ3848		Bd2	48636191	intergenic	N/A	48636158	48636191	Bd21-3	PJJ2LB	LB	F3	BfaI
JJ3850.0	JJ3850		Bd3	32119421	intergenic	N/A	32119337	32119421	Bd21-3	PJJ2LB	LB	F3	BfaI
JJ3852.0	JJ3852		Bd1	31231416	three_prime_UTR	Bradi1g35660	31231501	31231416	Bd21-3	PJJ2LB	LB	F3	BfaI
JJ3861.0	JJ3861		Bd4	40340531	near	Bradi4g34830	40340398	40340531	Bd21-3	PJJ2LB	LB	F3	BfaI
JJ3865.0	JJ3865		Bd1	2303135	intergenic*	N/A	2303027	2303135	Bd21-3	PJJ2LB	LB	F3	BfaI
JJ3876.0	JJ3876		Bd3	54885533	intergenic	N/A	54885490	54885533	Bd21-3	PJJ2LB	LB	F3	BfaI
JJ3877.0	JJ3877		Bd3	19790580	intergenic	N/A	19790443	19790580	Bd21-3	PJJ2LB	LB	F3	BfaI
JJ3878.0	JJ3878		Bd1	43554791	intergenic	N/A	43554734	43554791	Bd21-3	PJJ2LB	LB	F3	BfaI
JJ3881.0	JJ3881		Bd5	23561760	intron	Bradi5g20760	23561664	23561760	Bd21-3	PJJ2LB	LB	F3	BfaI
JJ3886.0	JJ3886		Bd4	46638142	near	Bradi4g42730	46638229	46638142	Bd21-3	PJJ2LB	LB	F3	BfaI
JJ3889.0	JJ3889		Bd2	44328075	intergenic	N/A	44328160	44328075	Bd21-3	PJJ2LB	LB	F3	BfaI
JJ3891.0	JJ3891		Bd1	17620087	exon	Bradi1g21950	17620470	17620087	Bd21-3	PJJ2LB	LB	F3	BfaI
JJ3892.0	JJ3892		Bd1	28807169	three_prime_UTR	Bradi1g33200	28807118	28807169	Bd21-3	PJJ2LB	LB	F3	BfaI
JJ3898.0	JJ3898		Bd1	31087115	three_prime_UTR	Bradi1g35530	31087198	31087115	Bd21-3	PJJ2LB	LB	F3	BfaI
JJ3904.0	JJ3904		Bd4	46638114	near	Bradi4g42730	46638229	46638114	Bd21-3	PJJ2LB	LB	F3	BfaI
JJ3917.0	JJ3917		Bd2	16878335	intergenic	N/A	16878454	16878335	Bd21-3	PJJ2LB	LB	F3	BfaI
JJ3918.0	JJ3918		Bd2	6453286	intron	Bradi2g08070	6453737	6453286	Bd21-3	PJJ2LB	LB	F3	BfaI
JJ3920.0	JJ3920		Bd4	40179915	intron	Bradi4g34630	40180312	40179915	Bd21-3	PJJ2LB	LB	F3	BfaI
JJ3921.0	JJ3921		Bd1	14826709	near	Bradi1g18480	14826672	14826709	Bd21-3	PJJ2LB	LB	F3	BfaI
JJ3922.0	JJ3922		Bd5	22795934	near	Bradi5g19900	22795901	22795934	Bd21-3	PJJ2LB	LB	F3	BfaI
JJ3924.0	JJ3924		Bd1	41024675	intergenic	N/A	41024844	41024675	Bd21-3	PJJ2LB	LB	F3	BfaI
JJ3928.0	JJ3928		Bd1	30503006	intergenic	N/A	30503089	30503006	Bd21-3	PJJ2LB	LB	F3	BfaI
JJ3930.0	JJ3930		Bd1	35678510	intron	Bradi1g39150	35678370	35678510	Bd21-3	PJJ2LB	LB	F3	BfaI
JJ3935.0	JJ3935		Bd4	36963124	intergenic	N/A	36963042	36963124	Bd21-3	PJJ2LB	LB	F3	BfaI
JJ3936.0	JJ3936		Bd1	18456854	intergenic	N/A	18456658	18456854	Bd21-3	PJJ2LB	LB	F3	BfaI
JJ3942.0	JJ3942		Bd4	7743765	intron	Bradi4g08640	7743726	7743765	Bd21-3	PJJ2LB	LB	F3	BfaI
JJ3946.0	JJ3946		Bd2	7257799	exon	Bradi2g08960	7258225	7257799	Bd21-3	PJJ2LB	LB	F3	BfaI
JJ3947.0	JJ3947		Bd4	41087799	near	Bradi4g35740	41088072	41087799	Bd21-3	PJJ2LB	LB	F3	BfaI
JJ3950.0	JJ3950		Bd5	2502034	near	Bradi5g02380	2501562	2502034	Bd21-3	PJJ2LB	LB	F3	BfaI
JJ3954.0	JJ3954		Bd1	5644411	intergenic*	N/A	5644377	5644411	Bd21-3	PJJ2LB	LB	F3	BfaI
JJ3956.0	JJ3956		Bd2	4875633	intron	Bradi2g06400	4875523	4875633	Bd21-3	PJJ2LB	LB	F3	BfaI
JJ3957.0	JJ3957		Bd5	24369182	near	Bradi5g21857	24369507	24369182	Bd21-3	PJJ2LB	LB	F3	BfaI
JJ3958.0	JJ3958		Bd1	48809090	intergenic	N/A	48809216	48809090	Bd21-3	PJJ2LB	LB	F3	BfaI
JJ3963.0	JJ3963		Bd1	7399712	intergenic*	N/A	7399431	7399712	Bd21-3	PJJ2LB	LB	F3	BfaI
JJ3964.0	JJ3964		Bd4	7743791	intron	Bradi4g08640	7743714	7743791	Bd21-3	PJJ2LB	LB	F3	BfaI
JJ3965.0	JJ3965		Bd2	45244388	intergenic	N/A	45244168	45244388	Bd21-3	PJJ2LB	LB	F3	BfaI
JJ3970.0	JJ3970		Bd1	70495825	five_prime_UTR	Bradi1g72870	70495859	70495825	Bd21-3	PJJ2LB	LB	F3	BfaI
JJ3975.0	JJ3975		Bd1	16647207	intergenic	N/A	16647119	16647207	Bd21-3	PJJ2LB	LB	F3	BfaI
JJ3985.0	JJ3985		Bd1	70495827	five_prime_UTR	Bradi1g72870	70495859	70495827	Bd21-3	PJJ2LB	LB	F3	BfaI
JJ3985.1	JJ3985		Bd5	7287254	intron	Bradi5g05700	7287172	7287254	Bd21-3	PJJ2LB	LB	F3	BfaI
JJ3986.0	JJ3986		Bd1	44243339	near	Bradi1g45960	44243471	44243339	Bd21-3	PJJ2LB	LB	F3	BfaI
JJ3987.0	JJ3987		Bd4	41087799	near	Bradi4g35740	41088103	41087799	Bd21-3	PJJ2LB	LB	F3	BfaI
JJ3988.0	JJ3988		Bd2	19210078	near	Bradi2g21860	19209859	19210078	Bd21-3	PJJ2LB	LB	F3	BfaI
JJ3997.0	JJ3997		Bd1	55884248	intergenic	N/A	55884426	55884248	Bd21-3	PJJ2LB	LB	F3	BfaI
JJ4001.0	JJ4001		Bd4	48319126	intron	Bradi4g45160	48318981	48319126	Bd21-3	PJJ2LB	LB	F3	BfaI
JJ4002.0	JJ4002		Bd1	74388258	intron	Bradi1g78370	74387619	74388258	Bd21-3	PJJ2LB	LB	F3	BfaI
JJ4004.0	JJ4004		Bd1	52023964	near	Bradi1g53710	52024015	52023964	Bd21-3	PJJ2LB	LB	F3	BfaI
JJ4013.0	JJ4013		Bd1	52023964	near	Bradi1g53710	52024046	52023964	Bd21-3	PJJ2LB	LB	F3	BfaI
JJ4023.0	JJ4023		Bd5	20400835	intron	Bradi5g17150	20401108	20400835	Bd21-3	PJJ2LB	LB	F3	BfaI
JJ4024.0	JJ4024		Bd1	10427785	intergenic*	N/A	10428356	10427785	Bd21-3	PJJ2LB	LB	F3	BfaI
JJ4026.0	JJ4026		Bd2	4299933	intergenic	N/A	4300128	4299933	Bd21-3	PJJ2LB	LB	F3	BfaI
JJ4027.0	JJ4027		Bd4	15596153	intergenic	N/A	15596233	15596153	Bd21-3	PJJ2LB	LB	F3	BfaI
JJ4032.0	JJ4032		Bd3	39119462	intergenic	N/A	39119537	39119462	Bd21-3	PJJ2LB	LB	F3	BfaI
JJ4035.0	JJ4035		Bd2	37514906	intergenic	N/A	37514746	37514906	Bd21-3	PJJ2LB	LB	F3	BfaI
JJ4043.0	JJ4043		Bd5	653264	near	Bradi5g00700	653231	653264	Bd21-3	PJJ2LB	LB	F3	BfaI
JJ4045.0	JJ4045		Bd4	26832068	intergenic	N/A	26831747	26832068	Bd21-3	PJJ2LB	LB	F3	BfaI
JJ4046.0	JJ4046		Bd2	48722623	intergenic	N/A	48722596	48722623	Bd21-3	POL001	LB	F6	BfaI
JJ4048.0	JJ4048		Bd2	4138329	near	Bradi2g05650	4138573	4138329	Bd21-3	PJJ2LB	LB	F3	BfaI
JJ4051.0	JJ4051		Bd4	25703473	intergenic	N/A	25703631	25703473	Bd21-3	PJJ2LB	LB	F3	BfaI
JJ4053.0	JJ4053		Bd2	33498105	exon	Bradi2g33380	33497565	33498105	Bd21-3	PJJ2LB	LB	F3	BfaI
JJ4054.0	JJ4054		Bd1	58784353	near	Bradi1g59850	58784305	58784353	Bd21-3	PJJ2LB	LB	F3	BfaI
JJ4055.0	JJ4055		Bd1	59496511	intron	Bradi1g60207	59496612	59496511	Bd21-3	PJJ2LB	LB	F3	BfaI
JJ4058.0	JJ4058		Bd4	36226258	intergenic	N/A	36226225	36226258	Bd21-3	PJJ2LB	LB	F3	BfaI
JJ4072.0	JJ4072		Bd1	70150276	intron	Bradi1g72410	70150699	70150276	Bd21-3	PJJ2LB	LB	F3	BfaI
JJ4073.0	JJ4073		Bd3	54521384	near	Bradi3g53920	54521593	54521384	Bd21-3	PJJ2LB	LB	F3	BfaI
JJ4078.0	JJ4078		Bd3	1023153	exon	Bradi3g01660	1023222	1023153	Bd21-3	PJJ2LB	LB	F3	BfaI
JJ4082.0	JJ4082		Bd2	42415895	near	Bradi2g41957	42416105	42415895	Bd21-3	PJJ2LB	LB	F3	BfaI
JJ4084.0	JJ4084		Bd2	5011179	intergenic	N/A	5011296	5011179	Bd21-3	PJJ2LB	LB	F3	BfaI
JJ4086.0	JJ4086		Bd4	41420028	near	Bradi4g36160	41420221	41420028	Bd21-3	PJJ2LB	LB	F3	BfaI
JJ4087.0	JJ4087		Bd5	19935243	exon	Bradi5g16607	19935153	19935243	Bd21-3	PJJ2LB	LB	F3	BfaI
JJ4090.0	JJ4090		Bd3	18263944	near	Bradi3g19450	18263534	18263944	Bd21-3	PJJ2LB	LB	F3	BfaI
JJ4092.0	JJ4092		Bd3	33833324	near	Bradi3g31590	33833260	33833324	Bd21-3	PJJ2LB	LB	F3	BfaI
JJ4094.0	JJ4094		Bd4	28787851	intron	Bradi4g23910	28787822	28787851	Bd21-3	PJJ2LB	LB	F3	BfaI
JJ4099.0	JJ4099		Bd2	15420169	intergenic	N/A	15420347	15420169	Bd21-3	PJJ2LB	LB	F3	BfaI
JJ4101.0	JJ4101		Bd2	4986265	three_prime_UTR	Bradi2g06520	4986469	4986265	Bd21-3	PJJ2LB	LB	F3	BfaI
JJ4106.0	JJ4106		Bd5	25525691	near	Bradi5g23660	25525916	25525691	Bd21-3	PJJ2LB	LB	F3	BfaI
JJ4110.0	JJ4110		Bd2	4877042	near	Bradi2g06400	4877171	4877042	Bd21-3	PJJ2LB	LB	F3	BfaI
JJ4112.0	JJ4112		Bd2	42415895	near	Bradi2g41957	42416029	42415895	Bd21-3	PJJ2LB	LB	F3	BfaI
JJ4113.0	JJ4113		Bd1	73853222	exon	Bradi1g77580	73853188	73853222	Bd21-3	PJJ2LB	LB	F3	BfaI
JJ4116.0	JJ4116		Bd3	51295004	intergenic	N/A	51294909	51295004	Bd21-3	PJJ2LB	LB	F3	BfaI
JJ4118.0	JJ4118		Bd1	28497474	intergenic	N/A	28497523	28497474	Bd21-3	PJJ2LB	LB	F3	BfaI
JJ4121.0	JJ4121		Bd2	34750100	intergenic	N/A	34750168	34750100	Bd21-3	PJJ2LB	LB	F3	BfaI
JJ4122.0	JJ4122		Bd1	60730604	intron	Bradi1g61350	60730911	60730604	Bd21-3	PJJ2LB	LB	F3	BfaI
JJ4136.0	JJ4136		Bd5	11821978	near	Bradi5g08790	11821941	11821978	Bd21-3	PJJ2LB	LB	F3	BfaI
JJ4137.0	JJ4137		Bd1	23184993	exon	Bradi1g28055	23185078	23184993	Bd21-3	PJJ2LB	LB	F3	BfaI
JJ4137.1	JJ4137		Bd1	23184993	exon	Bradi1g28055	23185093	23184993	Bd21-3	PJJ2LB	LB	F3	BfaI
JJ4139.0	JJ4139		Bd2	22851683	intron	Bradi2g25060	22851433	22851683	Bd21-3	PJJ2LB	LB	F3	BfaI
JJ4149.0	JJ4149		Bd2	57160093	intergenic	N/A	57160060	57160093	Bd21-3	PJJ2LB	LB	F3	BfaI
JJ4150.0	JJ4150		Bd2	16111404	intergenic	N/A	16111298	16111404	Bd21-3	PJJ2LB	LB	F3	BfaI
JJ4155.0	JJ4155		Bd3	52521773	near	Bradi3g51490	52521839	52521773	Bd21-3	PJJ2LB	LB	F3	BfaI
JJ4156.0	JJ4156		Bd1	17903296	near	Bradi1g22290	17903587	17903296	Bd21-3	PJJ2LB	LB	F3	BfaI
JJ4157.0	JJ4157		Bd4	25992368	intergenic	N/A	25992208	25992368	Bd21-3	PJJ2LB	LB	F3	BfaI
JJ4159.0	JJ4159		Bd1	18944786	three_prime_UTR	Bradi1g23550	18944577	18944786	Bd21-3	PJJ2LB	LB	F3	BfaI
JJ4165.0	JJ4165		Bd3	15048131	five_prime_UTR	Bradi3g16890	15047905	15048131	Bd21-3	PJJ2LB	LB	F3	BfaI
JJ4177.0	JJ4177		Bd1	74376911	intergenic	N/A	74376789	74376911	Bd21-3	PJJ2LB	LB	F3	BfaI
JJ4178.0	JJ4178		Bd2	57172921	intergenic	N/A	57172829	57172921	Bd21-3	PJJ2LB	LB	F3	BfaI
JJ4179.0	JJ4179		Bd1	43823612	exon	Bradi1g45567	43823280	43823612	Bd21-3	PJJ2LB	LB	F3	BfaI
JJ4181.0	JJ4181		Bd2	53383597	near	Bradi2g54470	53383568	53383597	Bd21-3	PJJ2LB	LB	F3	BfaI
JJ4187.0	JJ4187		Bd2	33495797	near	Bradi2g33380	33495678	33495797	Bd21-3	PJJ2LB	LB	F3	BfaI
JJ4190.0	JJ4190		Bd4	30077267	intron	Bradi4g24862	30076799	30077267	Bd21-3	PJJ2LB	LB	F3	BfaI
JJ4191.0	JJ4191		Bd3	24092698	intergenic	N/A	24092759	24092698	Bd21-3	PJJ2LB	LB	F3	BfaI
JJ4194.0	JJ4194		Bd4	43138143	intergenic	N/A	43138172	43138143	Bd21-3	PJJ2LB	LB	F3	BfaI
JJ4195.0	JJ4195		Bd4	20799324	intergenic	N/A	20799301	20799324	Bd21-3	PJJ2LB	LB	F3	BfaI
JJ4195.0	JJ4195		Bd4	20800867	intergenic	N/A	20800844	20800867	Bd21-3	PJJ2LB	LB	F3	BfaI
JJ4195.0	JJ4195		Bd4	20801713	intergenic	N/A	20801690	20801713	Bd21-3	PJJ2LB	LB	F3	BfaI
JJ4195.0	JJ4195		Bd4	20810751	intergenic	N/A	20810728	20810751	Bd21-3	PJJ2LB	LB	F3	BfaI
JJ4195.0	JJ4195		Bd4	20811375	intergenic	N/A	20811352	20811375	Bd21-3	PJJ2LB	LB	F3	BfaI
JJ4195.0	JJ4195		Bd4	20811842	intergenic	N/A	20811819	20811842	Bd21-3	PJJ2LB	LB	F3	BfaI
JJ4195.0	JJ4195		Bd4	20812310	intergenic	N/A	20812287	20812310	Bd21-3	PJJ2LB	LB	F3	BfaI
JJ4195.0	JJ4195		Bd4	20812779	intergenic	N/A	20812756	20812779	Bd21-3	PJJ2LB	LB	F3	BfaI
JJ4195.0	JJ4195		Bd4	20814490	intergenic	N/A	20814467	20814490	Bd21-3	PJJ2LB	LB	F3	BfaI
JJ4195.0	JJ4195		Bd4	20815269	intergenic	N/A	20815246	20815269	Bd21-3	PJJ2LB	LB	F3	BfaI
JJ4195.0	JJ4195		Bd4	20816108	intergenic	N/A	20816085	20816108	Bd21-3	PJJ2LB	LB	F3	BfaI
JJ4195.0	JJ4195		Bd4	20818155	intergenic	N/A	20818132	20818155	Bd21-3	PJJ2LB	LB	F3	BfaI
JJ4195.0	JJ4195		Bd4	20818997	intergenic	N/A	20818974	20818997	Bd21-3	PJJ2LB	LB	F3	BfaI
JJ4195.0	JJ4195		Bd4	20821380	intergenic	N/A	20821357	20821380	Bd21-3	PJJ2LB	LB	F3	BfaI
JJ4195.0	JJ4195		Bd4	20822490	intergenic	N/A	20822467	20822490	Bd21-3	PJJ2LB	LB	F3	BfaI
JJ4195.0	JJ4195		Bd4	20823332	intergenic	N/A	20823309	20823332	Bd21-3	PJJ2LB	LB	F3	BfaI
JJ4195.0	JJ4195		Bd4	20824552	intergenic	N/A	20824529	20824552	Bd21-3	PJJ2LB	LB	F3	BfaI
JJ4195.0	JJ4195		Bd4	20825394	intergenic	N/A	20825371	20825394	Bd21-3	PJJ2LB	LB	F3	BfaI
JJ4195.0	JJ4195		Bd4	20827132	intergenic	N/A	20827109	20827132	Bd21-3	PJJ2LB	LB	F3	BfaI
JJ4195.0	JJ4195		Bd4	20827662	intergenic	N/A	20827639	20827662	Bd21-3	PJJ2LB	LB	F3	BfaI
JJ4195.0	JJ4195		Bd4	20828797	intergenic	N/A	20828774	20828797	Bd21-3	PJJ2LB	LB	F3	BfaI
JJ4195.0	JJ4195		Bd4	20837392	intergenic	N/A	20837369	20837392	Bd21-3	PJJ2LB	LB	F3	BfaI
JJ4195.0	JJ4195		Bd4	20838176	intergenic	N/A	20838153	20838176	Bd21-3	PJJ2LB	LB	F3	BfaI
JJ4195.0	JJ4195		Bd4	20838956	intergenic	N/A	20838933	20838956	Bd21-3	PJJ2LB	LB	F3	BfaI
JJ4195.0	JJ4195		Bd4	20839735	intergenic	N/A	20839712	20839735	Bd21-3	PJJ2LB	LB	F3	BfaI
JJ4195.0	JJ4195		Bd4	20840203	intergenic	N/A	20840180	20840203	Bd21-3	PJJ2LB	LB	F3	BfaI
JJ4195.0	JJ4195		Bd4	20840671	intergenic	N/A	20840648	20840671	Bd21-3	PJJ2LB	LB	F3	BfaI
JJ4195.0	JJ4195		Bd4	20841295	intergenic	N/A	20841272	20841295	Bd21-3	PJJ2LB	LB	F3	BfaI
JJ4195.0	JJ4195		Bd4	20850260	intergenic	N/A	20850237	20850260	Bd21-3	PJJ2LB	LB	F3	BfaI
JJ4195.0	JJ4195		Bd4	20850445	intergenic	N/A	20850422	20850445	Bd21-3	PJJ2LB	LB	F3	BfaI
JJ4196.0	JJ4196		Bd3	43980679	three_prime_UTR	Bradi3g42290	43980718	43980679	Bd21-3	PJJ2LB	LB	F3	BfaI
JJ4198.0	JJ4198		Bd2	49537750	near	Bradi2g49440	49537524	49537750	Bd21-3	PJJ2LB	LB	F3	BfaI
JJ4201.0	JJ4201		Bd5	26037865	exon	Bradi5g24380	26038054	26037865	Bd21-3	PJJ2LB	LB	F3	BfaI
JJ4202.0	JJ4202		Bd2	10504202	exon	Bradi2g12170	10504133	10504202	Bd21-3	PJJ2LB	LB	F3	BfaI
JJ4203.0	JJ4203		Bd1	63457612	intergenic	N/A	63457428	63457612	Bd21-3	PJJ2LB	LB	F3	BfaI
JJ4206.0	JJ4206		Bd1	21324978	exon	Bradi1g26260	21325693	21324978	Bd21-3	PJJ2LB	LB	F3	BfaI
JJ4207.0	JJ4207		Bd3	32471845	near	Bradi3g30390	32471720	32471845	Bd21-3	PJJ2LB	LB	F3	BfaI
JJ4208.0	JJ4208		Bd4	37166525	intron	Bradi4g31417	37166381	37166525	Bd21-3	PJJ2LB	LB	F3	BfaI
JJ4210.0	JJ4210		Bd2	54278039	exon	Bradi2g55780	54277954	54278039	Bd21-3	PJJ2LB	LB	F3	BfaI
JJ4214.0	JJ4214		Bd1	36546958	near	Bradi1g39950	36547007	36546958	Bd21-3	PJJ2LB	LB	F3	BfaI
JJ4223.0	JJ4223		Bd5	25792238	near	Bradi5g24040	25792211	25792238	Bd21-3	PJJ2LB	LB	F3	BfaI
JJ4224.0	JJ4224		Bd2	25910705	intergenic	N/A	25910300	25910705	Bd21-3	PJJ2LB	LB	F3	BfaI
JJ4225.0	JJ4225		Bd1	25872409	near	Bradi1g30540	25872333	25872409	Bd21-3	PJJ2LB	LB	F3	BfaI
JJ4226.0	JJ4226		Bd2	44735677	intergenic	N/A	44735728	44735677	Bd21-3	PJJ2LB	LB	F3	BfaI
JJ4229.0	JJ4229		Bd1	2387882	intron	Bradi1g03590	2387313	2387882	Bd21-3	PJJ2LB	LB	F3	BfaI
JJ4233.0	JJ4233		Bd4	25107084	near	Bradi4g21630	25106973	25107084	Bd21-3	PJJ2LB	LB	F3	BfaI
JJ4243.0	JJ4243		Bd5	28352411	near	Bradi5g27660	28352365	28352411	Bd21-3	PJJ2LB	LB	F3	BfaI
JJ4244.0	JJ4244		Bd3	11326234	near	Bradi3g12627	11326172	11326234	Bd21-3	PJJ2LB	LB	F3	BfaI
JJ4246.0	JJ4246		Bd1	63149118	near	Bradi1g63940	63149307	63149118	Bd21-3	PJJ2LB	LB	F3	BfaI
JJ4251.0	JJ4251		Bd1	34094821	intron	Bradi1g38025	34094519	34094821	Bd21-3	PJJ2LB	LB	F3	BfaI
JJ4256.0	JJ4256		Bd3	54265147	near	Bradi3g53660	54265254	54265147	Bd21-3	PJJ2LB	LB	F3	BfaI
JJ4257.0	JJ4257		Bd2	55666191	intergenic	N/A	55666143	55666191	Bd21-3	PJJ2LB	LB	F3	BfaI
JJ4266.0	JJ4266		Bd4	687673	near	Bradi4g01100	687813	687673	Bd21-3	PJJ2LB	LB	F3	BfaI
JJ4267.0	JJ4267		Bd1	68790879	intergenic	N/A	68791328	68790879	Bd21-3	PJJ2LB	LB	F3	BfaI
JJ4269.0	JJ4269		Bd1	5135819	intergenic*	N/A	5135706	5135819	Bd21-3	PJJ2LB	LB	F3	BfaI
JJ4270.0	JJ4270		Bd1	67506807	intergenic	N/A	67506683	67506807	Bd21-3	PJJ2LB	LB	F3	BfaI
JJ4270.1	JJ4270		Bd1	67506807	intergenic	N/A	67506738	67506807	Bd21-3	PJJ2LB	LB	F3	BfaI
JJ4274.0	JJ4274		Bd1	1349039	near	Bradi1g01990	1348841	1349039	Bd21-3	PJJ2LB	LB	F3	BfaI
JJ4276.0	JJ4276		Bd2	18775682	near	Bradi2g21400	18775788	18775682	Bd21-3	PJJ2LB	LB	F3	BfaI
JJ4281.0	JJ4281		Bd5	27933109	intergenic	N/A	27933085	27933109	Bd21-3	PJJ2LB	LB	F3	BfaI
JJ4281.0	JJ4281		Bd5	28443214	intergenic	N/A	28443238	28443214	Bd21-3	PJJ2LB	LB	F3	BfaI
JJ4283.0	JJ4283		Bd3	33093846	intergenic	N/A	33093661	33093846	Bd21-3	PJJ2LB	LB	F3	BfaI
JJ4284.0	JJ4284		Bd5	25952661	near	Bradi5g24240	25952736	25952661	Bd21-3	PJJ2LB	LB	F3	BfaI
JJ4288.0	JJ4288		Bd2	5303277	near	Bradi2g06900	5303166	5303277	Bd21-3	PJJ2LB	LB	F3	BfaI
JJ4292.0	JJ4292		Bd4	38145417	near	Bradi4g32490	38145486	38145417	Bd21-3	PJJ2LB	LB	F3	BfaI
JJ4293.0	JJ4293		Bd1	8250223	exon	Bradi1g11170	8250818	8250223	Bd21-3	PJJ2LB	LB	F3	BfaI
JJ4294.0	JJ4294		Bd2	55666191	intergenic	N/A	55666143	55666191	Bd21-3	PJJ2LB	LB	F3	BfaI
JJ4296.0	JJ4296		Bd1	63980494	intergenic	N/A	63980913	63980494	Bd21-3	PJJ2LB	LB	F3	BfaI
JJ4299.0	JJ4299		Bd1	34057490	intron	Bradi1g37990	34057338	34057490	Bd21-3	PJJ2LB	LB	F3	BfaI
JJ4299.1	JJ4299		Bd1	34057490	intron	Bradi1g37990	34057408	34057490	Bd21-3	PJJ2LB	LB	F3	BfaI
JJ4301.0	JJ4301		Bd4	11751757	intron	Bradi4g11867	11751994	11751757	Bd21-3	PJJ2LB	LB	F3	BfaI
JJ4301.1	JJ4301		Bd4	11751757	intron	Bradi4g11867	11751994	11751757	Bd21-3	PJJ2LB	LB	F3	BfaI
JJ4302.0	JJ4302		Bd1	34057490	intron	Bradi1g37990	34057354	34057490	Bd21-3	PJJ2LB	LB	F3	BfaI
JJ4305.0	JJ4305		Bd1	8674037	intergenic*	N/A	8673914	8674037	Bd21-3	PJJ2LB	LB	F3	BfaI
JJ4306.0	JJ4306		Bd2	50733359	intergenic	N/A	50733039	50733359	Bd21-3	PJJ2LB	LB	F3	BfaI
JJ4308.0	JJ4308		Bd5	922797	near	Bradi5g00990	922968	922797	Bd21-3	PJJ2LB	LB	F3	BfaI
JJ4308.1	JJ4308		Bd5	922798	near	Bradi5g00990	922968	922798	Bd21-3	PJJ2LB	LB	F3	BfaI
JJ4311.0	JJ4311		Bd3	54521058	intergenic	N/A	54521028	54521058	Bd21-3	PJJ2LB	LB	F3	BfaI
JJ4312.0	JJ4312		Bd3	54281259	intron	Bradi3g53690	54281183	54281259	Bd21-3	PJJ2LB	LB	F3	BfaI
JJ4312.1	JJ4312		Bd3	54281259	intron	Bradi3g53690	54281183	54281259	Bd21-3	PJJ2LB	LB	F3	BfaI
JJ4313.0	JJ4313		Bd3	54408839	intergenic	N/A	54408782	54408839	Bd21-3	PJJ2LB	LB	F3	BfaI
JJ4314.0	JJ4314		Bd3	41206687	intergenic	N/A	41206493	41206687	Bd21-3	PJJ2LB	LB	F3	BfaI
JJ4319.0	JJ4319		Bd3	39307287	near	Bradi3g36990	39307341	39307287	Bd21-3	PJJ2LB	LB	F3	BfaI
JJ4320b.0	JJ4320	b	Bd4	17073666	intron	Bradi4g16327	17073432	17073666	Bd21-3	PJJ2LB	LB	F3	BfaI
JJ4320.0	JJ4320		Bd1	18944786	three_prime_UTR	Bradi1g23550	18944540	18944786	Bd21-3	PJJ2LB	LB	F3	BfaI
JJ4321.0	JJ4321		Bd1	42988882	exon	Bradi1g44880	42988960	42988882	Bd21-3	PJJ2LB	LB	F3	BfaI
JJ4322.0	JJ4322		Bd3	54521058	intergenic	N/A	54521005	54521058	Bd21-3	PJJ2LB	LB	F3	BfaI
JJ4325.0	JJ4325		Bd2	48487340	exon	Bradi2g48200	48487196	48487340	Bd21-3	PJJ2LB	LB	F3	BfaI
JJ4325.1	JJ4325		Bd3	10213433	intergenic	N/A	10213613	10213433	Bd21-3	PJJ2LB	LB	F3	BfaI
JJ4329.0	JJ4329		Bd2	56503891	intergenic	N/A	56503697	56503891	Bd21-3	PJJ2LB	LB	F3	BfaI
JJ4331.0	JJ4331		Bd2	13854875	near	Bradi2g15590	13854850	13854875	Bd21-3	PJJ2LB	LB	F3	BfaI
JJ4332.0	JJ4332		Bd2	51730173	exon	Bradi2g52340	51730008	51730173	Bd21-3	PJJ2LB	LB	F3	BfaI
JJ4332.1	JJ4332		Bd2	51730173	exon	Bradi2g52340	51730008	51730173	Bd21-3	PJJ2LB	LB	F3	BfaI
JJ4336.0	JJ4336		Bd4	27061593	intergenic	N/A	27061563	27061593	Bd21-3	PJJ2LB	LB	F3	BfaI
JJ4340.0	JJ4340		Bd2	52535588	intergenic	N/A	52535233	52535588	Bd21-3	PJJ2LB	LB	F3	BfaI
JJ4342.0	JJ4342		Bd5	20705655	exon	Bradi5g17440	20705158	20705655	Bd21-3	PJJ2LB	LB	F3	BfaI
JJ4346.0	JJ4346		Bd4	34493350	near	Bradi4g29050	34493100	34493350	Bd21-3	PJJ2LB	LB	F3	BfaI
JJ4347.0	JJ4347		Bd3	55655336	exon	Bradi3g55400	55655392	55655336	Bd21-3	PJJ2LB	LB	F3	BfaI
JJ4349.0	JJ4349		Bd1	32261758	near	Bradi1g36590	32261684	32261758	Bd21-3	PJJ2LB	LB	F3	BfaI
JJ4350.0	JJ4350		Bd1	45164726	exon	Bradi1g46650	45164695	45164726	Bd21-3	PJJ2LB	LB	F3	BfaI
JJ4351.0	JJ4351		Bd1	48129077	near	Bradi1g49340	48128906	48129077	Bd21-3	PJJ2LB	LB	F3	BfaI
JJ4352.0	JJ4352		Bd4	34519436	near	Bradi4g29090	34519256	34519436	Bd21-3	PJJ2LB	LB	F3	BfaI
JJ4356.0	JJ4356		Bd3	49117433	exon	Bradi3g47466	49117601	49117433	Bd21-3	PJJ2LB	LB	F3	BfaI
JJ4361.0	JJ4361		Bd3	19736698	intron	Bradi3g20730	19736761	19736698	Bd21-3	PJJ2LB	LB	F3	BfaI
JJ4363.0	JJ4363		Bd5	17627656	near	Bradi5g14160	17627750	17627656	Bd21-3	PJJ2LB	LB	F3	BfaI
JJ4369.0	JJ4369		Bd2	59094158	near	Bradi2g62490	59094203	59094158	Bd21-3	PJJ2LB	LB	F3	BfaI
JJ4371.0	JJ4371		Bd1	69727224	intergenic	N/A	69727046	69727224	Bd21-3	PJJ2LB	LB	F3	BfaI
JJ4373.0	JJ4373		Bd3	35532060	exon	Bradi3g33160	35531624	35532060	Bd21-3	PJJ2LB	LB	F3	BfaI
JJ4374.0	JJ4374		Bd1	17770972	intergenic	N/A	17771670	17770972	Bd21-3	PJJ2LB	LB	F3	BfaI
JJ4383.0	JJ4383		Bd2	31320079	intergenic	N/A	31320272	31320079	Bd21-3	PJJ2LB	LB	F3	BfaI
JJ4385.0	JJ4385		Bd1	25872412	near	Bradi1g30540	25872333	25872412	Bd21-3	PJJ2LB	LB	F3	BfaI
JJ4386.0	JJ4386		Bd5	5650010	intergenic	N/A	5650038	5650010	Bd21-3	PJJ2LB	LB	F3	BfaI
JJ4387a.0	JJ4387	a	Bd3	28593280	intergenic	N/A	28592629	28593280	Bd21-3	PJJ2LB	LB	F3	BfaI
JJ4387b.0	JJ4387	b	Bd3	28593285	intergenic	N/A	28592639	28593285	Bd21-3	PJJ2LB	LB	F3	BfaI
JJ4389.0	JJ4389		Bd1	3458523	intron	Bradi1g05170	3458365	3458523	Bd21-3	PJJ2LB	LB	F3	BfaI
JJ4398.0	JJ4398		Bd4	11073544	intergenic	N/A	11073813	11073544	Bd21-3	PJJ2LB	LB	F3	BfaI
JJ4401.0	JJ4401		Bd2	2437197	intron	Bradi2g03310	2437558	2437197	Bd21-3	PJJ2LB	LB	F3	BfaI
JJ4402.0	JJ4402		Bd2	51730159	exon	Bradi2g52340	51730083	51730159	Bd21-3	PJJ2LB	LB	F3	BfaI
JJ4403.0	JJ4403		Bd5	1140269	near	Bradi5g01220	1140168	1140269	Bd21-3	PJJ2LB	LB	F3	BfaI
JJ4404.0	JJ4404		Bd1	70548755	near	Bradi1g72940	70548065	70548755	Bd21-3	PJJ2LB	LB	F3	BfaI
JJ4406.0	JJ4406		Bd3	37946011	exon	Bradi3g35620	37945521	37946011	Bd21-3	PJJ2LB	LB	F3	BfaI
JJ4411.0	JJ4411		Bd2	22852253	near	Bradi2g25060	22852326	22852253	Bd21-3	PJJ2LB	LB	F3	BfaI
JJ4419.0	JJ4419		Bd2	31320079	intergenic	N/A	31320272	31320079	Bd21-3	PJJ2LB	LB	F3	BfaI
JJ4420.0	JJ4420		Bd3	5309874	intergenic	N/A	5309737	5309874	Bd21-3	PJJ2LB	LB	F3	BfaI
JJ4423.0	JJ4423		Bd2	53754679	intergenic	N/A	53754760	53754679	Bd21-3	PJJ2LB	LB	F3	BfaI
JJ4425.0	JJ4425		Bd3	16119461	intergenic	N/A	16119371	16119461	Bd21-3	PJJ2LB	LB	F3	BfaI
JJ4426.0	JJ4426		Bd2	51702971	near	Bradi2g52295	51702638	51702971	Bd21-3	PJJ2LB	LB	F3	BfaI
JJ4428.0	JJ4428		Bd5	27001026	three_prime_UTR	Bradi5g25840	27000649	27001026	Bd21-3	PJJ2LB	LB	F3	BfaI
JJ4433.0	JJ4433		Bd1	10162424	intergenic*	N/A	10162515	10162424	Bd21-3	PJJ2LB	LB	F3	BfaI
JJ4438.0	JJ4438		Bd3	54248172	near	Bradi3g53637	54248462	54248172	Bd21-3	PJJ2LB	LB	F3	BfaI
JJ4440.0	JJ4440		Bd1	18909990	exon	Bradi1g23530	18909531	18909990	Bd21-3	PJJ2LB	LB	F3	BfaI
JJ4442.0	JJ4442		Bd2	21123468	intergenic	N/A	21123107	21123468	Bd21-3	PJJ2LB	LB	F3	BfaI
JJ4473.0	JJ4473		Bd3	54025474	near	Bradi3g53340	54025412	54025474	Bd21-3	PJJ2LB	LB	F3	BfaI
JJ4477.0	JJ4477		Bd2	44953543	exon	Bradi2g44450	44953503	44953543	Bd21-3	PJJ2LB	LB	F3	BfaI
JJ4478.0	JJ4478		Bd2	32815207	near	Bradi2g32890	32815250	32815207	Bd21-3	PJJ2LB	LB	F3	BfaI
JJ4483.0	JJ4483		Bd3	16237197	intergenic	N/A	16237756	16237197	Bd21-3	PJJ2LB	LB	F3	BfaI
JJ4485.0	JJ4485		Bd5	23618016	intron	Bradi5g20827	23617505	23618016	Bd21-3	PJJ2LB	LB	F3	BfaI
JJ4489.0	JJ4489		Bd5	15696907	intergenic	N/A	15696583	15696907	Bd21-3	PJJ2LB	LB	F3	BfaI
JJ4490.0	JJ4490		Bd3	16944745	near	Bradi3g18540	16944821	16944745	Bd21-3	PJJ2LB	LB	F3	BfaI
JJ4491.0	JJ4491		Bd2	24741902	near	Bradi2g26320	24741942	24741902	Bd21-3	PJJ2LB	LB	F3	BfaI
JJ4502.0	JJ4502		Bd2	57518813	near	Bradi2g60090	57518738	57518813	Bd21-3	PJJ2LB	LB	F3	BfaI
JJ4504.0	JJ4504		Bd3	34856895	intron	Bradi3g32497	34856415	34856895	Bd21-3	PJJ2LB	LB	F3	BfaI
JJ4512.0	JJ4512		Bd1	47534490	intergenic	N/A	47534366	47534490	Bd21-3	PJJ2LB	LB	F3	BfaI
JJ4514.0	JJ4514		Bd4	17073662	intron	Bradi4g16327	17073518	17073662	Bd21-3	PJJ2LB	LB	F3	BfaI
JJ4517.0	JJ4517		Bd1	28695068	intergenic	N/A	28694991	28695068	Bd21-3	PJJ2LB	LB	F3	BfaI
JJ4519.0	JJ4519		Bd1	42152245	intron	Bradi1g44060	42152201	42152245	Bd21-3	PJJ2LB	LB	F3	BfaI
JJ4526.0	JJ4526		Bd5	26536217	intergenic	N/A	26536081	26536217	Bd21-3	PJJ2LB	LB	F3	BfaI
JJ4529.0	JJ4529		Bd3	46168726	intron	Bradi3g44347	46169277	46168726	Bd21-3	PJJ2LB	LB	F3	BfaI
JJ4531.0	JJ4531		Bd1	63664411	intergenic	N/A	63664626	63664411	Bd21-3	PJJ2LB	LB	F3	BfaI
JJ4538.0	JJ4538		Bd1	34057490	intron	Bradi1g37990	34057162	34057490	Bd21-3	PJJ2LB	LB	F3	BfaI
JJ4550.0	JJ4550		Bd5	18569294	intron	Bradi5g15200	18568685	18569294	Bd21-3	PJJ2LB	LB	F3	BfaI
JJ4557.0	JJ4557		Bd1	64331750	intergenic	N/A	64331966	64331750	Bd21-3	PJJ2LB	LB	F3	BfaI
JJ4557.1	JJ4557		Bd1	64331750	intergenic	N/A	64331966	64331750	Bd21-3	PJJ2LB	LB	F3	BfaI
JJ4565.0	JJ4565		Bd4	24602023	intergenic	N/A	24601969	24602023	Bd21-3	PJJ2LB	LB	F3	BfaI
JJ4568.0	JJ4568		Bd1	52316883	intergenic	N/A	52316594	52316883	Bd21-3	PJJ2LB	LB	F3	BfaI
JJ4569.0	JJ4569		Bd1	18892274	near	Bradi1g23510	18892217	18892274	Bd21-3	PJJ2LB	LB	F3	BfaI
JJ4572.0	JJ4572		Bd3	54100852	intron	Bradi3g53410	54100789	54100852	Bd21-3	PJJ2LB	LB	F3	BfaI
JJ4577.0	JJ4577		Bd3	11351261	near	Bradi3g12650	11351210	11351261	Bd21-3	PJJ2LB	LB	F3	BfaI
JJ4590.0	JJ4590		Bd3	59117016	three_prime_UTR	Bradi3g60080	59117109	59117016	Bd21-3	PJJ2LB	LB	F3	BfaI
JJ4595.0	JJ4595		Bd1	63232125	intergenic	N/A	63232318	63232125	Bd21-3	PJJ2LB	LB	F3	BfaI
JJ4601.0	JJ4601		Bd1	70526419	intergenic	N/A	70526385	70526419	Bd21-3	PJJ2LB	LB	F3	BfaI
JJ4602.0	JJ4602		Bd1	70526419	intergenic	N/A	70526385	70526419	Bd21-3	PJJ2LB	LB	F3	BfaI
JJ4607.0	JJ4607		Bd1	19132535	near	Bradi1g23762	19132620	19132535	Bd21-3	PJJ2LB	LB	F3	BfaI
JJ4607.1	JJ4607		Bd1	19132535	near	Bradi1g23762	19132620	19132535	Bd21-3	PJJ2LB	LB	F3	BfaI
JJ4611.0	JJ4611		Bd3	13098967	near	Bradi3g14780	13098828	13098967	Bd21-3	PJJ2LB	LB	F3	BfaI
JJ4614.0	JJ4614		Bd1	17514312	intergenic	N/A	17514192	17514312	Bd21-3	PJJ2LB	LB	F3	BfaI
JJ4615.0	JJ4615		Bd2	38981502	near	Bradi2g38700	38981530	38981502	Bd21-3	PJJ2LB	LB	F3	BfaI
JJ4617.0	JJ4617		Bd3	2274993	exon	Bradi3g03497	2274781	2274993	Bd21-3	PJJ2LB	LB	F3	BfaI
JJ4618.0	JJ4618		Bd3	58102268	near	Bradi3g58660	58102165	58102268	Bd21-3	PJJ2LB	LB	F3	BfaI
JJ4619.0	JJ4619		Bd4	30077294	intron	Bradi4g24862	30076640	30077294	Bd21-3	PJJ2LB	LB	F3	BfaI
JJ4623.0	JJ4623		Bd1	8076066	intergenic*	N/A	8076115	8076066	Bd21-3	PJJ2LB	LB	F3	BfaI
JJ4624.0	JJ4624		Bd1	14780854	intergenic	N/A	14780933	14780854	Bd21-3	PJJ2LB	LB	F3	BfaI
JJ4630.0	JJ4630		Bd1	39679199	intergenic	N/A	39679301	39679199	Bd21-3	PJJ2LB	LB	F3	BfaI
JJ4631.0	JJ4631		Bd4	38083904	near	Bradi4g32430	38083362	38083904	Bd21-3	PJJ2LB	LB	F3	BfaI
JJ4632.0	JJ4632		Bd3	38722906	near	Bradi3g36390	38723216	38722906	Bd21-3	PJJ2LB	LB	F3	BfaI
JJ4633.0	JJ4633		Bd3	39374305	intergenic	N/A	39374109	39374305	Bd21-3	PJJ2LB	LB	F3	BfaI
JJ4642.0	JJ4642		Bd2	44322175	near	Bradi2g43840	44322204	44322175	Bd21-3	PJJ2LB	LB	F3	BfaI
JJ4643.0	JJ4643		Bd3	3819855	intergenic	N/A	3820017	3819855	Bd21-3	PJJ2LB	LB	F3	BfaI
JJ4646.0	JJ4646		Bd1	18731958	near	Bradi1g23360	18732021	18731958	Bd21-3	PJJ2LB	LB	F3	BfaI
JJ4648.0	JJ4648		Bd2	24910884	near	Bradi2g26420	24910992	24910884	Bd21-3	PJJ2LB	LB	F3	BfaI
JJ4659.0	JJ4659		Bd2	56608165	near	Bradi2g58810	56607685	56608165	Bd21-3	PJJ2LB	LB	F3	BfaI
JJ4660.0	JJ4660		Bd5	13453485	intergenic	N/A	13453049	13453485	Bd21-3	PJJ2LB	LB	F3	BfaI
JJ4661.0	JJ4661		Bd3	15914971	intergenic	N/A	15914644	15914971	Bd21-3	PJJ2LB	LB	F3	BfaI
JJ4708.0	JJ4708		Bd4	37615258	near	Bradi4g31830	37615211	37615258	Bd21-3	PJJ2LB	LB	F3	BfaI
JJ4715.0	JJ4715		Bd3	52550987	three_prime_UTR	Bradi3g51520	52550599	52550987	Bd21-3	PJJ2LB	LB	F3	BfaI
JJ4716.0	JJ4716		Bd2	55880842	intron	Bradi2g57800	55880741	55880842	Bd21-3	PJJ2LB	LB	F3	BfaI
JJ4721.0	JJ4721		Bd2	2604948	near	Bradi2g03590	2605000	2604948	Bd21-3	PJJ2LB	LB	F3	BfaI
JJ4723.0	JJ4723		Bd2	58691337	intergenic	N/A	58690904	58691337	Bd21-3	PJJ2LB	LB	F3	BfaI
JJ4727.0	JJ4727		Bd1	26751651	exon	Bradi1g31290	26751789	26751651	Bd21-3	PJJ2LB	LB	F3	BfaI
JJ4728.0	JJ4728		Bd3	558974	near	Bradi3g00955	558917	558974	Bd21-3	PJJ2LB	LB	F3	BfaI
JJ4730.0	JJ4730		Bd1	6873075	intergenic*	N/A	6873279	6873075	Bd21-3	PJJ2LB	LB	F3	BfaI
JJ4730.1	JJ4730		Bd1	59070477	intron	Bradi1g59982	59070525	59070477	Bd21-3	PJJ2LB	LB	F3	BfaI
JJ4733.0	JJ4733		Bd2	35764933	near	Bradi2g35460	35764669	35764933	Bd21-3	PJJ2LB	LB	F3	BfaI
JJ4736.0	JJ4736		Bd3	3254786	intron	Bradi3g04757	3254698	3254786	Bd21-3	PJJ2LB	LB	F3	BfaI
JJ4750.0	JJ4750		Bd4	43868945	near	Bradi4g39227	43868922	43868945	Bd21-3	PJJ2LB	LB	F3	BfaI
JJ4756.0	JJ4756		Bd2	58341235	near	Bradi2g61220	58341293	58341235	Bd21-3	PJJ2LB	LB	F3	BfaI
JJ4773.0	JJ4773		Bd1	2523009	exon	Bradi1g03730	2523102	2523009	Bd21-3	PJJ2LB	LB	F3	BfaI
JJ4774.0	JJ4774		Bd3	41934834	near	Bradi3g39700	41934799	41934834	Bd21-3	PJJ2LB	LB	F3	BfaI
JJ4806.0	JJ4806		Bd2	13711272	intergenic	N/A	13711125	13711272	Bd21-3	PJJ2LBA	LB	F2	HpyCH4IV
JJ4806.1	JJ4806		Bd2	42479357	intergenic	N/A	42479357	42479237	Bd21-3	PJJ2LBA	RB	F3	HpaII
JJ4813.0	JJ4813		Bd2	51749365	intergenic	N/A	51749112	51749365	Bd21-3	PJJ2LBA	LB	F2	HpyCH4IV
JJ4815.0	JJ4815		Bd5	11088054	intergenic	N/A	11088054	11087909	Bd21-3	PJJ2LBA	RB	F3	HpaII
JJ4817.0	JJ4817		Bd4	34228859	near	Bradi4g28810	34228859	34228476	Bd21-3	PJJ2LBA	RB	F3	HpaII
JJ4817.1	JJ4817		Bd5	22880839	intergenic	N/A	22880808	22880839	Bd21-3	PJJ2LBA	LB	F2	HpyCH4IV
JJ4820.0	JJ4820		Bd2	50145798	intergenic	N/A	50145798	50145837	Bd21-3	PJJ2LBA	RB	F3	HpaII
JJ4820.1	JJ4820		Bd2	50145798	intergenic	N/A	50145798	50145837	Bd21-3	PJJ2LBA	RB	F3	HpaII
JJ4822.0	JJ4822		Bd1	41004769	near	Bradi1g43310	41004972	41004769	Bd21-3	PJJ2LBA	LB	F2	HpyCH4IV
JJ4822.1	JJ4822		Bd1	41004769	near	Bradi1g43310	41004972	41004769	Bd21-3	PJJ2LBA	LB	F2	HpyCH4IV
JJ4824.0	JJ4824		Bd4	46338339	intergenic	N/A	46338422	46338339	Bd21-3	PJJ2LBA	LB	F2	HpyCH4IV
JJ4828.0	JJ4828		Bd1	48593888	intron	Bradi1g49940	48593667	48593888	Bd21-3	PJJ2LB	LB	F3	BfaI
JJ4836.0	JJ4836		Bd1	73759947	near	Bradi1g77420	73759759	73759947	Bd21-3	PJJ2LB	LB	F3	BfaI
JJ4840.0	JJ4840		Bd2	47306723	intergenic	N/A	47306355	47306723	Bd21-3	PJJ2LB	LB	F3	BfaI
JJ4841.0	JJ4841		Bd3	16657184	near	Bradi3g18240	16657024	16657184	Bd21-3	PJJ2LB	LB	F3	BfaI
JJ4849.0	JJ4849		Bd1	65626436	near	Bradi1g66880	65626329	65626436	Bd21-3	PJJ2LB	LB	F3	BfaI
JJ4850a.0	JJ4850	a	Bd4	37666489	intergenic	N/A	37666216	37666489	Bd21-3	PJJ2LB	LB	F3	BfaI
JJ4860.0	JJ4860		Bd1	3331656	exon	Bradi1g05010	3331473	3331656	Bd21-3	PJJ2LB	LB	F3	BfaI
JJ4870.0	JJ4870		Bd1	1551490	near	Bradi1g02280	1551428	1551490	Bd21-3	PJJ2LBA	LB	F2	HpyCH4IV
JJ4870.1	JJ4870		Bd1	27652421	exon	Bradi1g32317	27652421	27652369	Bd21-3	PJJ2LBA	RB	F3	HpaII
JJ4877.0	JJ4877		Bd1	60830379	intron	Bradi1g61430	60830379	60830241	Bd21-3	PJJ2LBA	RB	F3	HpaII
JJ4880.0	JJ4880		Bd1	6303246	intergenic*	N/A	6303246	6303202	Bd21-3	PJJ2LBA	RB	F3	HpaII
JJ4896.0	JJ4896		Bd3	900275	near	Bradi3g01427	900333	900275	Bd21-3	PJJ2LBA	LB	F2	HpyCH4IV
JJ4902.0	JJ4902		Bd3	41746620	intergenic	N/A	41746548	41746620	Bd21-3	PJJ2LB	LB	F3	BfaI
JJ4905.0	JJ4905		Bd1	19339590	intergenic	N/A	19339815	19339590	Bd21-3	PJJ2LB	LB	F3	BfaI
JJ4908.0	JJ4908		Bd3	19479541	intron	Bradi3g20460	19479683	19479541	Bd21-3	PJJ2LBA	LB	F2	HpyCH4IV
JJ4911.0	JJ4911		Bd4	47650662	intergenic	N/A	47650431	47650662	Bd21-3	PJJ2LBA	LB	F2	HpyCH4IV
JJ4913.0	JJ4913		Bd3	39594623	intergenic	N/A	39594813	39594623	Bd21-3	PJJ2LBA	LB	F2	HpyCH4IV
JJ4915.0	JJ4915		Bd3	8006678	near	Bradi3g09810	8006601	8006678	Bd21-3	PJJ2LB	LB	F3	BfaI
JJ4920.0	JJ4920		Bd1	71130328	exon	Bradi1g73680	71130609	71130328	Bd21-3	PJJ2LB	LB	F3	BfaI
JJ4921.0	JJ4921		Bd3	51689710	intergenic	N/A	51689710	51689596	Bd21-3	PJJ2LBP	RB	F3	HpyCH4IV
JJ4922.0	JJ4922		Bd3	52987446	near	Bradi3g52030	52987446	52987076	Bd21-3	PJJ2LBA	RB	F3	HpaII
JJ4925.0	JJ4925		Bd2	288934	intron	Bradi2g00627	288835	288934	Bd21-3	PJJ2LBA	LB	F2	HpyCH4IV
JJ4925.1	JJ4925		Bd2	288947	intron	Bradi2g00627	288947	289088	Bd21-3	PJJ2LBA	RB	F3	HpaII
JJ4926.0	JJ4926		Bd3	8011290	intergenic	N/A	8011290	8011756	Bd21-3	PJJ2LBA	RB	F3	HpaII
JJ4928.0	JJ4928		Bd2	48752726	near	Bradi2g48450	48752726	48752338	Bd21-3	PJJ2LBA	RB	F3	HpaII
JJ4930.0	JJ4930		Bd4	38718313	near	Bradi4g32920	38718313	38717913	Bd21-3	PJJ2LBA	RB	F3	HpaII
JJ4936.0	JJ4936		Bd1	51702231	intron	Bradi1g53340	51702257	51702231	Bd21-3	PJJ2LB	LB	F3	BfaI
JJ4948.0	JJ4948		Bd2	50969772	three_prime_UTR	Bradi2g51370	50970180	50969772	Bd21-3	PJJ2LB	LB	F3	BfaI
JJ4950.0	JJ4950		Bd2	52723300	intergenic	N/A	52722661	52723300	Bd21-3	PJJ2LB	LB	F3	BfaI
JJ4965.0	JJ4965		Bd1	32972280	intergenic	N/A	32971832	32972280	Bd21-3	PJJ2LB	LB	F3	BfaI
JJ4967a.0	JJ4967	a	Bd3	25964	three_prime_UTR	Bradi3g00230	26189	25964	Bd21-3	PJJ2LB	LB	F3	BfaI
JJ4967b.0	JJ4967	b	Bd3	25964	three_prime_UTR	Bradi3g00230	26189	25964	Bd21-3	PJJ2LB	LB	F3	BfaI
JJ4970.0	JJ4970		Bd3	58153594	near	Bradi3g58760	58153875	58153594	Bd21-3	PJJ2LB	LB	F3	BfaI
JJ4972.0	JJ4972		Bd4	4115884	exon	Bradi4g05027	4115827	4115884	Bd21-3	PJJ2LB	LB	F3	BfaI
JJ4973.0	JJ4973		Bd4	41063832	intergenic	N/A	41063954	41063832	Bd21-3	PJJ2LB	LB	F3	BfaI
JJ4975.0	JJ4975		Bd5	14968247	intergenic	N/A	14968430	14968247	Bd21-3	PJJ2LB	LB	F3	BfaI
JJ4977.0	JJ4977		Bd1	62625598	intron	Bradi1g63480	62625448	62625598	Bd21-3	PJJ2LB	LB	F3	BfaI
JJ4978.0	JJ4978		Bd3	10438809	intergenic	N/A	10438993	10438809	Bd21-3	PJJ2LB	LB	F3	BfaI
JJ4980.0	JJ4980		Bd1	11250306	intron	Bradi1g14340	11249732	11250306	Bd21-3	PJJ2LB	LB	F3	BfaI
JJ4982.0	JJ4982		Bd4	4432530	intergenic	N/A	4432530	4432411	Bd21-3	PJJ2LBP	RB	F3	HpyCH4IV
JJ4982.1	JJ4982		Bd4	4432530	intergenic	N/A	4432530	4432590	Bd21-3	PJJ2LBP	LB	R3	HpyCH4IV
JJ4982.2	JJ4982		Bd4	4432530	intergenic	N/A	4432585	4432530	Bd21-3	PJJ2LB	LB	F4	BfaI
JJ4983.0	JJ4983		Bd2	21127854	intron	Bradi2g23560	21127854	21127618	Bd21-3	PJJ2LBP	LB	R3	HpyCH4IV
JJ4984.0	JJ4984		Bd1	70663179	intergenic	N/A	70663179	70663097	Bd21-3	PJJ2LBP	RB	F3	HpyCH4IV
JJ4984.1	JJ4984		Bd1	70663277	intergenic	N/A	70663414	70663277	Bd21-3	PJJ2LB	LB	F4	BfaI
JJ4986.0	JJ4986		Bd1	70663246	intergenic	N/A	70663246	70663097	Bd21-3	PJJ2LBP	RB	F3	HpyCH4IV
JJ4986.1	JJ4986		Bd2	39044773	near	Bradi2g38800	39044631	39044773	Bd21-3	PJJ2LB	LB	F4	BfaI
JJ4986.2	JJ4986		Bd2	39044777	near	Bradi2g38800	39044777	39044699	Bd21-3	PJJ2LBP	LB	R3	HpyCH4IV
JJ4987a.0	JJ4987	a	Bd1	19411135	intergenic	N/A	19411693	19411135	Bd21-3	PJJ2LB	LB	F3	BfaI
JJ4988a.0	JJ4988	a	Bd2	13475020	intergenic	N/A	13475020	13474710	Bd21-3	PJJ2LBA	RB	F3	HpaII
JJ4989.0	JJ4989		Bd3	3472207	exon	Bradi3g05010	3472278	3472207	Bd21-3	PJJ2LBA	LB	F2	HpyCH4IV
JJ4990.0	JJ4990		Bd4	37846609	near	Bradi4g32130	37846760	37846609	Bd21-3	PJJ2LBA	LB	F2	HpyCH4IV
JJ4991.0	JJ4991		Bd1	72873381	intergenic	N/A	72873381	72873416	Bd21-3	PJJ2LBA	RB	F3	HpaII
JJ4992.0	JJ4992		Bd3	33246033	exon	Bradi3g31090	33246033	33246110	Bd21-3	PJJ2LBA	RB	F3	HpaII
JJ4993.0	JJ4993		Bd3	8729045	exon	Bradi3g10540	8729045	8728890	Bd21-3	PJJ2LBA	RB	F3	HpaII
JJ4993.1	JJ4993		Bd3	11361380	near	Bradi3g12660	11361611	11361380	Bd21-3	PJJ2LBA	LB	F2	HpyCH4IV
JJ4998.0	JJ4998		Bd1	26981677	near	Bradi1g31500	26981677	26981171	Bd21-3	PJJ2LBA	RB	F3	HpaII
JJ4998.1	JJ4998		Bd1	26981742	near	Bradi1g31500	26982181	26981742	Bd21-3	PJJ2LBA	LB	F2	HpyCH4IV
JJ5000.0	JJ5000		Bd4	15692983	exon	Bradi4g15030	15692983	15693155	Bd21-3	PJJ2LBA	RB	F3	HpaII
JJ5001.0	JJ5001		Bd3	58583321	intergenic	N/A	58583376	58583321	Bd21-3	PJJ2LBA	LB	F2	HpyCH4IV
JJ5002.0	JJ5002		Bd4	37553527	intergenic	N/A	37553608	37553527	Bd21-3	PJJ2LBA	LB	F2	HpyCH4IV
JJ5003.0	JJ5003		Bd1	7066578	intron	Bradi1g09810	7066723	7066578	Bd21-3	PJJ2LBA	LB	F2	HpyCH4IV
JJ5019.0	JJ5019		Bd3	6969903	near	Bradi3g08880	6970025	6969903	Bd21-3	PJJ2LB	LB	F3	BfaI
JJ5029.0	JJ5029		Bd5	1342438	intergenic	N/A	1342438	1342495	Bd21-3	PJJ2LBA	RB	F3	HpaII
JJ5030.0	JJ5030		Bd1	41693745	intron	Bradi1g43850	41693674	41693745	Bd21-3	PJJ2LBA	LB	F2	HpyCH4IV
JJ5030.1	JJ5030		Bd2	42479240	intergenic	N/A	42479240	42479168	Bd21-3	PJJ2LBA	RB	F3	HpaII
JJ5032.0	JJ5032		Bd1	13687981	near	Bradi1g17040	13687981	13687951	Bd21-3	PJJ2LBA	RB	F3	HpaII
JJ5033.0	JJ5033		Bd1	41004769	near	Bradi1g43310	41004935	41004769	Bd21-3	PJJ2LBA	LB	F2	HpyCH4IV
JJ5033.1	JJ5033		Bd3	55710318	intron	Bradi3g55490	55710318	55710445	Bd21-3	PJJ2LBA	RB	F3	HpaII
JJ5035.0	JJ5035		Bd3	37031601	intron	Bradi3g34660	37031574	37031601	Bd21-3	PJJ2LBA	LB	F2	HpyCH4IV
JJ5036.0	JJ5036		Bd1	884861	intergenic	N/A	884689	884861	Bd21-3	PJJ2LBA	LB	F2	HpyCH4IV
JJ5036.1	JJ5036		Bd2	47687116	near	Bradi2g47337	47687116	47687673	Bd21-3	PJJ2LBA	RB	F3	HpaII
JJ5036.2	JJ5036		Bd2	47687178	three_prime_UTR	Bradi2g47340	47687178	47687673	Bd21-3	PJJ2LBA	RB	F3	HpaII
JJ5036.3	JJ5036		Bd3	43003102	intergenic	N/A	43003368	43003102	Bd21-3	PJJ2LBA	LB	F2	HpyCH4IV
JJ5038.0	JJ5038		Bd2	51910520	near	Bradi2g52565	51910384	51910520	Bd21-3	PJJ2LB	LB	F3	BfaI
JJ5043.0	JJ5043		Bd5	26448480	intron	Bradi5g24930	26449179	26448480	Bd21-3	PJJ2LB	LB	F3	BfaI
JJ5045.0	JJ5045		Bd1	62625598	intron	Bradi1g63480	62625448	62625598	Bd21-3	PJJ2LB	LB	F3	BfaI
JJ5050.0	JJ5050		Bd1	621413	near	Bradi1g00860	621873	621413	Bd21-3	PJJ2LBP	LB	F4	BfaI
JJ5050.1	JJ5050		Bd1	621413	near	Bradi1g00860	621873	621413	Bd21-3	PJJ2LB	LB	F4	BfaI
JJ5056.0	JJ5056		Bd1	14019792	intron	Bradi1g17490	14020100	14019792	Bd21-3	PJJ2LB	LB	F4	BfaI
JJ5056.1	JJ5056		Bd2	16062677	near	Bradi2g18080	16062677	16062494	Bd21-3	PJJ2LBP	RB	F3	HpyCH4IV
JJ5056.2	JJ5056		Bd2	16062686	near	Bradi2g18080	16062686	16062494	Bd21-3	PJJ2LBP	RB	F3	HpyCH4IV
JJ5056.3	JJ5056		Bd2	16062713	near	Bradi2g18080	16062713	16062811	Bd21-3	PJJ2LBP	LB	R3	HpyCH4IV
JJ5056.4	JJ5056		Bd2	16062713	near	Bradi2g18080	16062713	16062811	Bd21-3	PJJ2LBP	LB	R3	HpyCH4IV
JJ5058.0	JJ5058		Bd2	1309825	near	Bradi2g01927	1309825	1309977	Bd21-3	PJJ2LBA	RB	F3	HpaII
JJ5058.1	JJ5058		Bd2	1309825	near	Bradi2g01927	1309825	1309977	Bd21-3	PJJ2LBA	RB	F3	HpaII
JJ5058.2	JJ5058		Bd2	31091328	intron	Bradi2g31260	31091305	31091328	Bd21-3	PJJ2LBA	LB	F2	HpyCH4IV
JJ5059.0	JJ5059		Bd1	18228775	near	Bradi1g22717	18228775	18228867	Bd21-3	PJJ2LBA	RB	F3	HpaII
JJ5066.0	JJ5066		Bd4	33372023	exon	Bradi4g28000	33371058	33372023	Bd21-3	PJJ2LBA	LB	F2	HpyCH4IV
JJ5066.1	JJ5066		Bd4	33372188	three_prime_UTR	Bradi4g28000	33372188	33372245	Bd21-3	PJJ2LBA	RB	F3	HpaII
JJ5066.2	JJ5066		Bd4	33372188	three_prime_UTR	Bradi4g28000	33372188	33372245	Bd21-3	PJJ2LBA	RB	F3	HpaII
JJ5071.0	JJ5071		Bd2	8190979	near	Bradi2g10000	8190738	8190979	Bd21-3	PJJ2LBA	LB	F2	HpyCH4IV
JJ5071.1	JJ5071		Bd2	8190984	near	Bradi2g10000	8190733	8190984	Bd21-3	PJJ2LBA	LB	F2	HpyCH4IV
JJ5074.0	JJ5074		Bd3	42929612	near	Bradi3g40840	42929687	42929612	Bd21-3	PJJ2LBA	LB	F2	HpyCH4IV
JJ5075.0	JJ5075		Bd2	42479740	intergenic	N/A	42479740	42479168	Bd21-3	PJJ2LBA	RB	F3	HpaII
JJ5075.1	JJ5075		Bd2	42479740	intergenic	N/A	42479740	42479168	Bd21-3	PJJ2LBA	RB	F3	HpaII
JJ5075.2	JJ5075		Bd2	42479749	intergenic	N/A	42480040	42479749	Bd21-3	PJJ2LBA	LB	F2	HpyCH4IV
JJ5080.0	JJ5080		Bd5	24820959	intergenic	N/A	24820831	24820959	Bd21-3	PJJ2LBA	LB	F2	HpyCH4IV
JJ5080.1	JJ5080		Bd5	24820985	intergenic	N/A	24820834	24820985	Bd21-3	PJJ2LBA	LB	F2	HpyCH4IV
JJ5083.0	JJ5083		Bd1	14019792	intron	Bradi1g17490	14019792	14020010	Bd21-3	PJJ2LBP	LB	R3	HpyCH4IV
JJ5083.1	JJ5083		Bd1	14019792	intron	Bradi1g17490	14020100	14019792	Bd21-3	PJJ2LB	LB	F4	BfaI
JJ5083.2	JJ5083		Bd1	65456466	intergenic	N/A	65456466	65456397	Bd21-3	PJJ2LBP	RB	F3	HpyCH4IV
JJ5084.0	JJ5084		Bd1	65456466	intergenic	N/A	65456466	65456394	Bd21-3	PJJ2LBP	RB	F3	HpyCH4IV
JJ5084.1	JJ5084		Bd1	65456466	intergenic	N/A	65456466	65456395	Bd21-3	PJJ2LBP	RB	F3	HpyCH4IV
JJ5085.0	JJ5085		Bd1	4942983	intergenic*	N/A	4942983	4942929	Bd21-3	PJJ2LBP	RB	F3	HpyCH4IV
JJ5085.1	JJ5085		Bd1	4943018	intergenic*	N/A	4943190	4943018	Bd21-3	PJJ2LB	LB	F4	BfaI
JJ5086.0	JJ5086		Bd2	58820880	three_prime_UTR	Bradi2g61950	58820880	58820605	Bd21-3	PJJ2LBP	RB	F3	HpyCH4IV
JJ5089.0	JJ5089		Bd4	15822393	near	Bradi4g15150	15822393	15822351	Bd21-3	PJJ2LBP	RB	F3	HpyCH4IV
JJ5089.1	JJ5089		Bd4	15822393	near	Bradi4g15150	15822393	15822351	Bd21-3	PJJ2LBP	RB	F3	HpyCH4IV
JJ5089.2	JJ5089		Bd4	15822413	near	Bradi4g15150	15822413	15822947	Bd21-3	PJJ2LBP	LB	R3	HpyCH4IV
JJ5089.3	JJ5089		Bd4	15822413	near	Bradi4g15150	15822413	15822947	Bd21-3	PJJ2LBP	LB	R3	HpyCH4IV
JJ5090.0	JJ5090		Bd3	55774339	intergenic	N/A	55774219	55774339	Bd21-3	PJJ2LB	LB	F4	BfaI
JJ5090.1	JJ5090		Bd3	55774374	intergenic	N/A	55774219	55774374	Bd21-3	PJJ2LBP	LB	F4	BfaI
JJ5091.0	JJ5091		Bd3	55774070	intergenic	N/A	55774070	55773784	Bd21-3	PJJ2LBP	LB	R3	HpyCH4IV
JJ5091.1	JJ5091		Bd3	55774374	intergenic	N/A	55774219	55774374	Bd21-3	PJJ2LBP	LB	F4	BfaI
JJ5091.2	JJ5091		Bd3	55774374	intergenic	N/A	55774219	55774374	Bd21-3	PJJ2LB	LB	F4	BfaI
JJ5092.0	JJ5092		Bd1	58751896	near	Bradi1g59790	58751896	58752577	Bd21-3	PJJ2LBP	LB	R3	HpyCH4IV
JJ5092.1	JJ5092		Bd1	58751896	near	Bradi1g59790	58752193	58751896	Bd21-3	PJJ2LBP	LB	F4	BfaI
JJ5092.2	JJ5092		Bd1	58751896	near	Bradi1g59790	58752193	58751896	Bd21-3	PJJ2LB	LB	F4	BfaI
JJ5092.3	JJ5092		Bd1	58752185	near	Bradi1g59790	58752185	58752577	Bd21-3	PJJ2LBP	LB	R3	HpyCH4IV
JJ5093.0	JJ5093		Bd1	14019792	intron	Bradi1g17490	14020100	14019792	Bd21-3	PJJ2LB	LB	F4	BfaI
JJ5093.1	JJ5093		Bd1	46144357	intergenic	N/A	46144357	46144253	Bd21-3	PJJ2LBP	RB	F3	HpyCH4IV
JJ5093.2	JJ5093		Bd1	46144357	intergenic	N/A	46144357	46144255	Bd21-3	PJJ2LBP	RB	F3	HpyCH4IV
JJ5093.3	JJ5093		Bd3	55774374	intergenic	N/A	55774219	55774374	Bd21-3	PJJ2LBP	LB	F4	BfaI
JJ5094.0	JJ5094		Bd1	65456463	intergenic	N/A	65456463	65456375	Bd21-3	PJJ2LBP	RB	F3	HpyCH4IV
JJ5094.1	JJ5094		Bd3	14823906	intergenic	N/A	14823906	14824150	Bd21-3	PJJ2LBP	LB	R3	HpyCH4IV
JJ5094.2	JJ5094		Bd3	14823906	intergenic	N/A	14824104	14823906	Bd21-3	PJJ2LBP	LB	F4	BfaI
JJ5094.3	JJ5094		Bd3	14823906	intergenic	N/A	14824104	14823906	Bd21-3	PJJ2LB	LB	F4	BfaI
JJ5094.4	JJ5094		Bd3	14824217	intergenic	N/A	14824217	14824300	Bd21-3	PJJ2LBP	LB	R3	HpyCH4IV
JJ5096.0	JJ5096		Bd2	45693756	intron	Bradi2g45320	45693756	45693895	Bd21-3	PJJ2LBP	LB	R3	HpyCH4IV
JJ5096.1	JJ5096		Bd2	45693756	intron	Bradi2g45320	45693756	45693895	Bd21-3	PJJ2LBP	LB	R3	HpyCH4IV
JJ5096.2	JJ5096		Bd2	45693756	intron	Bradi2g45320	45694108	45693756	Bd21-3	PJJ2LB	LB	F4	BfaI
JJ5097.0	JJ5097		Bd2	11935806	near	Bradi2g13460	11935806	11935644	Bd21-3	PJJ2LBP	LB	R3	HpyCH4IV
JJ5097.1	JJ5097		Bd2	11935806	near	Bradi2g13460	11935806	11935644	Bd21-3	PJJ2LBP	LB	R3	HpyCH4IV
JJ5097.2	JJ5097		Bd2	11935890	near	Bradi2g13460	11935851	11935890	Bd21-3	PJJ2LBP	LB	F4	BfaI
JJ5097.3	JJ5097		Bd2	11935890	near	Bradi2g13460	11935851	11935890	Bd21-3	PJJ2LB	LB	F4	BfaI
JJ5098.0	JJ5098		Bd3	57845515	intron	Bradi3g58270	57845515	57845278	Bd21-3	PJJ2LBP	RB	F3	HpyCH4IV
JJ5100.0	JJ5100		Bd1	65090087	exon	Bradi1g66240	65090087	65089974	Bd21-3	PJJ2LBP	RB	F3	HpyCH4IV
JJ5100.1	JJ5100		Bd1	65090278	near	Bradi1g66240	65090369	65090278	Bd21-3	PJJ2LBP	LB	F4	BfaI
JJ5100.2	JJ5100		Bd1	65090278	near	Bradi1g66240	65090369	65090278	Bd21-3	PJJ2LB	LB	F4	BfaI
JJ5100.3	JJ5100		Bd1	65090513	near	Bradi1g66240	65090513	65090812	Bd21-3	PJJ2LBP	LB	R3	HpyCH4IV
JJ5100.4	JJ5100		Bd4	15822396	near	Bradi4g15150	15822396	15822351	Bd21-3	PJJ2LBP	RB	F3	HpyCH4IV
JJ5105.0	JJ5105		Bd4	24245538	intergenic	N/A	24245538	24245468	Bd21-3	PJJ2LBP	RB	F3	HpyCH4IV
JJ5105.1	JJ5105		Bd5	3994	intergenic	N/A	3994	3557	Bd21-3	PJJ2LBP	LB	R3	HpyCH4IV
JJ5105.1	JJ5105		Bd5	12060	intergenic	N/A	12060	11623	Bd21-3	PJJ2LBP	LB	R3	HpyCH4IV
JJ5105.1	JJ5105		Bd5	20138	intergenic	N/A	20138	19701	Bd21-3	PJJ2LBP	LB	R3	HpyCH4IV
JJ5105.1	JJ5105		Bd5	28194	intergenic	N/A	28194	27757	Bd21-3	PJJ2LBP	LB	R3	HpyCH4IV
JJ5105.1	JJ5105		Bd5	36262	intergenic	N/A	36262	35825	Bd21-3	PJJ2LBP	LB	R3	HpyCH4IV
JJ5105.1	JJ5105		Bd5	44328	intergenic	N/A	44328	43891	Bd21-3	PJJ2LBP	LB	R3	HpyCH4IV
JJ5105.1	JJ5105		Bd5	52394	intergenic	N/A	52394	51957	Bd21-3	PJJ2LBP	LB	R3	HpyCH4IV
JJ5105.1	JJ5105		Bd5	60431	intergenic	N/A	60431	59994	Bd21-3	PJJ2LBP	LB	R3	HpyCH4IV
JJ5105.1	JJ5105		Bd5	68500	intergenic	N/A	68500	68063	Bd21-3	PJJ2LBP	LB	R3	HpyCH4IV
JJ5105.1	JJ5105		Bd5	76566	intergenic	N/A	76566	76129	Bd21-3	PJJ2LBP	LB	R3	HpyCH4IV
JJ5105.1	JJ5105		Bd5	84646	intergenic	N/A	84646	84209	Bd21-3	PJJ2LBP	LB	R3	HpyCH4IV
JJ5105.1	JJ5105		Bd5	92705	intergenic	N/A	92705	92268	Bd21-3	PJJ2LBP	LB	R3	HpyCH4IV
JJ5105.1	JJ5105		Bd5	100776	intergenic	N/A	100776	100339	Bd21-3	PJJ2LBP	LB	R3	HpyCH4IV
JJ5105.1	JJ5105		Bd5	108838	intergenic	N/A	108838	108401	Bd21-3	PJJ2LBP	LB	R3	HpyCH4IV
JJ5105.1	JJ5105		Bd5	116919	intergenic	N/A	116919	116482	Bd21-3	PJJ2LBP	LB	R3	HpyCH4IV
JJ5105.1	JJ5105		Bd5	124988	intergenic	N/A	124988	124551	Bd21-3	PJJ2LBP	LB	R3	HpyCH4IV
JJ5105.1	JJ5105		Bd5	133051	intergenic	N/A	133051	132614	Bd21-3	PJJ2LBP	LB	R3	HpyCH4IV
JJ5105.1	JJ5105		Bd5	141133	intergenic	N/A	141133	140696	Bd21-3	PJJ2LBP	LB	R3	HpyCH4IV
JJ5105.1	JJ5105		Bd5	149206	intergenic	N/A	149206	148769	Bd21-3	PJJ2LBP	LB	R3	HpyCH4IV
JJ5105.1	JJ5105		Bd5	157290	intergenic	N/A	157290	156853	Bd21-3	PJJ2LBP	LB	R3	HpyCH4IV
JJ5105.1	JJ5105		Bd5	165358	intergenic	N/A	165358	164921	Bd21-3	PJJ2LBP	LB	R3	HpyCH4IV
JJ5105.1	JJ5105		Bd5	173421	intergenic	N/A	173421	172984	Bd21-3	PJJ2LBP	LB	R3	HpyCH4IV
JJ5105.1	JJ5105		Bd5	189542	intergenic	N/A	189542	189105	Bd21-3	PJJ2LBP	LB	R3	HpyCH4IV
JJ5105.1	JJ5105		Bd5	204214	near	Bradi5g00216	204214	203777	Bd21-3	PJJ2LBP	LB	R3	HpyCH4IV
JJ5105.1	JJ5105		Bd5	305868	intergenic	N/A	305868	305431	Bd21-3	PJJ2LBP	LB	R3	HpyCH4IV
JJ5105.2	JJ5105		Bd5	3997	intergenic	N/A	3950	3997	Bd21-3	PJJ2LB	LB	F4	BfaI
JJ5105.2	JJ5105		Bd5	12063	intergenic	N/A	12016	12063	Bd21-3	PJJ2LB	LB	F4	BfaI
JJ5105.2	JJ5105		Bd5	20141	intergenic	N/A	20094	20141	Bd21-3	PJJ2LB	LB	F4	BfaI
JJ5105.2	JJ5105		Bd5	28197	intergenic	N/A	28150	28197	Bd21-3	PJJ2LB	LB	F4	BfaI
JJ5105.2	JJ5105		Bd5	36265	intergenic	N/A	36218	36265	Bd21-3	PJJ2LB	LB	F4	BfaI
JJ5105.2	JJ5105		Bd5	44331	intergenic	N/A	44284	44331	Bd21-3	PJJ2LB	LB	F4	BfaI
JJ5105.2	JJ5105		Bd5	52397	intergenic	N/A	52350	52397	Bd21-3	PJJ2LB	LB	F4	BfaI
JJ5105.2	JJ5105		Bd5	60434	intergenic	N/A	60387	60434	Bd21-3	PJJ2LB	LB	F4	BfaI
JJ5105.2	JJ5105		Bd5	68503	intergenic	N/A	68456	68503	Bd21-3	PJJ2LB	LB	F4	BfaI
JJ5105.2	JJ5105		Bd5	76569	intergenic	N/A	76522	76569	Bd21-3	PJJ2LB	LB	F4	BfaI
JJ5105.2	JJ5105		Bd5	84649	intergenic	N/A	84602	84649	Bd21-3	PJJ2LB	LB	F4	BfaI
JJ5105.2	JJ5105		Bd5	92708	intergenic	N/A	92661	92708	Bd21-3	PJJ2LB	LB	F4	BfaI
JJ5105.2	JJ5105		Bd5	100779	intergenic	N/A	100732	100779	Bd21-3	PJJ2LB	LB	F4	BfaI
JJ5105.2	JJ5105		Bd5	108841	intergenic	N/A	108794	108841	Bd21-3	PJJ2LB	LB	F4	BfaI
JJ5105.2	JJ5105		Bd5	116922	intergenic	N/A	116875	116922	Bd21-3	PJJ2LB	LB	F4	BfaI
JJ5105.2	JJ5105		Bd5	124991	intergenic	N/A	124944	124991	Bd21-3	PJJ2LB	LB	F4	BfaI
JJ5105.2	JJ5105		Bd5	133054	intergenic	N/A	133007	133054	Bd21-3	PJJ2LB	LB	F4	BfaI
JJ5105.2	JJ5105		Bd5	141136	intergenic	N/A	141089	141136	Bd21-3	PJJ2LB	LB	F4	BfaI
JJ5105.2	JJ5105		Bd5	149209	intergenic	N/A	149162	149209	Bd21-3	PJJ2LB	LB	F4	BfaI
JJ5105.2	JJ5105		Bd5	157293	intergenic	N/A	157246	157293	Bd21-3	PJJ2LB	LB	F4	BfaI
JJ5105.2	JJ5105		Bd5	165361	intergenic	N/A	165314	165361	Bd21-3	PJJ2LB	LB	F4	BfaI
JJ5105.2	JJ5105		Bd5	173424	intergenic	N/A	173377	173424	Bd21-3	PJJ2LB	LB	F4	BfaI
JJ5105.2	JJ5105		Bd5	181498	near	Bradi5g00200	181451	181498	Bd21-3	PJJ2LB	LB	F4	BfaI
JJ5105.2	JJ5105		Bd5	189545	intergenic	N/A	189498	189545	Bd21-3	PJJ2LB	LB	F4	BfaI
JJ5105.2	JJ5105		Bd5	196411	intergenic	N/A	196364	196411	Bd21-3	PJJ2LB	LB	F4	BfaI
JJ5105.2	JJ5105		Bd5	204217	near	Bradi5g00216	204170	204217	Bd21-3	PJJ2LB	LB	F4	BfaI
JJ5105.2	JJ5105		Bd5	305871	intergenic	N/A	305824	305871	Bd21-3	PJJ2LB	LB	F4	BfaI
JJ5107.0	JJ5107		Bd1	25006636	exon	Bradi1g29427	25006659	25006636	Bd21-3	PJJ2LB	LB	F3	BfaI
JJ5108.0	JJ5108		Bd4	3692545	intron	Bradi4g04470	3692654	3692545	Bd21-3	PJJ2LB	LB	F3	BfaI
JJ5113.0	JJ5113		Bd4	28449768	intergenic	N/A	28449561	28449768	Bd21-3	PJJ2LB	LB	F3	BfaI
JJ5113.1	JJ5113		Bd4	28449768	intergenic	N/A	28449561	28449768	Bd21-3	PJJ2LB	LB	F3	BfaI
JJ5115.0	JJ5115		Bd1	28990937	intron	Bradi1g33457	28991283	28990937	Bd21-3	PJJ2LB	LB	F3	BfaI
JJ5116.0	JJ5116		Bd3	29645729	intergenic	N/A	29645818	29645729	Bd21-3	PJJ2LB	LB	F3	BfaI
JJ5118.0	JJ5118		Bd3	15652640	intergenic	N/A	15652718	15652640	Bd21-3	PJJ2LB	LB	F3	BfaI
JJ5119.0	JJ5119		Bd1	62033172	near	Bradi1g62840	62033371	62033172	Bd21-3	PJJ2LB	LB	F3	BfaI
JJ5120.0	JJ5120		Bd1	24817446	five_prime_UTR	Bradi1g29300	24817635	24817446	Bd21-3	PJJ2LB	LB	F3	BfaI
JJ5121.0	JJ5121		Bd3	56500616	intron	Bradi3g56700	56500292	56500616	Bd21-3	PJJ2LB	LB	F3	BfaI
JJ5122.0	JJ5122		Bd1	41982797	intergenic	N/A	41982540	41982797	Bd21-3	PJJ2LB	LB	F3	BfaI
JJ5124.0	JJ5124		Bd2	613373	three_prime_UTR	Bradi2g00960	613536	613373	Bd21-3	PJJ2LB	LB	F3	BfaI
JJ5126.0	JJ5126		Bd2	8190984	near	Bradi2g10000	8190828	8190984	Bd21-3	PJJ2LBA	LB	F2	HpyCH4IV
JJ5126.1	JJ5126		Bd4	516175	intergenic	N/A	516175	516451	Bd21-3	PJJ2LBA	RB	F3	HpaII
JJ5126.2	JJ5126		Bd4	516211	intergenic	N/A	516211	516451	Bd21-3	PJJ2LBA	RB	F3	HpaII
JJ5127.0	JJ5127		Bd4	46338349	intergenic	N/A	46338386	46338349	Bd21-3	PJJ2LBA	LB	F2	HpyCH4IV
JJ5130.0	JJ5130		Bd2	1669907	intron	Bradi2g02510	1670010	1669907	Bd21-3	PJJ2LB	LB	F3	BfaI
JJ5138.0	JJ5138		Bd4	21363499	intron	Bradi4g18870	21363499	21363541	Bd21-3	PJJ2LBA	RB	F3	HpaII
JJ5139.0	JJ5139		Bd1	32897425	near	Bradi1g37100	32897425	32896956	Bd21-3	PJJ2LBA	RB	F3	HpaII
JJ5142.0	JJ5142		Bd3	59457705	intergenic	N/A	59457598	59457705	Bd21-3	PJJ2LB	LB	F3	BfaI
JJ5143.0	JJ5143		Bd2	51737817	three_prime_UTR	Bradi2g52350	51737705	51737817	Bd21-3	PJJ2LB	LB	F3	BfaI
JJ5143.1	JJ5143		Bd2	51737817	three_prime_UTR	Bradi2g52350	51737705	51737817	Bd21-3	PJJ2LB	LB	F3	BfaI
JJ5144.0	JJ5144		Bd4	35215450	three_prime_UTR	Bradi4g29680	35215628	35215450	Bd21-3	PJJ2LB	LB	F3	BfaI
JJ5146.0	JJ5146		Bd1	70539696	intergenic	N/A	70539745	70539696	Bd21-3	PJJ2LB	LB	F3	BfaI
JJ5148.0	JJ5148		Bd1	63930035	near	Bradi1g64740	63929858	63930035	Bd21-3	PJJ2LB	LB	F3	BfaI
JJ5156.0	JJ5156		Bd1	41767578	intergenic	N/A	41767578	41768058	Bd21-3	PJJ2LBP	LB	R3	HpyCH4IV
JJ5156.1	JJ5156		Bd1	41767578	intergenic	N/A	41767723	41767578	Bd21-3	PJJ2LB	LB	F4	BfaI
JJ5158.0	JJ5158		Bd1	61801438	intron	Bradi1g62580	61801353	61801438	Bd21-3	PJJ2LB	LB	F4	BfaI
JJ5159.0	JJ5159		Bd3	53110484	near	Bradi3g52120	53110484	53110380	Bd21-3	PJJ2LBP	RB	F3	HpyCH4IV
JJ5159.1	JJ5159		Bd3	53110515	near	Bradi3g52120	53110601	53110515	Bd21-3	PJJ2LB	LB	F4	BfaI
JJ5159.2	JJ5159		Bd3	53110537	near	Bradi3g52120	53110537	53110762	Bd21-3	PJJ2LBP	LB	R3	HpyCH4IV
JJ5160.0	JJ5160		Bd3	51924248	intergenic	N/A	51924248	51924203	Bd21-3	PJJ2LBP	RB	F3	HpyCH4IV
JJ5166.0	JJ5166		Bd5	15134934	near	Bradi5g11590	15134934	15134975	Bd21-3	PJJ2LBP	LB	R3	HpyCH4IV
JJ5166.1	JJ5166		Bd5	15134934	near	Bradi5g11590	15135090	15134934	Bd21-3	PJJ2LB	LB	F4	BfaI
JJ5174.0	JJ5174		Bd3	42213505	intergenic	N/A	42213405	42213505	Bd21-3	PJJ2LB	LB	F4	BfaI
JJ5174.1	JJ5174		Bd3	42213505	intergenic	N/A	42213505	42213294	Bd21-3	PJJ2LBP	LB	R3	HpyCH4IV
JJ5175.0	JJ5175		Bd1	30090174	near	Bradi1g34480	30090174	30089897	Bd21-3	PJJ2LBP	LB	R3	HpyCH4IV
JJ5175.1	JJ5175		Bd1	30090428	near	Bradi1g34480	30090316	30090428	Bd21-3	PJJ2LB	LB	F4	BfaI
JJ5175.2	JJ5175		Bd1	30090894	near	Bradi1g34480	30090894	30091040	Bd21-3	PJJ2LBP	RB	F3	HpyCH4IV
JJ5177.0	JJ5177		Bd1	64750806	near	Bradi1g65830	64750806	64750625	Bd21-3	PJJ2LBP	LB	R3	HpyCH4IV
JJ5178a.0	JJ5178	a	Bd2	1078189	near	Bradi2g01590	1078011	1078189	Bd21-3	PJJ2LB	LB	F4	BfaI
JJ5178a.1	JJ5178	a	Bd2	1078189	near	Bradi2g01590	1078189	1077435	Bd21-3	PJJ2LBP	LB	R3	HpyCH4IV
JJ5178a.2	JJ5178	a	Bd2	1078221	near	Bradi2g01590	1078221	1078541	Bd21-3	PJJ2LBP	RB	F3	HpyCH4IV
JJ5178b.0	JJ5178	b	Bd2	1078189	near	Bradi2g01590	1078011	1078189	Bd21-3	PJJ2LB	LB	F4	BfaI
JJ5180.0	JJ5180		Bd3	40303534	near	Bradi3g37750	40303484	40303534	Bd21-3	PJJ2LB	LB	F4	BfaI
JJ5181.0	JJ5181		Bd1	17317000	near	Bradi1g21480	17317000	17316858	Bd21-3	PJJ2LBP	LB	R3	HpyCH4IV
JJ5181.1	JJ5181		Bd1	17317271	near	Bradi1g21480	17317271	17317744	Bd21-3	PJJ2LBP	RB	F3	HpyCH4IV
[truncated: 5,306 more rows]
