# Supplementary material for: Generation and Characterization of the Western Regional Research Center Brachypodium T-DNA Insertional Mutant Collection
Source: PLoS One. 2012 Sep 17;7(9):e41916. doi: 10.1371/journal.pone.0041916 (PMC3444500; doi:10.1371/journal.pone.0041916)
Supplement: File S1 — Text file containing a list of all FST sequences in FASTA format. (FASTA) [file pone.0041916.s003.fasta]

>plate75_3_B08_JJ9094_HpaII_PJJ2LBA_RB_F3_062 T-DNA insertion locus in Brachypodium Bd1
TAGCAGAAGAAAGGATGAGCGGACAGCGGAAGCAAGGACTTGTACTCGCC
AATTTATAAAAACCTAATGTAATTAATCCCTAGGCGAAAAAAATGATCGT
GTATGCGGTTAAACTAGCTGGATACCAGCCATCTAACAACGACATGTTTG
CCCGTGCGCGGTGCGCTGTTCTTCTCCAAAGGGAGTCTCGGCACCGTCAT
CTAACGAGAGCAGGGACAGGTGTGCGGGGGCAAATGGATTGATCTGTTCA
GGCACGATGTTGATGTGCAGCGAAAAAGCCGTTCCGATGCGAACGCACAC
GTTACGCATCCACGCTCTCCTATCCATTATTCGTCGTGATGGTCGTGTCT
TGTCGTTCTTGGAAGCGATTCAGCAGCGCCATGTGTGTCACGCTGTCGAC
CCTATACCGTAGCCACAGTGTCAAGACGCACGCACAGCGAATTCGTTGAC
AATCGGAGACCCGTCGCTCGCACATCCAGAAGGCGGTGCAGGTGCAGAGT
GTCCGCAGTCTGTTGGAAAAAAAAAAGGATTGATAGCTATACCGTGAACA
ACCTGTCCGCACATAGTGCGTGCATACAAACCAAAAAAGGATTTACAACT
GTAACAACCTCCTCTACGCTCCTCTAGCTGCTGTCACTAATCACTCCATC
TACTACTAACAAGCATCGCGTACCAATCAAATTAGAGCGTAACAACAACG
ACGAACGCAAGGACGAGCGAGACCAGCAGCGGCCGCCCCGGCCCGGCGGA
GGAGGAGGAGGAGGCGGTCTCGATCTGTATGCTGAAGTTGCAGGTCCCAG
TGGAAGGGTCCTGCGTGGTGCTCGCGGCGAGCCCCTGGAACCCGCACGCT
TCTACCTCCTGGTTCTGCACCTGGAAGTAGGCGTTGAACGCGTAGGACGC
GTTCCCGGCCGCGTCCAGGCCGCCGCAAGTCGACCCGTAGCTGAGCGCCG
TGCAGTCGGCGTTGCTGCACGCGTAGTCCACGTTGTCCCCGAGCCTGCTC
ATGCTCTCCGCCGGCGCGTTGGCGTTGAGCACGCACCACGCCCGCGGGAG
GTACTCCACGCCGCGTGCCCCGACGAGTGCCGTGTTCCGGCCTTGCCCCG
TCAGGTCCATGGCGTACTTGGGCTGCCCGTCGTACCGCATGATGCCCCAG
TGCCGCTCGAAGTTGCCCGGCGCCACGCTCTTCACGTCCTCGTCGATCAG
G
>plate75_2_B08_JJ9094_HpyCH4IV_PJJ2LBA_RB_F3_062 T-DNA insertion locus in Brachypodium Bd1
ACGAGAGCAGGGACAGGTGTGCGGGGGCAAATGGATTGATCTGTTCAGGC
ACGATGTTGATGTGCAGCGAAAAAGCCGTTCCGATGCGAACGCACACGTT
ACGCATCCACGCTCTCCTATCCATTATTCGTCGTGATGGTCGTGTCTTGT
CGTTCTTGGAAGCGATTCAGCAGCGCCATGTGTGTCACGCTGTCGACCCT
ATACCGTAGCCACAGTGTCAAGACGCACGCACAGCGAATTCGTTGACAAT
CGGAGACCCGTCGCTCGCACATCCAGAAGGCGGTGCAGGTGCAGAGTGTC
CGCAGTCTGTTGGAAAAAAAAAAGGATTGATAGCTATACCGTGAACAACC
TGTCCGCACATAGTGCGTGCATACAAACCAAAAAAGGATTTACAACTGTA
ACAACCTCCTCTACGCTCCTCTAGCTGCTGTCACTAATCACTCCATCTAC
TACTAACAAGCATCGCGTACCAATCAAATTAGAGCGTAACAACAACGACG
AACGCAAGGACGAGCGAGACCAGCAGCGGCCGCCCCGGCCCGGCGGAGGA
GGAGGAGGAGGCGGTCTCGATCTGTATGCTGAAGTTGCAGGTCCCAGTGG
AAGGGTCCTGCGTGGTGCTCGCGGCGAGCCCCTGGAACCCGCACGCTTCT
ACCTCCTGGTTCTGCACCTGGAAGTAGGCGTTGAACGCGTAGGACGCGTT
CCCGGCCGCGTCCAGGCCGCCGCAAGTCGACCCGTAGCTGAGCGCCGTGC
AGTCGGCGTTGCTGCACGCGTAGTCCACGTTGTCCCCGAGCCTGCTCATG
CTCTCCGCCGGCGCGTTGGCGTTGAGCACGCACCACGCCCGCGGGAGGTA
CTCCACGCCGCGTGCCCCGACGAGTGCCGTGTTCCGGCCTTGCCCCGTCA
GGTCCATGGCGTACTTGGGCTGCCCGTCGTACCGCATGATGCCCCAGTGC
CGCTCGAAGTTGCCCGGCGCCACGCTCTTCACGTCCTCGTCGATCAGGCT
GAAGAGATACACCTCCACGTACTGGTTCGCCCTCAGCGGCGTGCCCGCGT
TGCTGGCGAGCTTCTTGAGGAGACCCGCGTAGAACCGCTGCGCGTAGGCC
GCCGTGGCCTGCTTGTCGCCGTCCGTGGGCCAGCCCACCTCGCCCACCAT
GACGGGGAGCCCGCCCACGCCGGCCGCGTTGAGAGCCGACACCAGCGTGT
C
>JWU_072809_2_B04_JJ5292_BfaI_PJJ2LBP_LB_F4_030 T-DNA insertion locus in Brachypodium Bd1
GGACGTCCAGACGAGGACGACGTAGGCGGCGTAGAGCGAGACGAAAGACG
CGGCCACCCAGACAGTGATCGTGCCGGTCACGAGGACGCCCACGAGGTAG
CAGAGCGCGAAGAAGAGGAAGCAGAGGTCGCGCACGAACCCGCGCAGCTC
CACGACGGCCCCACCTCCGCGGGACCCGGCGGCGAGCGCGACGACGCCCG
CGACCACCGTGGACACGAAGAGCGCGCCGCCGAGCGCGCTGTTGAGGCCC
ACCCCGCCGCCGTCCCGCCGTCGCCGGCCGCGAAGGAGACGACGCTGGCG
AAGACGTCTGGCGCGCCGTTGCCGAGCGACAGGAGCGTGACGCCGGCGAC
GGCGGGCGGGAGCCGGAGCGCCGCGGAGAGCCCCTCGAGCGACGCGCAGA
AGTACTCGGACGCGGTGTCGCCGAGCAGGTAGAAGAGCACCAACAGCCAC
AGCAGGAACGCGGCGTACCCGACCGCCGGCGCGCCGCCGAACCCGCAGTA
GAAGAGCCGGAGGTAATCGACGTACCCCGACGGCGCGCACCGCGTGTGCG
CCAGAAGGTACGAGCACCTGGCCTCCACGCCCTCGAGGGACTGCAACTCC
TGGCAGTTCCCCTGCGCCTTTCGGTAAAACGGAGACGAAAACCTCGCACG
AGTTATCCCCTGGACGACGTGACGCGCGGCGGCGCCGGAGTCGTGGCGAG
AGGATAGGAGGAGGAAGGCGGCGACGAGAAGGAGCAGCAGCAGGAAGCAG
GCGCTGGGGACGGCGGCATTGTACGCGCGCCGCCTGCGCAGGGACTCCAT
AAAAAGGGGGGAGCAACGCGGGGCGGGGGGCGCGTGCTAGCACGGCATGG
CCGCGCGGGGGTGCTAGGCTTCGGATCTTGTTGTTGCGGGGCGGTCGGGA
TGAGACGGCAGGCGGTCCGATGGGACGGGAGGCGGAGAGGGATTAGCGGC
GCGAGTGGGGAGAGTGCTCGAGCTCTCGGACTCACGAGGACTCCGGGCCG
TGGTGGGATGCGATGCGGCGTGATTGGGCGCGGGACGGGGAGGAGGATTT
GGGTTGGGTCCTCCTTGTGTGTTAAGTAAAGGGAGAGGGAGTGGGAGAGG
GGACGAGGCTCAGGTTTGTTTGTGCGCGTGGAACGGGTTTTTGGGTTGGG
CGGTGAGCGAAACGTACAGTACGTGTGTACGTGGAGGCGAGAGATGCTTT
C
>plate22_3_B04_JJ5292_HpyCH4IV_PJJ2LBP2_LB_R3_030 T-DNA insertion locus in Brachypodium Bd1
GGACGTCCAGACGAGGACGACGTAGGCGGCGTAGAGCGAGACGAAAGACG
CGGCCACCCAGACAGTGATCGTGCCGGTCACGAGGACGCCCACGAGGTAG
CAGAGCGCGAAGAAGAGGAAGCAGAGGTCGCGCACGAACCCGCGCAGCTC
CACGACGGCCCCACCTCCGCGGGACCCGGCGGCGAGCGCGACGACGCCCG
CGACCACCGTGGACACGAAGAGCGCGCCGCCGAGCGCGCTGTTGAGGCCC
ACCCCGCCGCCGTCCCGCCGTCGCCGGCCGCGAAGGAGACGACGCTGGCG
AAGACGTCTGGCGCGCCGTTGCCGAGCGACAGGAGCGTGACGCCGGCGAC
GGCGGGCGGGAGCCGGAGCGCCGCGGAGAGCCCCTCGAGCGACGCGCAGA
AGTACTCGGACGCGGTGTCGCCGAGCAGGTAGAAGAGCACCAACAGCCAC
AGCAGGAACGCGGCGTACCCGACCGCCGGCGCGCCGCCGAACCCGCAGTA
GAAGAGCCGGAGGTAATCGACGTACCCCGACGGCGCGCACCGCGTGTGCG
CCAGAAGGTACGAGCACCTGGCCTCCACGCCCTCGAGGGACTGCAACTCC
TGGCAGTTCCCCTGCGCCTTTCGGTAAAACGGAGACGAAAACCTCGCACG
AGTTATCCCCTGGACGACGTGACGCGCGGCGGCGCCGGAGTCGTGGCGAG
AGGATAGGAGGAGGAAGGCGGCGACGAGAAGGAGCAGCAGCAGGAAGCAG
GCGCTGGGGACGGCGGCATTGTACGCGCGCCGCCTGCGCAGGGACTCCAT
AAAAAGGGGGGAGCAACGCGGGGCGGGGGGCGCGTGCTAGCACGGCATGG
CCGCGCGGGGGTGCTAGGCTTCGGATCTTGTTGTTGCGGGGCGGTCGGGA
TGAGACGGCAGGCGGTCCGATGGGACGGGAGGCGGAGAGGGATTAGCGGC
GCGAGTGGGGAGAGTGCTCGAGCTCTCGGACTCACGAGGACTCCGGGCCG
TGGTGGGATGCGATGCGGCGTGATTGGGCGCGGGACGGGGAGGAGGATTT
GGGTTGGGTCCTCCTTGTGTGTTAAGTAAAGGGAGAGGGAGTGGGAGAGG
GGACGAGGCTCAGGTTTGTTTGTGCGCGTGGAACGGGTTTTTGGGTTGGG
CGGTGAGCGAAACGTACAGTACGTGTGTACGTGGAGGCGAGAGATGCTTT
C
>plate22_3_B03_JJ5204_HpyCH4IV_PJJ2LBP2_LB_R3_029 T-DNA insertion locus in Brachypodium Bd1
TCCAGACGAGGACGACGTAGGCGGCGTAGAGCGAGACGAAAGACGCGGCC
ACCCAGACAGTGATCGTGCCGGTCACGAGGACGCCCACGAGGTAGCAGAG
CGCGAAGAAGAGGAAGCAGAGGTCGCGCACGAACCCGCGCAGCTCCACGA
CGGCCCCACCTCCGCGGGACCCGGCGGCGAGCGCGACGACGCCCGCGACC
ACCGTGGACACGAAGAGCGCGCCGCCGAGCGCGCTGTTGAGGCCCACCCC
GCCGCCGTCCCGCCGTCGCCGGCCGCGAAGGAGACGACGCTGGCGAAGAC
GTCTGGCGCGCCGTTGCCGAGCGACAGGAGCGTGACGCCGGCGACGGCGG
GCGGGAGCCGGAGCGCCGCGGAGAGCCCCTCGAGCGACGCGCAGAAGTAC
TCGGACGCGGTGTCGCCGAGCAGGTAGAAGAGCACCAACAGCCACAGCAG
GAACGCGGCGTACCCGACCGCCGGCGCGCCGCCGAACCCGCAGTAGAAGA
GCCGGAGGTAATCGACGTACCCCGACGGCGCGCACCGCGTGTGCGCCAGA
AGGTACGAGCACCTGGCCTCCACGCCCTCGAGGGACTGCAACTCCTGGCA
GTTCCCCTGCGCCTTTCGGTAAAACGGAGACGAAAACCTCGCACGAGTTA
TCCCCTGGACGACGTGACGCGCGGCGGCGCCGGAGTCGTGGCGAGAGGAT
AGGAGGAGGAAGGCGGCGACGAGAAGGAGCAGCAGCAGGAAGCAGGCGCT
GGGGACGGCGGCATTGTACGCGCGCCGCCTGCGCAGGGACTCCATAAAAA
GGGGGGAGCAACGCGGGGCGGGGGGCGCGTGCTAGCACGGCATGGCCGCG
CGGGGGTGCTAGGCTTCGGATCTTGTTGTTGCGGGGCGGTCGGGATGAGA
CGGCAGGCGGTCCGATGGGACGGGAGGCGGAGAGGGATTAGCGGCGCGAG
TGGGGAGAGTGCTCGAGCTCTCGGACTCACGAGGACTCCGGGCCGTGGTG
GGATGCGATGCGGCGTGATTGGGCGCGGGACGGGGAGGAGGATTTGGGTT
GGGTCCTCCTTGTGTGTTAAGTAAAGGGAGAGGGAGTGGGAGAGGGGACG
AGGCTCAGGTTTGTTTGTGCGCGTGGAACGGGTTTTTGGGTTGGGCGGTG
AGCGAAACGTACAGTACGTGTGTACGTGGAGGCGAGAGATGCTTTCTGCT
C
>JWU_072809_2_B03_JJ5204_BfaI_PJJ2LBP_LB_F4_029 T-DNA insertion locus in Brachypodium Bd1
ACGACGTAGGCGGCGTAGAGCGAGACGAAAGACGCGGCCACCCAGACAGT
GATCGTGCCGGTCACGAGGACGCCCACGAGGTAGCAGAGCGCGAAGAAGA
GGAAGCAGAGGTCGCGCACGAACCCGCGCAGCTCCACGACGGCCCCACCT
CCGCGGGACCCGGCGGCGAGCGCGACGACGCCCGCGACCACCGTGGACAC
GAAGAGCGCGCCGCCGAGCGCGCTGTTGAGGCCCACCCCGCCGCCGTCCC
GCCGTCGCCGGCCGCGAAGGAGACGACGCTGGCGAAGACGTCTGGCGCGC
CGTTGCCGAGCGACAGGAGCGTGACGCCGGCGACGGCGGGCGGGAGCCGG
AGCGCCGCGGAGAGCCCCTCGAGCGACGCGCAGAAGTACTCGGACGCGGT
GTCGCCGAGCAGGTAGAAGAGCACCAACAGCCACAGCAGGAACGCGGCGT
ACCCGACCGCCGGCGCGCCGCCGAACCCGCAGTAGAAGAGCCGGAGGTAA
TCGACGTACCCCGACGGCGCGCACCGCGTGTGCGCCAGAAGGTACGAGCA
CCTGGCCTCCACGCCCTCGAGGGACTGCAACTCCTGGCAGTTCCCCTGCG
CCTTTCGGTAAAACGGAGACGAAAACCTCGCACGAGTTATCCCCTGGACG
ACGTGACGCGCGGCGGCGCCGGAGTCGTGGCGAGAGGATAGGAGGAGGAA
GGCGGCGACGAGAAGGAGCAGCAGCAGGAAGCAGGCGCTGGGGACGGCGG
CATTGTACGCGCGCCGCCTGCGCAGGGACTCCATAAAAAGGGGGGAGCAA
CGCGGGGCGGGGGGCGCGTGCTAGCACGGCATGGCCGCGCGGGGGTGCTA
GGCTTCGGATCTTGTTGTTGCGGGGCGGTCGGGATGAGACGGCAGGCGGT
CCGATGGGACGGGAGGCGGAGAGGGATTAGCGGCGCGAGTGGGGAGAGTG
CTCGAGCTCTCGGACTCACGAGGACTCCGGGCCGTGGTGGGATGCGATGC
GGCGTGATTGGGCGCGGGACGGGGAGGAGGATTTGGGTTGGGTCCTCCTT
GTGTGTTAAGTAAAGGGAGAGGGAGTGGGAGAGGGGACGAGGCTCAGGTT
TGTTTGTGCGCGTGGAACGGGTTTTTGGGTTGGGCGGTGAGCGAAACGTA
CAGTACGTGTGTACGTGGAGGCGAGAGATGCTTTCTGCTCTTGTACCGAG
G
>plate85_A08_JJ13281_HpyCH4IV_PJJ2LBA_LB_R2_064 T-DNA insertion locus in Brachypodium Bd1
CAATTTTACCAAACCCTAGGGAGAGCCAATACAAAATTAAGCTTGAGGAA
GCATCATCGTTATGATTAGGTTAAACAAAAGGGATTCGAGATTCAGAAGA
AACACTCCTAGGCTCATGGGGCAACGGTGGGGACCTTAAATACAGGCTAT
AAACATGTATACACCTATGCTCTAAGATGAGGGACTTGGAAGCCTTCGGA
GAAGTTAGTGCAGAGACAGTTCAACAACTGCTGATTATTCTTGTTCCACC
TCATCACCAGTTAGCCTCTCATCATCATCATCATCAGAGTCTTCATCATC
ATCGTCAGTGTCTTCATCACTGCCATCAGTGGAACCAAAAATTGAATCCT
TGGCTGCTGCCGAATCACCCGAGTAAAATTGTCCAAGCTGCATATGGCTA
GAGGAAGCATTGCCCGAACTGGTAAGATTCACTGGTGGAAGTGAGGAGAG
CGGTTTGGGGGTTAATGGTTTCAGGTAATTTGGAAGGCTTTTTCCAGGCC
GAATGTGGATAGCACCTTTTGATTGTGATGCTTTTATGATTGAAGCTGCA
TCAGATGGGGATGCAATGCGTGCGCCTGCTGCAATGGCTGCAGCCCTTAT
AGAAGAACCCTCGGGAGTTGCTGGAGAATCGATATTATTTAGACGTGTTT
TTGCCTCTGGGTGCGTAGCAGGCACTTGAGCAGAAGATTGAGATTGGTGA
AGGCCAAATGATGCATTGCCGTTACTCATCACGCCACCAGAGTTTGAAGA
ATTAATCCCAGCTGCATAAGCAGTGAGGTCAAAATGACCATGTTAGTAAA
ATAACGTGACCAGCAAGGATTGTTTATATAAACTGGAACAAAATCATTGC
ATACTTAAAAAGAACTGCAGTCGGATGTTTGGAGCAATTTATAGATTTCT
ATAACAAAGTAAAATCATAGCAATACATATGTAACATACCTGTAGACGTT
TTGGAGTTGTCCACAGAAGGCATGCAGAATCCAATAGGAACAGTTACAAG
CTGCGGGGAAGCAGTAGAATTTGCCATATCTATGTCGCCTCCCTTGTTTC
CATTAGCCTGGGACAGTTCATGACCCTGCATATTTCATCAGGTTTTATTA
CTGTCAGAGTTAAGCTAGTGGAAAAGAGACAGTTGAAATGGAAAGCACTC
TGTAATTTATAGCAAGCAAATCCAAGCTATCCATGGCCACTGTTCAAAAC
C
>plate73_1_B04_JJ10813_HpyCH4IV_PJJ2LBA_LB_R2_030 T-DNA insertion locus in Brachypodium Bd1
GGGGTGATTGTGGTCAGGGGTTGGTCTTACGTCGTCGGCATCCGGTAGGA
GGCGGGTCGAGCTGGTCTGGTGGGTTGCGTCGGCGGCGGATCCAGAGCTC
CTTCGACGGCGGGGCGACGTGGTCCGACAAAGAGATGGGGATCGACGGCG
GCCGGATCCAAGGCGAGCTAGGAACGGCGGATGGAGTGAGAGCGCCGGCT
GTGGTAAGGATGGGAGGCGGGACGGTGGCGGGGGAAGGCAGCGCCGGCGG
CGGTGGGAAAGGAAGGCGGGGCAGGAGGTTGGGCATAGGGGTTTTCTTCG
GGAAAGTTTGGCGGTGGCATTTCCTCCGTAAATACGGTGTGCCCTCATGG
CAATTTCATAAGAAACTGCTCTGGACCATACGTATTCCATTCTTTTCCCT
ATGGAATACGGCTTCGATCTGGCGAAGGCAGTAGTTCCCTGGATCCTTCG
AAGGGAAGGCAGCTCGCATGGGCCCACAACCACCATCCCGTTCGTTCGAA
TCCAATCGAGCGGCTAGCCCGTGTTACCATCCACGTCATAACGTCGCCGT
GACCCCACGTCCCAGTCTCTACTTGCCAACGTCCTGCTGGCTGCTGCCCC
CAAATCCATCTGAAACACGGAAACGACCCAAGATCATCTCCTCCTCGATC
TCGACGGCCGGGGCGATGGATTTCTCCGGCGGGGGCGGCGGCGCGACGCT
GTCGGAGATGTACCAGAGCGCGCGGCGGCTGCTTCTCTCGGCCCGCGACG
GAGTGGCCCGCGTCGAGCGCCTCGCCTCGGCGCCCACGTCGTCCTCCTAC
TCGTCCAAGGTGCCGCTCGTCGGGGCTGGCGGCGCGGGGGACCCGTCGGG
CGCCGAGGATGTGCGGCGGGAGGTGGCGCAGATCCAGGGACTGTGCGCGC
AGATGGACCGGCTCTGGCGGTCCATCCCCGCCAAGGGCCAGCGCGACCTA
TGGAAGAGGTGAGGATAACCTTTGGCTCTTAACTCCATTTAGCTGCTTGG
TTCTTAGTTTTTGTACGGATCGTGAATTGGGGGTGAGGCAAGAGAGATCT
CGAAGTGTTCCGAGTTCTTTGTGCTGCGCAGATCACAGCTTCAGCGTATA
CATCGTGTCTTGATTCTGATTGTGGTTCTGGAGGTGAACTAAGGTTGCGA
CGACGAGATATCTGCTAGTTTCGTTGCTTGAACATGCAATTTAGCTTTAA
T
>JWU_080309_2_D11_JJ4433_BfaI_PJJ2LB_LB_F3_089 T-DNA insertion locus in Brachypodium Bd1
AAAATCAACTATATCAGGTTTGATGCCACCTACAGTTTGTACTTGACAAA
ATTATGTAAGACGTACAGATCTATGAAGAGATTCAATAACTATTGCTTGT
TCTTCAGACTTCTTCATCACTTTTTCAACTCTGGAGGTAGCACCATCTGT
GATTCTCTTCAGCTCAATCTGGAAGCTCTCCTACAAAGGACATAAAATGA
ACATATATTTGATCTTGCGAATGGAAATAATCAAATAATAGAATGGCCAG
GTACTTTAGTTATGGATGAAAAATAAGCAAATTTTCAGACATATGAAGAC
AGAAAAAGAAAAAGAAAAAGCATGCATACCCTGAGCTCCATGTATTTATT
TGTCAAGATCAATAGGAAGCAAGTGAACTTTATTTCGAAGTTGAACATTT
TGCTGAACAAGCCCATTAATATCATTAAATGTCATCTGCCACGGAATATC
AGATGGTGCATCAGATAGAATCGCATGCAAAATGAGAGCAAAATAAAAGA
TTTGCAAGGATCAGAATGAGGCTTACATGCTCGGGGGCCAGCCGCGTCCA
GCAGCTCTGCGGCAGCGCCTCCGCCGGCCCAACGGCGGACGCCCGAGGGG
TGTGATTGTTGGCTCGTGGTGACCGGATACGATGTCGACGGTAGAGGTTG
GGGTGAGGTAGGAGGCGGCGGGCGACCTCCGATCCGTACTTGAAGATCTG
TGGAAGGGAGGCAAGGCCGGCCGCAACGGATCAGACGGGAAGAAAGGAGA
GCAAAAGAGCTAGGGTTTTGCGTGAGAGGGAAACCATGGAGGCCAAGAGC
TGCGGTTCCTAAGAGCACTCACCAACATGGTCGGCGACGACGCGCGGAAT
GACGGCGAGAGGAAGCGGCGGGCGCGGGGCTTCTCCGATTTGGTTCCGGC
GACGGGAAGGGGAGGTGGCGGTGGTAGGGCGGGGTTGGAGGTGGTGGAAG
GGCGCAGGCGGCGGCGGGATGGATCGGATCGGGATTAGGGGCCTGTTTGG
TTGGAATCTGAACAAAATGCCTGATAAAAGCAGGCAGGCAGCAAGGTGAG
TCAGGACAGCAATTTAGGAGTCCTGACTCAGGCAGCAGCCTGGGCGAACG
CCAAACAAACAAGCGCGTGCGCACGTCCGGCTGTCACTGGGGCAGGGTAC
CACGCTCATGACGCAATCCAAACACCCCCGGTCTGGAGAAGTGGGGAGAG
A
>plate74_1_B05_JJ8825_HpyCH4IV_PJJ2LBA_LB_R2_045 T-DNA insertion locus in Brachypodium Bd1
CCTAACTGGGCGACACTTTTTAAGGATCGGAGGGAGTAGCTTATAAGGGC
ATGTACAATGGTTGATAAGACTATATTTTTTTATGTGTTTTACGTCATTT
AGAAAATATGTTGCACAATAGGTTATCTTTTATTGCCATATCTTACAATT
AATGCTTACATAAAATAAACTAATTAAATAAATGTTAAGAAAAGACAGAG
TCTAGAGCAATGAAAATATTGTCTTATTATTCGTGTGAAGAAATCATTTT
TTAGCGAAGAGAAGGCTTATGTCTTTATTTATTTTTCCTGTCTTTAACAT
TAGTAATTATCCTAGATGACGTTGCTAAAAATCGATTGACGTGACCCCAT
TGTCCATGGTTTTAATGTCACCACATGTTGGGGATCAAGAGTGATTCATG
GGATTGTAGTTTAATTTCTCTTCAGTTTTCCTTAATCCTATTCAATCCCT
GTATGAATATTCTAACCGAAGGAGGCCTTGACAAATAAAAAAAAAAGGAA
ATGATCTTTCCGTCAAAAAACGATCTCGAGAAGAACGTGCAGCAGAGACA
CAGGGCCGCTGAGAACGGCGATTCACCCGGCCGTGGGGTTCCCTCCCGCC
GCCGCACTGCCGCTCGTGTCGCGTCAATGCCGTTACGGCCTGGACACGTC
ACTCCCGTCGCACTCAAGCCAGTGTGCCACAGAGCAGCCCCCAATCCGAT
TCCGCTTTCTGCCGCTCCACTACTGGACAAGGCTCCGTGCCCGCAGGCCT
CCCTTCCACGTGGCATCCACCACTGTCCGACGTGGCCATTAGCCCCACCC
CTCCCGCCCGTTGCCTCCATTTAATCCCCCGCCCCACCTCCGCCTCTCTC
CACAGTCCACTCTCCGCTCCCCTCCTTCTTCCCCCACTCCCCAACGGTCA
TATTCCATCTCATTTCCTTCCTACTACTACTATTCCCCGCACGGCCGCAT
CCCTTCTCTCCCAGGTCCCCATATCGCTCTCTCTCTCTCTCAGACACACA
CCCCACAGCACCGGGAGATTGTTTTCCGAGATTCGAGTAATCTTTCCTTT
TTCGCCGGCGTAGAAGCTTCCAGGATCCAAACTAAGCCGCCTAGGAGTCG
CCATGGTGGAGGAGGGGGCGAAGCGGCGGGTGGTGGTGGAGGTCTGCAAC
GCGCGGAACCTCATGCCCAAGGACGGGCAAGGGACGGCGTGCGCCTACGC
C
>plate73_2_B11_JJ11536_HpyCH4IV_PJJ2LBA_RB_F3_093 T-DNA insertion locus in Brachypodium Bd1
TATTGTCTTATTATTCGTGTGAAGAAATCATTTTTTAGCGAAGAGAAGGC
TTATGTCTTTATTTATTTTTCCTGTCTTTAACATTAGTAATTATCCTAGA
TGACGTTGCTAAAAATCGATTGACGTGACCCCATTGTCCATGGTTTTAAT
GTCACCACATGTTGGGGATCAAGAGTGATTCATGGGATTGTAGTTTAATT
TCTCTTCAGTTTTCCTTAATCCTATTCAATCCCTGTATGAATATTCTAAC
CGAAGGAGGCCTTGACAAATAAAAAAAAAAGGAAATGATCTTTCCGTCAA
AAAACGATCTCGAGAAGAACGTGCAGCAGAGACACAGGGCCGCTGAGAAC
GGCGATTCACCCGGCCGTGGGGTTCCCTCCCGCCGCCGCACTGCCGCTCG
TGTCGCGTCAATGCCGTTACGGCCTGGACACGTCACTCCCGTCGCACTCA
AGCCAGTGTGCCACAGAGCAGCCCCCAATCCGATTCCGCTTTCTGCCGCT
CCACTACTGGACAAGGCTCCGTGCCCGCAGGCCTCCCTTCCACGTGGCAT
CCACCACTGTCCGACGTGGCCATTAGCCCCACCCCTCCCGCCCGTTGCCT
CCATTTAATCCCCCGCCCCACCTCCGCCTCTCTCCACAGTCCACTCTCCG
CTCCCCTCCTTCTTCCCCCACTCCCCAACGGTCATATTCCATCTCATTTC
CTTCCTACTACTACTATTCCCCGCACGGCCGCATCCCTTCTCTCCCAGGT
CCCCATATCGCTCTCTCTCTCTCTCAGACACACACCCCACAGCACCGGGA
GATTGTTTTCCGAGATTCGAGTAATCTTTCCTTTTTCGCCGGCGTAGAAG
CTTCCAGGATCCAAACTAAGCCGCCTAGGAGTCGCCATGGTGGAGGAGGG
GGCGAAGCGGCGGGTGGTGGTGGAGGTCTGCAACGCGCGGAACCTCATGC
CCAAGGACGGGCAAGGGACGGCGTGCGCCTACGCCGTCGTCGACTTCGAC
GGCCAGCGCCGCCGCACCGCCACCCGGCCGCGGGATCTCAATCCGCAGTG
GGGGGAGCGCCTCGAGTTCCTCGTGCACCACCCCGACGCCATGACCGGGG
AGACGCTCGAGCTCAACGTCTACAACGACAAGAAGGCCATCGCCGGCGGG
GGAAGCGGCGGCGGTGGGAGCGGCCGCCGCGGTGGCACGTTCCTCGGGAA
G
>plate73_3_B11_JJ11536_HpaII_PJJ2LBA_RB_F3_093 T-DNA insertion locus in Brachypodium Bd1
TATTGTCTTATTATTCGTGTGAAGAAATCATTTTTTAGCGAAGAGAAGGC
TTATGTCTTTATTTATTTTTCCTGTCTTTAACATTAGTAATTATCCTAGA
TGACGTTGCTAAAAATCGATTGACGTGACCCCATTGTCCATGGTTTTAAT
GTCACCACATGTTGGGGATCAAGAGTGATTCATGGGATTGTAGTTTAATT
TCTCTTCAGTTTTCCTTAATCCTATTCAATCCCTGTATGAATATTCTAAC
CGAAGGAGGCCTTGACAAATAAAAAAAAAAGGAAATGATCTTTCCGTCAA
AAAACGATCTCGAGAAGAACGTGCAGCAGAGACACAGGGCCGCTGAGAAC
GGCGATTCACCCGGCCGTGGGGTTCCCTCCCGCCGCCGCACTGCCGCTCG
TGTCGCGTCAATGCCGTTACGGCCTGGACACGTCACTCCCGTCGCACTCA
AGCCAGTGTGCCACAGAGCAGCCCCCAATCCGATTCCGCTTTCTGCCGCT
CCACTACTGGACAAGGCTCCGTGCCCGCAGGCCTCCCTTCCACGTGGCAT
CCACCACTGTCCGACGTGGCCATTAGCCCCACCCCTCCCGCCCGTTGCCT
CCATTTAATCCCCCGCCCCACCTCCGCCTCTCTCCACAGTCCACTCTCCG
CTCCCCTCCTTCTTCCCCCACTCCCCAACGGTCATATTCCATCTCATTTC
CTTCCTACTACTACTATTCCCCGCACGGCCGCATCCCTTCTCTCCCAGGT
CCCCATATCGCTCTCTCTCTCTCTCAGACACACACCCCACAGCACCGGGA
GATTGTTTTCCGAGATTCGAGTAATCTTTCCTTTTTCGCCGGCGTAGAAG
CTTCCAGGATCCAAACTAAGCCGCCTAGGAGTCGCCATGGTGGAGGAGGG
GGCGAAGCGGCGGGTGGTGGTGGAGGTCTGCAACGCGCGGAACCTCATGC
CCAAGGACGGGCAAGGGACGGCGTGCGCCTACGCCGTCGTCGACTTCGAC
GGCCAGCGCCGCCGCACCGCCACCCGGCCGCGGGATCTCAATCCGCAGTG
GGGGGAGCGCCTCGAGTTCCTCGTGCACCACCCCGACGCCATGACCGGGG
AGACGCTCGAGCTCAACGTCTACAACGACAAGAAGGCCATCGCCGGCGGG
GGAAGCGGCGGCGGTGGGAGCGGCCGCCGCGGTGGCACGTTCCTCGGGAA
G
>plate74_2_B05_JJ8825_HpyCH4IV_PJJ2LBA_RB_F3_045 T-DNA insertion locus in Brachypodium Bd1
TGATCTTTCCGTCAAAAAACGATCTCGAGAAGAACGTGCAGCAGAGACAC
AGGGCCGCTGAGAACGGCGATTCACCCGGCCGTGGGGTTCCCTCCCGCCG
CCGCACTGCCGCTCGTGTCGCGTCAATGCCGTTACGGCCTGGACACGTCA
CTCCCGTCGCACTCAAGCCAGTGTGCCACAGAGCAGCCCCCAATCCGATT
CCGCTTTCTGCCGCTCCACTACTGGACAAGGCTCCGTGCCCGCAGGCCTC
CCTTCCACGTGGCATCCACCACTGTCCGACGTGGCCATTAGCCCCACCCC
TCCCGCCCGTTGCCTCCATTTAATCCCCCGCCCCACCTCCGCCTCTCTCC
ACAGTCCACTCTCCGCTCCCCTCCTTCTTCCCCCACTCCCCAACGGTCAT
ATTCCATCTCATTTCCTTCCTACTACTACTATTCCCCGCACGGCCGCATC
CCTTCTCTCCCAGGTCCCCATATCGCTCTCTCTCTCTCTCAGACACACAC
CCCACAGCACCGGGAGATTGTTTTCCGAGATTCGAGTAATCTTTCCTTTT
TCGCCGGCGTAGAAGCTTCCAGGATCCAAACTAAGCCGCCTAGGAGTCGC
CATGGTGGAGGAGGGGGCGAAGCGGCGGGTGGTGGTGGAGGTCTGCAACG
CGCGGAACCTCATGCCCAAGGACGGGCAAGGGACGGCGTGCGCCTACGCC
GTCGTCGACTTCGACGGCCAGCGCCGCCGCACCGCCACCCGGCCGCGGGA
TCTCAATCCGCAGTGGGGGGAGCGCCTCGAGTTCCTCGTGCACCACCCCG
ACGCCATGACCGGGGAGACGCTCGAGCTCAACGTCTACAACGACAAGAAG
GCCATCGCCGGCGGGGGAAGCGGCGGCGGTGGGAGCGGCCGCCGCGGTGG
CACGTTCCTCGGGAAGGTCAAGGTGGCCGGCGCGTCATTCGCCAAGGAAG
GGGACGAGACGCTCGTCTACTACCCGCTCGAGAAGCGGAGCGTCTTCTCG
CAGATCAAGGGGGAGATCGGGCTCAAGATTTGGTTCGTCGACGAGCCGCC
CCCGCCGCCGCCTGCCCCTGCAGCTGAAGAGAAGGCCGATGCGTCGGCTG
AGAAAAAAGACGCGACCGAGGAGAAGGGCAAGGAATCAGCCGCTGCCCCT
GCGGCTGAGGAGAAGAAGCCTGAGGAAGCCGCTGCCGAAGCAAAGAAAGC
A
>plate74_2_C06_JJ8834_HpyCH4IV_PJJ2LBA_RB_F3_044 T-DNA insertion locus in Brachypodium Bd1
TTCCGTCAAAAAACGATCTCGAGAAGAACGTGCAGCAGAGACACAGGGCC
GCTGAGAACGGCGATTCACCCGGCCGTGGGGTTCCCTCCCGCCGCCGCAC
TGCCGCTCGTGTCGCGTCAATGCCGTTACGGCCTGGACACGTCACTCCCG
TCGCACTCAAGCCAGTGTGCCACAGAGCAGCCCCCAATCCGATTCCGCTT
TCTGCCGCTCCACTACTGGACAAGGCTCCGTGCCCGCAGGCCTCCCTTCC
ACGTGGCATCCACCACTGTCCGACGTGGCCATTAGCCCCACCCCTCCCGC
CCGTTGCCTCCATTTAATCCCCCGCCCCACCTCCGCCTCTCTCCACAGTC
CACTCTCCGCTCCCCTCCTTCTTCCCCCACTCCCCAACGGTCATATTCCA
TCTCATTTCCTTCCTACTACTACTATTCCCCGCACGGCCGCATCCCTTCT
CTCCCAGGTCCCCATATCGCTCTCTCTCTCTCTCAGACACACACCCCACA
GCACCGGGAGATTGTTTTCCGAGATTCGAGTAATCTTTCCTTTTTCGCCG
GCGTAGAAGCTTCCAGGATCCAAACTAAGCCGCCTAGGAGTCGCCATGGT
GGAGGAGGGGGCGAAGCGGCGGGTGGTGGTGGAGGTCTGCAACGCGCGGA
ACCTCATGCCCAAGGACGGGCAAGGGACGGCGTGCGCCTACGCCGTCGTC
GACTTCGACGGCCAGCGCCGCCGCACCGCCACCCGGCCGCGGGATCTCAA
TCCGCAGTGGGGGGAGCGCCTCGAGTTCCTCGTGCACCACCCCGACGCCA
TGACCGGGGAGACGCTCGAGCTCAACGTCTACAACGACAAGAAGGCCATC
GCCGGCGGGGGAAGCGGCGGCGGTGGGAGCGGCCGCCGCGGTGGCACGTT
CCTCGGGAAGGTCAAGGTGGCCGGCGCGTCATTCGCCAAGGAAGGGGACG
AGACGCTCGTCTACTACCCGCTCGAGAAGCGGAGCGTCTTCTCGCAGATC
AAGGGGGAGATCGGGCTCAAGATTTGGTTCGTCGACGAGCCGCCCCCGCC
GCCGCCTGCCCCTGCAGCTGAAGAGAAGGCCGATGCGTCGGCTGAGAAAA
AAGACGCGACCGAGGAGAAGGGCAAGGAATCAGCCGCTGCCCCTGCGGCT
GAGGAGAAGAAGCCTGAGGAAGCCGCTGCCGAAGCAAAGAAAGCAGAGGA
G
>plate74_2_B06_JJ8833_HpyCH4IV_PJJ2LBA_RB_F3_046 T-DNA insertion locus in Brachypodium Bd1
GAAGAACGTGCAGCAGAGACACAGGGCCGCTGAGAACGGCGATTCACCCG
GCCGTGGGGTTCCCTCCCGCCGCCGCACTGCCGCTCGTGTCGCGTCAATG
CCGTTACGGCCTGGACACGTCACTCCCGTCGCACTCAAGCCAGTGTGCCA
CAGAGCAGCCCCCAATCCGATTCCGCTTTCTGCCGCTCCACTACTGGACA
AGGCTCCGTGCCCGCAGGCCTCCCTTCCACGTGGCATCCACCACTGTCCG
ACGTGGCCATTAGCCCCACCCCTCCCGCCCGTTGCCTCCATTTAATCCCC
CGCCCCACCTCCGCCTCTCTCCACAGTCCACTCTCCGCTCCCCTCCTTCT
TCCCCCACTCCCCAACGGTCATATTCCATCTCATTTCCTTCCTACTACTA
CTATTCCCCGCACGGCCGCATCCCTTCTCTCCCAGGTCCCCATATCGCTC
TCTCTCTCTCTCAGACACACACCCCACAGCACCGGGAGATTGTTTTCCGA
GATTCGAGTAATCTTTCCTTTTTCGCCGGCGTAGAAGCTTCCAGGATCCA
AACTAAGCCGCCTAGGAGTCGCCATGGTGGAGGAGGGGGCGAAGCGGCGG
GTGGTGGTGGAGGTCTGCAACGCGCGGAACCTCATGCCCAAGGACGGGCA
AGGGACGGCGTGCGCCTACGCCGTCGTCGACTTCGACGGCCAGCGCCGCC
GCACCGCCACCCGGCCGCGGGATCTCAATCCGCAGTGGGGGGAGCGCCTC
GAGTTCCTCGTGCACCACCCCGACGCCATGACCGGGGAGACGCTCGAGCT
CAACGTCTACAACGACAAGAAGGCCATCGCCGGCGGGGGAAGCGGCGGCG
GTGGGAGCGGCCGCCGCGGTGGCACGTTCCTCGGGAAGGTCAAGGTGGCC
GGCGCGTCATTCGCCAAGGAAGGGGACGAGACGCTCGTCTACTACCCGCT
CGAGAAGCGGAGCGTCTTCTCGCAGATCAAGGGGGAGATCGGGCTCAAGA
TTTGGTTCGTCGACGAGCCGCCCCCGCCGCCGCCTGCCCCTGCAGCTGAA
GAGAAGGCCGATGCGTCGGCTGAGAAAAAAGACGCGACCGAGGAGAAGGG
CAAGGAATCAGCCGCTGCCCCTGCGGCTGAGGAGAAGAAGCCTGAGGAAG
CCGCTGCCGAAGCAAAGAAAGCAGAGGAGGCCAAACCAGAGGAGAAGAAA
C
>JWU_092909_3_H08_JJ1986_BfaI_PJJ2LB_LB_F3_050 T-DNA insertion locus in Brachypodium Bd1
CTCAAATATCAAAATAAACATGATAAAATATGAGATAGTAACTCTTTGTT
GCATAATAAGATACTTACGGGAAAGATATTAAAAATGTTTCCCACGCGTT
TGCTAATGCCAATGTGCTAACAAATTGTGACGACCGTGGAGATTTTTTGT
GTCCATTTTTTACAGCATTCTAAAGTGCAAGCTTGGACGATAAGAATGGC
GTGTAAAGGTGCGTTTGGATCCTAAGCAAAATTAGTTATACCCTTGCTTA
GCAAAGGTAGGCGTTTGGTAGAAAAATAAAAGCCAGCTTTGCCCAGCAAA
CTAGCCAAGATGGGCTAGAAAATGCTTGCCCGGCCGGGAGAGCCAATTCG
GCTCTCCTCCAACGGCAAGAAGCTTAGCGGTGAATGTAACTGCTCCACTA
ACTGTATTCTTGTTCATCGTTAGCTAGTTGCTACGCAAGTGAACCAAATA
ATTAGCCTAACTTGCAGGTTGTAGCCGGTCCTAACCAGGAATTTCCTTGC
CCAGCTAAGCTAGACCAGCTGAGAATCCAAACACACCCTAAGTTGTTCTC
GAAAAAAAGAAAGAACGACGTGTAAAGGACGGAACGGAAACGCCCTATCC
AAAGTTCTCAGCTCGTGTCAAAGAAAGAGAAGAAGTTCTCAGCCCGAACG
GCGAACCCTTACAGCCACCGCACGTCATGGTAAGCGACTCTCACCTCCTC
GTCTCAGCCATTCCAGGTCCAGGGCTGACCGGCTGAAGACTTGAAGCAGG
GACGACGACGCGTACAACGGAACGGCACGACGACAGCGCAAGCACACGAC
ACGGCTCCACTCCCCAGGCCCCAGACCGTCTCCGTCCGACCCGTTCGGTA
ACCGCATCCACCCACCCACCACTAACCCCCACTTCTCCCCCGTTCAAGCA
GTGCAGGCGAGGCAAGCAAAAGCCGCGGCCGCGGCGAAAGCCAAAGCCAA
AGCAGATGGTGATGGGAAAGCCACTCACTAATTAGAGGGAGGGATCGGGA
GAAAGGGAAGCGAGGCGGTTAGGCGATGGCGAGGCAGGGCGGCGGCGGCG
GCGAGATCACGGCAGCCAGCGGCGGCATTGCTGTCGGTGGTGGGGCAGCG
CGTACGCCGGCGGCGAGCCCTCACCAGGTGACCATCGCCTTTTCTCTCTC
CCTCTCGTCCCTAATTCTCTCTCGGCCCGCTGCTCGCTCGGTGCGCTCGC
G
>plate73_2_B12_JJ11609_HpyCH4IV_PJJ2LBA_RB_F3_094 T-DNA insertion locus in Brachypodium Bd1
CCATCAGCCTAATGGACACTTGTTACAGACTAGACTCCATGGGTTCAAAT
TTACATGTACTGGAGTCCAATGTATGAAATCGCGCAGAGAGAGAAAATTG
GGAAAGGAAATCAGAAATTACCAATCAACCACCTGCTGAATCTTGGGGGA
GAACTCCTCGGCCTAGGGGTCGAACGGAGAGACAACAGCAAAGCATCAGA
CTCAACCACAGCGCCTGAAAAATTCTAAAGAGTTCTCATGGAGTGAGAGA
GAAGCGTGGTGACCTCTTCCGGTGAGAGAGATATACGGGCAGACTTGGCG
AGGCGGGGAAGGTCCGGCGGCTCCAGTCCCCCCGGCCCCGCCGCCGCCGG
GGCGGGCGTTCTAGTTGGGGAGGAGGAGAGGAGCAACCATTGGGTCCTCG
CCAAAGTGTGCCGCGGCGGCGCAGCCCAGCGGAGCCTGGGGATGCCCGAG
GCGGCGGCGGAGAGCATGGCCGCCGTCGTTGCTTTTAAGAGAGGGGCTTA
TCGGGGGGAGTTGGGTTTGGACTTTGGACCAGAGGCGATCTGATCTGATT
ATCCACAGCTACTGTGCTCCCCTTCCAATAATATGCCCCGTCGGATCTAG
ACCAGAGGCCATCTGAGCTGAATTGGGGACTGGAAGGCCAGGAGAAGGTG
GCAGGGCGTCATGGTCGGGCTCGTTAAGCATAATAACGTGCTACACCAAA
CTTCAGATCAGCTTGGCCTGTTTGAGACTCGTTAAGCTCGTTACCGATCC
ACACGTCTTTGTTAAAGGTGGGGGCGAACCCAAAAATAAATAACCGGGGT
TTAGTTGAAGTTGTTTGTTGTTGTTTTAGATGGTGTCATTTAATTTTTAT
TTTAGGTTTTAGGTATGAGGGTTTGAACCAAAATCATCGGTGTCAATTGA
CACGATGAAATATTACGGCTCAGCCCCTGATTAAAGATACAAGTTGAGTG
TCTCTCCATGCTTGTCAACCAATGAGTATGCGTGTGGATGCATCCGCGGT
TCTAAGAAATGTCAAATCGACGCGTGCGCAACTGGAATTGATTAGGTCAA
AATCATACCCCCTAGGGCTATGCGGCTTGTTATACGACATATATAGTGCA
TTAGTGTGGTATGCTCCTTTCCATACGTGGTATGATTACTTTCCAACATT
TTAATTTTTCGATTTCAAAATTCAGACATAACATAGAATCCAACTAAACC
A
>plate73_3_B12_JJ11609_HpaII_PJJ2LBA_RB_F3_094 T-DNA insertion locus in Brachypodium Bd1
CCATCAGCCTAATGGACACTTGTTACAGACTAGACTCCATGGGTTCAAAT
TTACATGTACTGGAGTCCAATGTATGAAATCGCGCAGAGAGAGAAAATTG
GGAAAGGAAATCAGAAATTACCAATCAACCACCTGCTGAATCTTGGGGGA
GAACTCCTCGGCCTAGGGGTCGAACGGAGAGACAACAGCAAAGCATCAGA
CTCAACCACAGCGCCTGAAAAATTCTAAAGAGTTCTCATGGAGTGAGAGA
GAAGCGTGGTGACCTCTTCCGGTGAGAGAGATATACGGGCAGACTTGGCG
AGGCGGGGAAGGTCCGGCGGCTCCAGTCCCCCCGGCCCCGCCGCCGCCGG
GGCGGGCGTTCTAGTTGGGGAGGAGGAGAGGAGCAACCATTGGGTCCTCG
CCAAAGTGTGCCGCGGCGGCGCAGCCCAGCGGAGCCTGGGGATGCCCGAG
GCGGCGGCGGAGAGCATGGCCGCCGTCGTTGCTTTTAAGAGAGGGGCTTA
TCGGGGGGAGTTGGGTTTGGACTTTGGACCAGAGGCGATCTGATCTGATT
ATCCACAGCTACTGTGCTCCCCTTCCAATAATATGCCCCGTCGGATCTAG
ACCAGAGGCCATCTGAGCTGAATTGGGGACTGGAAGGCCAGGAGAAGGTG
GCAGGGCGTCATGGTCGGGCTCGTTAAGCATAATAACGTGCTACACCAAA
CTTCAGATCAGCTTGGCCTGTTTGAGACTCGTTAAGCTCGTTACCGATCC
ACACGTCTTTGTTAAAGGTGGGGGCGAACCCAAAAATAAATAACCGGGGT
TTAGTTGAAGTTGTTTGTTGTTGTTTTAGATGGTGTCATTTAATTTTTAT
TTTAGGTTTTAGGTATGAGGGTTTGAACCAAAATCATCGGTGTCAATTGA
CACGATGAAATATTACGGCTCAGCCCCTGATTAAAGATACAAGTTGAGTG
TCTCTCCATGCTTGTCAACCAATGAGTATGCGTGTGGATGCATCCGCGGT
TCTAAGAAATGTCAAATCGACGCGTGCGCAACTGGAATTGATTAGGTCAA
AATCATACCCCCTAGGGCTATGCGGCTTGTTATACGACATATATAGTGCA
TTAGTGTGGTATGCTCCTTTCCATACGTGGTATGATTACTTTCCAACATT
TTAATTTTTCGATTTCAAAATTCAGACATAACATAGAATCCAACTAAACC
A
>092910_1_A04_plate90_JJ13289_HpaII_PJJ2LBA_RB_F3_016 T-DNA insertion locus in Brachypodium Bd1
TGGGCTATAATTTATTGTTAATTCATTTCTATGGTCCAAGCTGTTTATTA
TTAGCACATATCTTACGATCTTATCCTCACCAGCTAGCACTCACGTGGAA
TATATTGTATCACCAATTGATTTTGAGATAAGCAATAGTTTCTTAGAAGA
TTTTGGAGGAGTTATTACTCACTACTATATCTAGAGAATAAGCTGATTTG
CATATAATTAACCATCTTAATTTTTTGCTGCAAAGAAAGAAGAAGATATA
CCATTTCAACATGGAAACCGAGCATCACATTACTGACGATAGCGATCGAA
CATAATCTGACCGAGTCTCCTTCTCTGCCCAGGTCCAAACAAGTTGGAAT
GTGTGCATAAACGAGCAGCATGCAGCTGTCAATGTTTTTATTACTTTTAC
ACTGCACAGCCGTTGAGTTGGGCCCTGCACGTCGCCTAGTCATGGGGGGG
AGAGATCATTTGAAACGGACACGTACCGGCAACACAGAGGGATGGCGATC
GTCGCGTGCGTGACCGGAGGCGCATGTCCTTGTGCTCAATTATCTTCTTA
ATTCGTAATATATGTGGGTCAGCCGCGTACGTCCCAGAACCAGCACGTAC
CCGATCCATGGGATCTTTTCTCGGCCAATGGAACGGATTATTATTGGGGC
ACATGATCAGTCGTTATGTTCCTGTGACATTCCACAACGAACACTTGGAC
GTACGACACATTAACTACATGAGTACCCAATGGAAGCATGGTTCTGAACT
TCTGATGGGATCACCTGCAGCGCATTTCTCTGTACCCGCCCACGCATGTT
CGAGACCCCAGGACGGCCACTGCACGAGGAGATTCGGGATATCACCAGGC
TGACCTAATTGGTTTGCCTGCCCGCTTCTTCCTCTACAAATTGCTCCCAA
AGACAAGCTGCAAGTCTCCAATGATGAAACGAAAAACGGAATCCCTGCTT
TCAGCCAAGAAATACAGGTACCCTATGGGGAAAAGGGGAAAAGGAAAGAC
GTACGGGTAGCTATCAATCCAGCAGCGACACACCTCCTCTCCTCCAGGCT
TCAGACCGAACCCACGGGGCCACCAAACTGTTTGGAGGTCGAGTTAGAGC
GACCGACGACGTGCATGCACCGGATCCAACTGGCAACGTCGATCGCACGA
AGGGCTGTTGGGTCAGATTGGGTTATCATTCGGGCGGGGCACATGCTGCC
T
>092910_1_O06_plate90_JJ13386_HpaII_PJJ2LBA_RB_F3_017 T-DNA insertion locus in Brachypodium Bd1
AAGCAATAGTTTCTTAGAAGATTTTGGAGGAGTTATTACTCACTACTATA
TCTAGAGAATAAGCTGATTTGCATATAATTAACCATCTTAATTTTTTGCT
GCAAAGAAAGAAGAAGATATACCATTTCAACATGGAAACCGAGCATCACA
TTACTGACGATAGCGATCGAACATAATCTGACCGAGTCTCCTTCTCTGCC
CAGGTCCAAACAAGTTGGAATGTGTGCATAAACGAGCAGCATGCAGCTGT
CAATGTTTTTATTACTTTTACACTGCACAGCCGTTGAGTTGGGCCCTGCA
CGTCGCCTAGTCATGGGGGGGAGAGATCATTTGAAACGGACACGTACCGG
CAACACAGAGGGATGGCGATCGTCGCGTGCGTGACCGGAGGCGCATGTCC
TTGTGCTCAATTATCTTCTTAATTCGTAATATATGTGGGTCAGCCGCGTA
CGTCCCAGAACCAGCACGTACCCGATCCATGGGATCTTTTCTCGGCCAAT
GGAACGGATTATTATTGGGGCACATGATCAGTCGTTATGTTCCTGTGACA
TTCCACAACGAACACTTGGACGTACGACACATTAACTACATGAGTACCCA
ATGGAAGCATGGTTCTGAACTTCTGATGGGATCACCTGCAGCGCATTTCT
CTGTACCCGCCCACGCATGTTCGAGACCCCAGGACGGCCACTGCACGAGG
AGATTCGGGATATCACCAGGCTGACCTAATTGGTTTGCCTGCCCGCTTCT
TCCTCTACAAATTGCTCCCAAAGACAAGCTGCAAGTCTCCAATGATGAAA
CGAAAAACGGAATCCCTGCTTTCAGCCAAGAAATACAGGTACCCTATGGG
GAAAAGGGGAAAAGGAAAGACGTACGGGTAGCTATCAATCCAGCAGCGAC
ACACCTCCTCTCCTCCAGGCTTCAGACCGAACCCACGGGGCCACCAAACT
GTTTGGAGGTCGAGTTAGAGCGACCGACGACGTGCATGCACCGGATCCAA
CTGGCAACGTCGATCGCACGAAGGGCTGTTGGGTCAGATTGGGTTATCAT
TCGGGCGGGGCACATGCTGCCTGCATCGATCCCATGGCCAGCAAATGACC
ATACGAGGGTTGTTTCTGCCGGACCAGCCAGACACGCCTAATCCAGCATA
TAACTTGCAGCGGTTTTACGTTATGTGGAAGTGAATTTTGTTCACGCCGG
G
>092410_2_O06_plate90_JJ13386_HpyCH4IV_PJJ2LBA_RB_F3_017 T-DNA insertion locus in Brachypodium Bd1
ATTACTCACTACTATATCTAGAGAATAAGCTGATTTGCATATAATTAACC
ATCTTAATTTTTTGCTGCAAAGAAAGAAGAAGATATACCATTTCAACATG
GAAACCGAGCATCACATTACTGACGATAGCGATCGAACATAATCTGACCG
AGTCTCCTTCTCTGCCCAGGTCCAAACAAGTTGGAATGTGTGCATAAACG
AGCAGCATGCAGCTGTCAATGTTTTTATTACTTTTACACTGCACAGCCGT
TGAGTTGGGCCCTGCACGTCGCCTAGTCATGGGGGGGAGAGATCATTTGA
AACGGACACGTACCGGCAACACAGAGGGATGGCGATCGTCGCGTGCGTGA
CCGGAGGCGCATGTCCTTGTGCTCAATTATCTTCTTAATTCGTAATATAT
GTGGGTCAGCCGCGTACGTCCCAGAACCAGCACGTACCCGATCCATGGGA
TCTTTTCTCGGCCAATGGAACGGATTATTATTGGGGCACATGATCAGTCG
TTATGTTCCTGTGACATTCCACAACGAACACTTGGACGTACGACACATTA
ACTACATGAGTACCCAATGGAAGCATGGTTCTGAACTTCTGATGGGATCA
CCTGCAGCGCATTTCTCTGTACCCGCCCACGCATGTTCGAGACCCCAGGA
CGGCCACTGCACGAGGAGATTCGGGATATCACCAGGCTGACCTAATTGGT
TTGCCTGCCCGCTTCTTCCTCTACAAATTGCTCCCAAAGACAAGCTGCAA
GTCTCCAATGATGAAACGAAAAACGGAATCCCTGCTTTCAGCCAAGAAAT
ACAGGTACCCTATGGGGAAAAGGGGAAAAGGAAAGACGTACGGGTAGCTA
TCAATCCAGCAGCGACACACCTCCTCTCCTCCAGGCTTCAGACCGAACCC
ACGGGGCCACCAAACTGTTTGGAGGTCGAGTTAGAGCGACCGACGACGTG
CATGCACCGGATCCAACTGGCAACGTCGATCGCACGAAGGGCTGTTGGGT
CAGATTGGGTTATCATTCGGGCGGGGCACATGCTGCCTGCATCGATCCCA
TGGCCAGCAAATGACCATACGAGGGTTGTTTCTGCCGGACCAGCCAGACA
CGCCTAATCCAGCATATAACTTGCAGCGGTTTTACGTTATGTGGAAGTGA
ATTTTGTTCACGCCGGGGATTTGGTCGCATTCCTGGCGTATTCTCTCTTC
A
>09032010_1_B03_plate86_JJ12904_HpyCH4IV_PJJ2LBA_RB_F3_016 T-DNA insertion locus in Brachypodium Bd1
GTTGGATCGATCGCTTTTGCGTCCTCGTCGCTTATTTGGATCGATCCAAA
AGTGGGGAGTTTTGATTGCTAAGCTAGGCTGCTAAAAAGTTCATGGTGGA
ATTGGGGTCTCCGGCCTCTCCCACCTCGATCCGGCTGCCGTGGCCGCGAT
TAAATAGAGAGTGCGTGCGAGGGCTTGGTACCGTACGTGGGGAGACAGGA
AGACAGAGGGGAGGGAGGCGGTGGGGTGACGGCGGGGTACGTGTGCCAGG
GGCAGCGCTTGCTGTGCTGTAGAGAGAAAGGAAGAGAGAGAGGGAGGGAG
AGAGAGATTGGTTACGGCGTCTGCCGGTGCCGGTACCGTAACGGGACGTC
CACTCAGCGCCGTCGAGCACTGCAGCTACGCACACGGCACTGTCCTCGCG
ATGCTCGCTGTCATGTGGCCCCGTGATCGAAGGGCGCGCCCTGCGGAAAA
CGTTTAGGCCAACGGCGCGCGCCGAGTGCGAGCAGCAAAGCAAAATACTC
CCTCTGCGGCGGAGGCGATGATGAGGTGGGTCACAACAGGCGGTGGTCGG
CGTGGGCGGCGCTCAGCTACGAAACACCAAATTTGATTGGCTCTGCCCAC
CATAACCAAACACGAATTTTGGTTAATCCTACTCGTAAAATCTGATTGGG
GTCAACCCGCCGGAGATGCGATAATCACCGGCGGTAGATGGGAACGGTCG
CACCACCGGCGAGCAATGCAGCATGCCTGCCGTGACATATCGATCTCGGA
CCGCTCGTAGTGGAATGGACGGACTGGATCATGCATCCGGAATGTTCTTT
CGCGCGTGCAAATATGCCAGTCGTGAGCCAATCTCCCTCCCTTGGCGCGC
TGTTCGACGGAGCACCGGACATTTAATCGCTCGTGCCTATAAACTAGTTC
CCCGTGCCAGTATAAAACGGCCGGGGAGCATCATCATTGGAGGGTGGGCC
CAGTCCGCCAGAACCACAAGACTGTTCGTCCGGAACTCCGGATGAATTCT
AGCGACTTGTACGCACAGCAGCACTGCGCCACAGGCTTTTATTTACCTCT
GCGATTCTTTTATGTTTATGATTTGTCAACGGCACCTCACGGTCACGGCG
GTGGACTTTCCCTACTCCATCATGTTTCTTCCATCTTCTTACCCACGGAA
CTCCAACTCCAAGGTGAAAAATAAAGGAGGAGCACGTACGTAGTAGTATT
A
>09032010_1_B05_plate86_JJ12977_HpyCH4IV_PJJ2LBA_RB_F3_031 T-DNA insertion locus in Brachypodium Bd1
GTTGGATCGATCGCTTTTGCGTCCTCGTCGCTTATTTGGATCGATCCAAA
AGTGGGGAGTTTTGATTGCTAAGCTAGGCTGCTAAAAAGTTCATGGTGGA
ATTGGGGTCTCCGGCCTCTCCCACCTCGATCCGGCTGCCGTGGCCGCGAT
TAAATAGAGAGTGCGTGCGAGGGCTTGGTACCGTACGTGGGGAGACAGGA
AGACAGAGGGGAGGGAGGCGGTGGGGTGACGGCGGGGTACGTGTGCCAGG
GGCAGCGCTTGCTGTGCTGTAGAGAGAAAGGAAGAGAGAGAGGGAGGGAG
AGAGAGATTGGTTACGGCGTCTGCCGGTGCCGGTACCGTAACGGGACGTC
CACTCAGCGCCGTCGAGCACTGCAGCTACGCACACGGCACTGTCCTCGCG
ATGCTCGCTGTCATGTGGCCCCGTGATCGAAGGGCGCGCCCTGCGGAAAA
CGTTTAGGCCAACGGCGCGCGCCGAGTGCGAGCAGCAAAGCAAAATACTC
CCTCTGCGGCGGAGGCGATGATGAGGTGGGTCACAACAGGCGGTGGTCGG
CGTGGGCGGCGCTCAGCTACGAAACACCAAATTTGATTGGCTCTGCCCAC
CATAACCAAACACGAATTTTGGTTAATCCTACTCGTAAAATCTGATTGGG
GTCAACCCGCCGGAGATGCGATAATCACCGGCGGTAGATGGGAACGGTCG
CACCACCGGCGAGCAATGCAGCATGCCTGCCGTGACATATCGATCTCGGA
CCGCTCGTAGTGGAATGGACGGACTGGATCATGCATCCGGAATGTTCTTT
CGCGCGTGCAAATATGCCAGTCGTGAGCCAATCTCCCTCCCTTGGCGCGC
TGTTCGACGGAGCACCGGACATTTAATCGCTCGTGCCTATAAACTAGTTC
CCCGTGCCAGTATAAAACGGCCGGGGAGCATCATCATTGGAGGGTGGGCC
CAGTCCGCCAGAACCACAAGACTGTTCGTCCGGAACTCCGGATGAATTCT
AGCGACTTGTACGCACAGCAGCACTGCGCCACAGGCTTTTATTTACCTCT
GCGATTCTTTTATGTTTATGATTTGTCAACGGCACCTCACGGTCACGGCG
GTGGACTTTCCCTACTCCATCATGTTTCTTCCATCTTCTTACCCACGGAA
CTCCAACTCCAAGGTGAAAAATAAAGGAGGAGCACGTACGTAGTAGTATT
A
>JWU_082109_1_F05_JJ4024_BfaI_PJJ2LB_LB_F3_037 T-DNA insertion locus in Brachypodium Bd1
GCTTCCTGTCGTATGCGATGTCCGGGAGGCGGGACAGCTGGTGCGTGAGA
GGGTTGAGGACGAAGCGCGTGATGTCGAGGTAGCGGGTGAGGTCGAACTT
TCCGATACGACGGCGGGGGTGGGTGAAGGAGAGCCGACCGGCGGCGCCCT
CCTTGACGACGCGCAGGTTCGAGTAGAGGAGGAAGAGGAGGCCGTCGCCG
CTGGAGGCGCAGACCTCGCCGATGACCGCCTGATCGAGGTCGCTGTAGGG
GCCCGGGATGGGGGCGGTCTTGACGAGGTGCAGCGGGACGCGCAGATCGG
AGGCGTGCGGCGGCCGGGCGAGGCGCACGTGCGCGCTCTGTGTTCCGGGG
TCCGCCTCGACGATGCGGGTCATCATACCCCACGGGGGATGCGAGGCGAC
GGTGGCGAGGGAGCGGCGGAGGCCACCGGAGACGGCTGCGGAGAGGCGCA
GGAGCGGCATCTCGCTGTCCTGACGCGGGTCGCTGGTTGTGCAGACTGCA
GCCTGTGCCTCGGGGGATTTCCTTGTCTTGTTGCTCCGGTCGACTGGTGG
TGGGGAAAGCAGGGCAGAGTTCTGGTCAGAGCATACCACAGCACCAGGAG
GTGTATGGACGGAAAGAAAGCAGCGTGCAGTTGTTCCACAGCACATAGTG
GGTACTTTACCGGGAGAGCTCACTCAGGCCCGCAAGTCAGTTAGACAGGT
TGTGTGGTGGTGTATGGACCGAGTTCTGCGATATGGGGTGGTAGGATTTA
CGGCAAAAGCTGAGGAGACCGTCGTGAACGTTTGAACAGCTGTTTCCCAT
TGACCATGCCACTGACGTCACCATCTTTCCCGCCAAAATTCTCCTGGCTG
GTGCTGGGCCTCCAAGAGAGCACTAAGAAAAATAGAAAAAGATCAAAGTC
TAAAGTTTATGCAACAGATAAAAATGGATAGAAATCTTCTTACAAATGAA
AGTACTTGGAATGTTTTCCAGTGCATAAATATGACAGGTAGCATTGTAGC
AACAACCACCTGAGGTAATCCAAGGTATGCAATCTGTTCCGAATTCTCCA
TGTTTTGCAAAATTCCATCAGACAAACAACAGTAAAATTGATTTGTCTAT
TCAACATCATGAGAAAATTGGGAAAAGGACACGAGTACATCATAAGGCAC
CTAATTCAAACAACAATCACTGCTCAAATATGAAATAGAGATAGGCCCAA
C
>plate59_F09_JJ8359_HpyCH4IV_PJJ2LBA_RB_F3_069 T-DNA insertion locus in Brachypodium Bd1
TTAGCCAGTTGCCGATGGAAGCTGGTTTCTTGATCTAACGGGGCAGCACA
CGGACACGTGAAGCTAAGTCACGTGACCATGATTCATAACTGTAGAAAAA
TCTTGCACGGTAAAGACACCGTGCTGCATGTTTTATCCGGTTTTTTTTCT
GACAAACTGAACCGAAAATTGAACTATTTGCACGTACAAATATATCAATG
GACCTCTATTAATCACGGCCAGTCGATCGGCTAGGTTCAGGTATGTTTAA
CGGATCGGTATACAATGGATCGTACAGCTAGTCTAGTGAGTGAAATGATC
AGTCATCAATACCAAAGTCGGGCTCGCGCGGCTTGGGGACGGGGACATGG
ATCATGATCTCCCCATCCTCGGCCTTCCTGGACCGCTGCCGATGCACGCC
ACGCAACGCGTTGGCCGCGAACCGCGACACCAGTATGGTGGTCTTGAAGC
TGTTGGACCGTCCTTCCTCTTCTTCCTCCTCCCTCCGCCGCAGCTCGGCC
GCCTTCCGCTTGAGGTGCCGTCGCCAGGCGGCCTGGATGTAGGTGGCCGC
CCACGTCCGCCACTGCTGCGAGTAGAACCGGAAGGTGTGCTGCACCTGCT
TGCTGTGCATCCGCCGGAACTGGCCGGCCACGAACTTGAGCTCCTCGGCG
TGCAGCGCGAAGGACTCGACCTCGGAGAGCGCCATGACGGTGCGCGTGGA
GGACGGCAGGCTGACCCCGGATTTCGGGTCGAGCGCCCAGGTGAGCAGCT
CCTCGCCGCAGAAGGCGCCCTCCTGGAGCAGGCTGCGGTTGTAGAACCCG
CTCCGGCCCCCGTCCGTGGTGATGCTCTCGAGGAGGCCACGGATGATGAA
GAGCATCTGGTCCACGGGGTCCCCCTCCCGGATGATGTGCGTCTTCTCCG
TGTAGAGGCTGGGCTTGAGCCGCTCGCAGATGGCGTCCAGGAGGCGCTCG
TCCATGTTGGCGAAGAGCGGCACCCTCCGGACGAGGCCCAGGCAGAGGTG
TCGCTTGATGTCGCGGCGGAGGTCCTTGGGGAGGTTCTGGATGAGCACCT
CCTCGTCCACGCCCCGGGTGTTGATCCACTTGTACTGGTCGTAGCGCCGG
ACCCGCTCCCGCAGCTCCTGCGGCAGCAGCCGGTGGTGCATCCACTGCTC
CGAGTCACGGCGCTTCACCCGCATCTCCTCCAGCCGGACCGTCAGGGACT
G
>plate59_F08_JJ8295_HpyCH4IV_PJJ2LBA_RB_F3_054 T-DNA insertion locus in Brachypodium Bd1
AATCTTGCACGGTAAAGACACCGTGCTGCATGTTTTATCCGGTTTTTTTT
CTGACAAACTGAACCGAAAATTGAACTATTTGCACGTACAAATATATCAA
TGGACCTCTATTAATCACGGCCAGTCGATCGGCTAGGTTCAGGTATGTTT
AACGGATCGGTATACAATGGATCGTACAGCTAGTCTAGTGAGTGAAATGA
TCAGTCATCAATACCAAAGTCGGGCTCGCGCGGCTTGGGGACGGGGACAT
GGATCATGATCTCCCCATCCTCGGCCTTCCTGGACCGCTGCCGATGCACG
CCACGCAACGCGTTGGCCGCGAACCGCGACACCAGTATGGTGGTCTTGAA
GCTGTTGGACCGTCCTTCCTCTTCTTCCTCCTCCCTCCGCCGCAGCTCGG
CCGCCTTCCGCTTGAGGTGCCGTCGCCAGGCGGCCTGGATGTAGGTGGCC
GCCCACGTCCGCCACTGCTGCGAGTAGAACCGGAAGGTGTGCTGCACCTG
CTTGCTGTGCATCCGCCGGAACTGGCCGGCCACGAACTTGAGCTCCTCGG
CGTGCAGCGCGAAGGACTCGACCTCGGAGAGCGCCATGACGGTGCGCGTG
GAGGACGGCAGGCTGACCCCGGATTTCGGGTCGAGCGCCCAGGTGAGCAG
CTCCTCGCCGCAGAAGGCGCCCTCCTGGAGCAGGCTGCGGTTGTAGAACC
CGCTCCGGCCCCCGTCCGTGGTGATGCTCTCGAGGAGGCCACGGATGATG
AAGAGCATCTGGTCCACGGGGTCCCCCTCCCGGATGATGTGCGTCTTCTC
CGTGTAGAGGCTGGGCTTGAGCCGCTCGCAGATGGCGTCCAGGAGGCGCT
CGTCCATGTTGGCGAAGAGCGGCACCCTCCGGACGAGGCCCAGGCAGAGG
TGTCGCTTGATGTCGCGGCGGAGGTCCTTGGGGAGGTTCTGGATGAGCAC
CTCCTCGTCCACGCCCCGGGTGTTGATCCACTTGTACTGGTCGTAGCGCC
GGACCCGCTCCCGCAGCTCCTGCGGCAGCAGCCGGTGGTGCATCCACTGC
TCCGAGTCACGGCGCTTCACCCGCATCTCCTCCAGCCGGACCGTCAGGGA
CTGAAGGTACGTCTGAATGTTTCCGATGAGCATGGCCATGAGGATGAGGC
CAAACGTGGCGAGCGTTATGGAGAAGAGCGCCTCCCCGGTGTAGATGGTT
G
>plate54_5_C10_JJ7793_TaqI_PJJ2LBP2_RB_F3_076 T-DNA insertion locus in Brachypodium Bd1
GTTCCAGTTCAGGGGCTCGTAGAGGGCGACAAACTCGCAGAGCTTGGCAT
CTTCGGCGGGCCGCCGGTGGCCGCGAGCACCCAGCTGCCTGGAGGACTGC
CCGGCTGCCCACTGCTGCAGCTCGCTCCCTGATCCCGCGGTGGTGTGTGT
CGTCCATGGTGGTCGGGCAGGCGGTGAGCACGCGCCCGCCGCCCCTGCTT
CCCCGGCACCAACGCGTGCCTTTCCGACGCCGCGCTCCATTTTGCGCCGC
CGCCATGCTTCCTCGACACCAACGCTCGCTTGCTCCGCCGCCGCAGCTGC
CGTGCTCTCCTACGGTGCCGCCTCCCTGCTCCCTTTTGCGCTGCCGCGCC
CTGCCGTCGCGCAGCAATCTCCGGCACCACCGCCCTGCCGTTCCCCAACC
ATCGGAAGGAGCCTAGCCAGAGGATGAGGTGCGAGAGAAAAAATCGCAGG
ATGAGATAGAGATCGACAGAAGGGGAATCACGAACTCGCTGCAAGTCGAA
CGCCTGTGCACGAATCACAAAGCGCGCCGTACGGAGAGACTAATCTGGGC
ACGTTCCCCCGTTAGATTGTCCGAACATAATTATACAAACCAATCGTGCT
TCTCCGATTTGCGGCACCCCTGACATCTACGGCACGCTTGGTCACCGATG
AGTTGCGCCAGACGACTCGTCAAAGATCAGATTTCTTTGGATAATTTACC
ATATGGGCGGTGACGACTTCTCTTCCCCCTCGCGCATTTCCGCTTCTTCT
TGAGTTTCTCTCCCATCACTTCAGCTTCGAGGAGTCAATGTTTCCCTGCC
AAGTTTAGTAAGTACGTATTATTTGTCATACTATAAAATTGGTTTTTGTT
TACATTGTTATTTTGACAAACCAATATCTTCTTGTCATCCGTCGACCCTG
CTTGGCCCACGGCACGCCGCTACCGGGGTAAAACCGTATCAGAGATTGTT
GGGATGGATAGCGTCACTGCGTCAGCTGGGGATGACTCGCGGCGGCGCGG
TCGACGTCGTACTAAGATACTACCAGTAACTCGTGAAAGCCACAGTCGCC
ACGACGATGAGCATCGGGACGGCGCAGTGACGTCCGGGAAAAGAGATCTC
ACACGCCCTCTTTCGTTCGTGTTCTCCTCTTCCTCCTCCTTCCGTAACGA
AAACGGCGGTACTGGCGTAGGGATTATTCTTACTGACGCAGATCGACTCC
C
>plate54_2_C10_JJ7793_HpyCH4IV_PJJ2LBP2_RB_F3_076 T-DNA insertion locus in Brachypodium Bd1
TGTGTGTCGTCCATGGTGGTCGGGCAGGCGGTGAGCACGCGCCCGCCGCC
CCTGCTTCCCCGGCACCAACGCGTGCCTTTCCGACGCCGCGCTCCATTTT
GCGCCGCCGCCATGCTTCCTCGACACCAACGCTCGCTTGCTCCGCCGCCG
CAGCTGCCGTGCTCTCCTACGGTGCCGCCTCCCTGCTCCCTTTTGCGCTG
CCGCGCCCTGCCGTCGCGCAGCAATCTCCGGCACCACCGCCCTGCCGTTC
CCCAACCATCGGAAGGAGCCTAGCCAGAGGATGAGGTGCGAGAGAAAAAA
TCGCAGGATGAGATAGAGATCGACAGAAGGGGAATCACGAACTCGCTGCA
AGTCGAACGCCTGTGCACGAATCACAAAGCGCGCCGTACGGAGAGACTAA
TCTGGGCACGTTCCCCCGTTAGATTGTCCGAACATAATTATACAAACCAA
TCGTGCTTCTCCGATTTGCGGCACCCCTGACATCTACGGCACGCTTGGTC
ACCGATGAGTTGCGCCAGACGACTCGTCAAAGATCAGATTTCTTTGGATA
ATTTACCATATGGGCGGTGACGACTTCTCTTCCCCCTCGCGCATTTCCGC
TTCTTCTTGAGTTTCTCTCCCATCACTTCAGCTTCGAGGAGTCAATGTTT
CCCTGCCAAGTTTAGTAAGTACGTATTATTTGTCATACTATAAAATTGGT
TTTTGTTTACATTGTTATTTTGACAAACCAATATCTTCTTGTCATCCGTC
GACCCTGCTTGGCCCACGGCACGCCGCTACCGGGGTAAAACCGTATCAGA
GATTGTTGGGATGGATAGCGTCACTGCGTCAGCTGGGGATGACTCGCGGC
GGCGCGGTCGACGTCGTACTAAGATACTACCAGTAACTCGTGAAAGCCAC
AGTCGCCACGACGATGAGCATCGGGACGGCGCAGTGACGTCCGGGAAAAG
AGATCTCACACGCCCTCTTTCGTTCGTGTTCTCCTCTTCCTCCTCCTTCC
GTAACGAAAACGGCGGTACTGGCGTAGGGATTATTCTTACTGACGCAGAT
CGACTCCCGCGCGGACGGATAACTCCATTCCGCTCCGCTCCAACGAAACG
CCGTGAGCAACATCAATTCCGCATCCCAACGCAGGAAGCCACCGCGGACC
CCAAAAGGAGCTTTGGACGGACGGAGCCTGGGCGCGGGGTGGAGAAGAGT
G
>08052010_2_D15_plate78_JJ11803_HpaII_PJJ2LBA_RB_F3_062 T-DNA insertion locus in Brachypodium Bd1
CACGGCCGTCATCGCCTTCTTCACCGACCTCGCCATCCTCTCCAACCTGC
TCTCCATCTCCACGCTCTTCATCTTCATGCTCGTCGCCGTCGCGCTGCTC
GTCAGGAGGTACTACGTGGCAGGGGAGACCACGGACGCGAACCGGAACAA
GCTCGTGGCGTGCGTGGCTGCCATCCTGGCGTCGTCCGTGGCCACGGCGA
CGTACTGGGGACTCGACGCCAAGGGGTGGGTGCCCTACGCGGTGACCGTG
CCGGCCTGGTTCGCGTCCACGGTGTGCCTGTGGGCGCTGGTGCCGCAGGC
GAGGACGCCCAAGGTGTGGGGCGCGCCGCTGGTGCCGTGGCTGCCGTCGG
CGTCCATCGCCATCAACATCTTCCTGCTGGGATCCATCGACGCCAAGTCG
TTCGAGCGGTTCGGGATGTGGACCGCCGCGCTGCTCGTCTACTACCTCTT
CGTCGGCCTGCACGCCTCCTACGACACCGCCAAGGCGCTCGATGCCGAGA
CCGCCGCCCGCAGGGTGGAGGATGGCGGTGCCTCGCAGATGCAGATGGCG
CCGTCCTTCTCCAACGGCAAGTGATATGCTGATTTCAAGGTTTGATTGTT
GCATGCTGGATGTGGAGCTCTATATCTTTGGTGTCAAGTACAGCGTGCTG
GCATGTTATGCAAGACCAGAACTTGCTCGCATGCATATATACATGTGCCA
GCAAACTGTTTTAACTAGGATGCACATGAAACCATAAGAGCGTGAATGAG
TGATATACTCATGTAAGTTTGTACAGCTGTTGGTATGTTCCGTGCATAAG
AGAGTGAATGGGACGCTTTCTAAAAATAGATACATTCATATTATTTGGAC
AAATTTGAGACAAGTAATATGGGTCGGAGAGAGTATCTGTTTTTCCGTCA
CGGGCAATCTCATGCACAACCACCGTGCGTTTGGAGCATTCCTTCTATCA
CCATCGCGCACGCTCCTTGAAATGTCCAATTTCATATCGGCGGATTTTTC
TTCTTTTCATAATATAACTCTATAACATATTAGGGCTTTTTGGACCACGA
GAAACCAAAAACACATGAACAGAAAAAATGTAGGATTGAAACGTTACGAC
ATATTGTATACTACAGGAATTGAAAACATGAGGATTGCTTGAAAGAGATT
TTTGGATGCTACAAAATGAATTTTGTCTTTGAAAAAAAAAGGAATTTTGA
G
>08162010_1_C15_plate78_JJ11803_HpyCH4IV_PJJ2LBA_RB_F3_062 T-DNA insertion locus in Brachypodium Bd1
TGCTCGTCGCCGTCGCGCTGCTCGTCAGGAGGTACTACGTGGCAGGGGAG
ACCACGGACGCGAACCGGAACAAGCTCGTGGCGTGCGTGGCTGCCATCCT
GGCGTCGTCCGTGGCCACGGCGACGTACTGGGGACTCGACGCCAAGGGGT
GGGTGCCCTACGCGGTGACCGTGCCGGCCTGGTTCGCGTCCACGGTGTGC
CTGTGGGCGCTGGTGCCGCAGGCGAGGACGCCCAAGGTGTGGGGCGCGCC
GCTGGTGCCGTGGCTGCCGTCGGCGTCCATCGCCATCAACATCTTCCTGC
TGGGATCCATCGACGCCAAGTCGTTCGAGCGGTTCGGGATGTGGACCGCC
GCGCTGCTCGTCTACTACCTCTTCGTCGGCCTGCACGCCTCCTACGACAC
CGCCAAGGCGCTCGATGCCGAGACCGCCGCCCGCAGGGTGGAGGATGGCG
GTGCCTCGCAGATGCAGATGGCGCCGTCCTTCTCCAACGGCAAGTGATAT
GCTGATTTCAAGGTTTGATTGTTGCATGCTGGATGTGGAGCTCTATATCT
TTGGTGTCAAGTACAGCGTGCTGGCATGTTATGCAAGACCAGAACTTGCT
CGCATGCATATATACATGTGCCAGCAAACTGTTTTAACTAGGATGCACAT
GAAACCATAAGAGCGTGAATGAGTGATATACTCATGTAAGTTTGTACAGC
TGTTGGTATGTTCCGTGCATAAGAGAGTGAATGGGACGCTTTCTAAAAAT
AGATACATTCATATTATTTGGACAAATTTGAGACAAGTAATATGGGTCGG
AGAGAGTATCTGTTTTTCCGTCACGGGCAATCTCATGCACAACCACCGTG
CGTTTGGAGCATTCCTTCTATCACCATCGCGCACGCTCCTTGAAATGTCC
AATTTCATATCGGCGGATTTTTCTTCTTTTCATAATATAACTCTATAACA
TATTAGGGCTTTTTGGACCACGAGAAACCAAAAACACATGAACAGAAAAA
ATGTAGGATTGAAACGTTACGACATATTGTATACTACAGGAATTGAAAAC
ATGAGGATTGCTTGAAAGAGATTTTTGGATGCTACAAAATGAATTTTGTC
TTTGAAAAAAAAAGGAATTTTGAGATTAGTTAGTACTTGATTAATTGGAG
TATGAGAGGTGAGAGATAGAGAGAAAAGCACCAAAACTTTCAAGGGAAAA
T
>JWU_07152009_E04_JJ2217_BfaI_PJJ2LB_LB_F3_024 T-DNA insertion locus in Brachypodium Bd1
GTCAGGCACATTCAGCGTGTGTGCAGCGAGGCAGTGATGTGATGCGACCA
TGCAAAACAGTCACGGGGACGAGCCGTATCCAGGGGCCCCAGGCCCAGCC
CGTTCGTGGTGCAGGAATAATCAGGAAAAGATCAGACGGCTTCGGTCCGC
CGGTCGGGAATAATCGGGAGCCGCGCTGCCTGTGCTGGCCCGCGCGCGTG
CGGGAGCGGGGGACAGCCCGAGGTGGCCTCGCCGCTCGCCACGGACGACG
CTACCGCAGTACTTATATTGCACGCGAGTCGTGGGAGTAGGAGGAGCAGT
AGTACTGCTACGTTGTTTCACGCCCGTGTCGTGCCTTTTACTCTTGTTCT
CTGGGGCTCCGCGCGCGCGAGGGGTGCGCTGCGGTTGGTTGGGCGCGGAT
TCGGCGACCACGCGGGTGACGATCGAGCCATATCTCCCACGGACCGGAAT
GCCCCTGCTGTTGCCGACAAATCACCATACGGCCACTCGCGGGAAACTGC
GGTCCAAAGCCAGGCACGCGCGCGCCTGGGTGAGCTGTCGCGACGGACGC
ATGCAGGCAGAGGTACAGCGTACGCCTGGCCGAGCTCAGCGGCACACAGA
CACAGGCTATGATGATGGAGCCTCTACCGCTCTACGCATCATGCAACGTA
GTAGCGTACAGGACGAGCTTTAGGTTGGGCCGGTAAGCTGTATACTGTGT
GTTTCAGGCTTTTAAAGTTTATAAACTCTGATGTGATCAGAGGGGGGGGG
CCGGCGCCAGCCAGGGAGGGAGCTTTGAATGTCGCCGGGTGTGGGGGCGA
TTTGACCTGACCCGTCGTCCCTGTGCGAGCGTGCCGGTGACCACGGCGGC
GCAGCCGGCTGGCCAGACACTCAGCCAGCTGCTTCCCTCCTCATGGTAGG
TCCGGTCGGGAAACCGGTCCAGGGCGAATTAAACGTCGGGCTGGTTGTTG
CTACTCCTGTTCATTGGCTTCGTTATCTCGGTTTTAATCACTCGAAAACA
AGATTGCCGCTAGATATTCCAAACAAATTAACGTTGTTGGTACTCCTGTT
CATTGCCTTCGTTATATCGGTTTTAATCGTTTGACGTCGACTCGAAAACA
AGATTCCCGCTTAGACATTCCAAACAAACACAGGAATAAGAAAAACCTAG
GGTAAAAATATTACGTGAAACAAAAATAAAGAAATTTCTTGAAACAAGTG
T
>JWU_091609_4_H04_H04_JJ35_BfaI_POL001_LB_F6_018 T-DNA insertion locus in Brachypodium Bd1
CTAAGTTTGGACGAGAGCTCCATCTCGTGTGAGTGCACACTGGATAGAGC
TCTTCTACAGTTCTACTGCATCACCACAAGAGGTTCAACTCATCATTGCT
CCCTCCGATACATAAAAAGTGTCGTCCATTTTATATTAAGTTAGTACAAA
ATTTGTACTAAGTGAATGACATTTTTTATGGATCAGAGAGAGTACTTAGG
GAATCCTCAAAGACAGACTCTTAACTAACTCTTTTTTAAATTGCTTGTGT
GGAGGAGAGACAAGTTAGACTTTTAAGAAAAGAGACGACTAAATCTCAGC
TTTCTTTTTTGAGGGAGTGACTAAGAGTCAGCTAAGAGTTAACATTTTAA
CCATTGAACAACACTGCATTTAATGCTAACAAATCATCTAGAGTCAGTTT
AAAGACGCAAATCATTGCACGTGTTATTTTACCGTTGACTCTAACTCGTA
TTATTGCGGATGCTCTTGGTTCACTAGACCTGCTTGAGATCGACGTCGTA
AATAATTCAGAGAGCTTAAGAAACATTTTATAAAATGTGATTAAAAGGTA
AAGAAATAGACAAAGTCTGAAACATGAGTCAGATGAATTCCTAAACAACT
ACCCGTTTTTTTAGAGAGACCTTTTTTTAGAGGAACCCGTTTTTTAGAGA
GACGAACCAGCCGGCCTGCTCTCCCACTTTTCTTCCCCTGGGCCGGAGCT
CGTGTTGGCCCGCACCCCCTCCCTCCTTCTGGCCCATCTCGCTGCCGAGC
GCCCCAGATGGCCAGACCCCTTCGGCCCTTCCCTCGCTCGTCTTCCCCCT
GGGCCCTCTCGCGAGCGCCGCCACACCTCCCTCCTTCTGGCCCATCCAGT
CTCCTCGCTCGTCTTCCTCCTCGCACAAGAGCCGCCCACCGACGGTTGAT
CTCCCCTTCGGTTCTCTCACTCCCGACCGTTTCTCCTCCCATCACCCCAC
GAACCAATTCCACTCTTTAGCTCCCCGTTTCATCTCCTTAATTTTCCCCA
ATTCGTAACTGAGGCAAAAATCAAGGTAGGGCGGCCGCCCGGCCTACCTT
GCCGTACTGGGTCCTCCGCCCGTGGCCACAGCCCCACGACCTTGCCATCC
GCCCCACAACAAGGAAGAGGACTGAGCTATGGAGAGGTCGCCGGTGGCTT
CGCCGGAGACGGCTGCCGCCGCCGCAGAGGTGGCGGCGCAGTTCAGATCG
C
>plate86_A05_JJ11934_HpyCH4IV_PJJ2LBA_LB_R2_047 T-DNA insertion locus in Brachypodium Bd1
AAGGTCGCTAAGCACACTAAAACTGATGGTACTGATTTTTCCTAATTAAT
CAGCTCACCTCCTCTCTCGTTTGGTCGTCCACATTTTGCTGCATTGTTTT
CGCTGTCTAAATTTCCACAGTTATAACAACTCTTTTCAATCTGCCCAATC
CCGTGCTTTGGAAATTAAAATGCTCAAACATTGTTTTTTTTTTGAGGAAT
CACCCGGGGAGAATCTCCTCATCTGAATATATTACTCAAACGAGCCCGAT
GGACAATAACAACAGCCTCCTAAACATCTTAAATAAGGTGGTTGAGATTC
GCTAGTTTGATTCTCCTTAGGTGGAAGGAAGTGCATGCGTCGTGAAGATG
AGACTGAATAACGAGTTATAAATTGCGGGAGACCTATCAAAATCTTAAAT
AAGATAAAATCTAGCATAACTGTCGCTAAATGGTGTAAGATTAAAGAATT
TTCACTAAATAGGATAATTGATGTAAAAAAATCAAAGTAAAGGAGAAAAA
CTGGAATTTTATACTCTAAAAAGAAAAATATTGATCAACAAGTAAGAGAG
CACTAACGTCACCATTGGGACGTCTAATTGCATCGTACGTACGTGTTCCG
TCGTAACAAGGAAGTTAGATGGTTTCTAGAAGACATCTGCATCACATTCA
ATATTTATGCAGGCTTTAATTCGGATTCACGAGGGGAGGAAAACGACCGA
CGGCTCTAGTTTTCTCTAGAGAGCAAATCAAGTGATCTGAAGGGCCCAGG
AGCCGCATTATCATATACCAATTAATTAATTAACTAAGGAGTGGCAATCT
AGTTTTCGTTTCCCAATTATCTCGTGAAGTAGACGTGCGTACGTTAGCCG
CACTGCTGGACAAGTTTGACGAAACCCATCTCCATGTTCATGTTTACGTG
TTCACGAGGAATTATGGGCGGGCAGGAAAGCTATGGATGCTCATCAAATT
GATTTCGCAGGTTAGCAGCAGCTGGATGGGAAATTATTAGGTCAGGGGTC
CAGACGTCCACTCGTCCAGTAGCCGGCCGGTTCGGTCAGTTTGTTCTTAC
AAATGCTAACTCGAATACCTAACCGGACGGAAGTTACCAACCATAAATTT
GGACCGTCCGTTGCAAACTTGGAACGTTTTCCAGGCCTGCTGCTTTGTTC
TTTCCTTCCTACTCCTTCCGTCCAACAATAAGGGACATATTAAGTTTCGG
T
>JWU_082509_2_H08_JJ2824_BfaI_PJJ2LB_LB_F3_050 T-DNA insertion locus in Brachypodium Bd1
GCTGATCCCGTCCCACTTGCAACCCTAGTCTTCCACTCAGCTAGGAGGAT
AATCCAGCGCTAGCTCTGGTACACGATTTGGATCTTGACGGTCGCCAACC
CTGTCCAGGATTTGACTTGGGCAACGCAAGCAGGCGAGGCTAGCGCGCGG
ACGGTGACTCAGTCAACAACGGTGACGAGAACAAGTCATCAGCTCGAGAT
GGGTTGCTACTTTGGTTCGCCTGCTCGATCTCCTGTTTAAACTTTACCAA
TCAGATTATAGAAGGGGTTTGCAGGCCTACTAGTGGTTTCCTAAACTTGA
TCTTGCACCTCCCATCGAAGCTCCTCTGTTACTTAGAACCTCAGCTTTCC
GAAACTAATGCCACTGATGGATGGGCCACATGCAATTTTCGTTCAGCGTC
TGTCACTGCTCACCTGCTAATTCTGTTTGACGAATCTTGTACAGTAGAGA
TGACGGCCTTATCCTACAATCAAACTACAATCAAACATACTTTGGTTCTG
TCGCTCAATATAGTTTTGAGATCGATAAAAGTTTCAGTTCTCGAAAAAGA
ACCTAAATACAGGTTGCTTTGGACTTATTTGTTTTTATGGTTAGTACTGT
AGTATGTTTTGTAATTACCTTGTACAGGACGCCCCTTCTTAAAAAAGAAA
AACTTGCGTCATAGCTTGGCAGTGGTTTGTACGTCACCATTACGTACTCT
GCTTGTGGACTCTGTAAAACTTCCGACTGCGAGCACTGCGTATGGTTGGC
GATAGAACATCAAGCAAAAGTCAGCAATTCACGTCAGTGCTTACCCAATC
ACCGCAAAGATCTTCAGTTCTTCACAGATGCATGCATGTATTATGGACAT
TTTCTAGCTTAGATCACACAGATTTAGAATCGATTCCCCATCGAACTGAA
TTTGGGTGCTTTGGCGTTAGCGGTGTGCACTTGAGAACCACTCTCGATTG
GTATATAGTATGTGAATACGGGGTGCTGACTCTGAAATAGAATAGGCATG
TACAGTAAGTTGAACCGTATGAAGCATCCATGGGCTATGTATATATATCG
ATCGGTCTTGGTAAATTGGGTAAAGATAACTTGGAATCTTCTTGTACTCT
GACCGCTGCTACAAAACGGGTTACATGCAACATCACATCAGTAACGGGTC
CGACGCGACCGTTACTAATGAATAACATCAGTGTCGGTCGTGGTCCCGAC
C
>09032010_1_N03_plate86_JJ12950_HpyCH4IV_PJJ2LBA_RB_F3_004 T-DNA insertion locus in Brachypodium Bd1
TAGACTGATACCAATGTGAAACACTAGCCTGTAATGTGACGGTTTTCTGT
AATTTACTCATTAAAAAAATGTTTTGTGCAACATAAAACCTTTAAATCAT
CGATCTAATCGATTAAAACAAGGAAACCCTCCCTAGTCACTAATCATGTT
TGTCTCCTCGTTGATTTATTAGAATATGACAACATTATCGTTATATAACA
CACACACACTCTGCTGATCCCTGCCGATATCATGCCTAGTAAGTGTGGGT
AAAATCAATCATTTATTTGTGCCTTCGAAATGTTATTATCCGTACTTTAA
AGTATTATAAATTCTGTATTTGCGCTTTTTTTCAGATTTTATATTAGTCA
CACTTGGGATGAATACACGTTGTTATTATATATTCAAAGCATCCAATTAA
CAATGAGATGATGTGCTTTTATTTCTTGAACGTATTTCATGTTAATAAAT
TAGTACTCACGTGCAAGACACAAATCCACGTGCCCGATTACTGTGAACTG
AAAGTTGCCTGTTACATTTCTTCAAAATATTGCGGAAAAAAAAACATTTT
TCCTCACAATAAACCTGTAGGATCGTGATTGGGCTTGGCCCGTAACTGAG
CGCTCCCGCCTCCCAGGACCGCAGCTCAATTGCTGGGCTGACCAATGGAG
TAGATTGAAACTTGTATAGTAGAAACTTCATGGGCTGAGCTACGTGGGCC
GGTGATTCTATTGGGGGAGAGACAGAGGGAGGGAGACAGTGTGTTCGCTA
AAGCGCACAATAGAGAGACCACGGGCCGGCTAGCTAGGGAGGGTGAACGC
CGCTTTGTCATCTTGGTGTCGGCTGGTACCAACTCCCCAGTTTAGCTAGG
TAGCTGCCCGTACTTCACTAGGCAGGTTTGTCCTGGAAGAAGTTTGGAAG
TATACCAATATTGACTGGTCAACCCGCTCTCTCAGTCACGTGATTTTGTT
TCCTTCATTTTTCACTCATCTGTCACATCCGCCCCTCTATCTCATACATC
TTGTAAGTATTTACAGAAAGAATCGTATTGTCATTTCTTAGTGTCTCTGT
TTTTGTTTGTATGACCATATTGCATAACCGTATATCCGTGCTTCCACTTT
AAGGGTCGAAGCCGGACACACCGGATAGTCGTATGATTCGGTCACTGGTG
GTTACTTTCGGCCTCGCTGAATCAGTGACGCTCATCTTTACAGCGCAGCT
G
>JWU_12202008_D01_JJ393_BfaI_POL001_LB_F5 T-DNA insertion locus in Brachypodium Bd1
TGGCCATCAACGAACGGCCATAACTCATACGTACTGGAGTACGTACTATA
TCATCTGGAGTCGTGAATTGAAGGAGCCATGCCAGTACCCCCGCAGCGGG
AAGCCCTGCACACGACACGCCGGGCATTGGCAAGCTGCAGGCCAAGCAGG
CTGGCTTGGCTACCTAGCTAGCGTCTCCCAGCAAAGGCGACCATGTCCAC
TCACGCACGGCAGCCACAGCCCCAGAGGAACCAGCGGAAACCAAAGCTTG
GGGCTGGTTGACCACGTTGATCGAGAGGAGCCCGGGGACAGGCCCAGTGG
CAGTATGACACGATTGATTGGCTCATGCAGCTCCTCCTCTCTTGGCGGTG
ACCGTGGCTTCAGGCTTCTGGACGTAGCAATAAAAACGCCCTTCCTTCTA
GCCTAGGCTCTAGCTAGAGTTGCCGCACCACAGCCTATCTGTCCGCGCCT
ACGCTGGGGTTCGGTAGCTGTGGATTTGTACTGTGGAACTGCTGCGGGAC
GTACACCAGGGGGGTCTGGCCACCTCGAGTGCATGCACTGGGTTTGGCGA
GTAAAGAAAGGGAGAGAAAATTTGGGGCACCGTCTTATCTGGGTATAGTA
CCTGTATCGTTGTATGCGTACGCCGTCGACCCACAGGATGAACCGCATTC
AATTTTGCCGTGTAGAAGTATTAGCCCTGTACGTGTACGTACGTCGCTCC
TCAGGTAGATATACCTGTCGCGCGTACGTATAACCATATTATGCTCCCAA
AGGGCCAGGCCAGGCCAGGCCGGATCACCAACGTCACTGTTTAATTCCCG
GAGCACTGCGTGTATCTCGTCGGTTTCTGTACTGGACTAGTATATCGGAT
CCACGTGTGCCAGCTAGCCCTTCCCTCTTTCTGTACTGGAGTATATCGGA
TCGATGATATATATCGATGGTTGGTTTGGCCTTGTCAGTCGTCTCTCATG
TGGATTCTGCTATTTTCTTCCGCGTATTAATCATGCAGTAGGTAGCTTGT
GCTTGTTATTAGGCAGAGCAAGTTGGCAGAACACATAACATGAAGCCTTC
TGGGACGTACAAGCTCTAATAATGGCAGAGAAATTTCCTCGTATCTACCA
AGGCAGCATACATATACATATACATATACATATACATATACATATACATA
TACATATACATATACATATACATGTCAGTCTCTTTTCTTTTTCCATATTG
A
>JWU_12202008_D07_JJ393_HpaII_POL001_LB_F5 T-DNA insertion locus in Brachypodium Bd1
TGGCCATCAACGAACGGCCATAACTCATACGTACTGGAGTACGTACTATA
TCATCTGGAGTCGTGAATTGAAGGAGCCATGCCAGTACCCCCGCAGCGGG
AAGCCCTGCACACGACACGCCGGGCATTGGCAAGCTGCAGGCCAAGCAGG
CTGGCTTGGCTACCTAGCTAGCGTCTCCCAGCAAAGGCGACCATGTCCAC
TCACGCACGGCAGCCACAGCCCCAGAGGAACCAGCGGAAACCAAAGCTTG
GGGCTGGTTGACCACGTTGATCGAGAGGAGCCCGGGGACAGGCCCAGTGG
CAGTATGACACGATTGATTGGCTCATGCAGCTCCTCCTCTCTTGGCGGTG
ACCGTGGCTTCAGGCTTCTGGACGTAGCAATAAAAACGCCCTTCCTTCTA
GCCTAGGCTCTAGCTAGAGTTGCCGCACCACAGCCTATCTGTCCGCGCCT
ACGCTGGGGTTCGGTAGCTGTGGATTTGTACTGTGGAACTGCTGCGGGAC
GTACACCAGGGGGGTCTGGCCACCTCGAGTGCATGCACTGGGTTTGGCGA
GTAAAGAAAGGGAGAGAAAATTTGGGGCACCGTCTTATCTGGGTATAGTA
CCTGTATCGTTGTATGCGTACGCCGTCGACCCACAGGATGAACCGCATTC
AATTTTGCCGTGTAGAAGTATTAGCCCTGTACGTGTACGTACGTCGCTCC
TCAGGTAGATATACCTGTCGCGCGTACGTATAACCATATTATGCTCCCAA
AGGGCCAGGCCAGGCCAGGCCGGATCACCAACGTCACTGTTTAATTCCCG
GAGCACTGCGTGTATCTCGTCGGTTTCTGTACTGGACTAGTATATCGGAT
CCACGTGTGCCAGCTAGCCCTTCCCTCTTTCTGTACTGGAGTATATCGGA
TCGATGATATATATCGATGGTTGGTTTGGCCTTGTCAGTCGTCTCTCATG
TGGATTCTGCTATTTTCTTCCGCGTATTAATCATGCAGTAGGTAGCTTGT
GCTTGTTATTAGGCAGAGCAAGTTGGCAGAACACATAACATGAAGCCTTC
TGGGACGTACAAGCTCTAATAATGGCAGAGAAATTTCCTCGTATCTACCA
AGGCAGCATACATATACATATACATATACATATACATATACATATACATA
TACATATACATATACATATACATGTCAGTCTCTTTTCTTTTTCCATATTG
A
>plate69_2_B12_JJ8732_HpyCH4IV_PJJ2LBA_RB_F3_094 T-DNA insertion locus in Brachypodium Bd1
TATATATATATATATATATTTTACAGATGGGGGAGATGCAAGACAAGTAT
TTTGTTTAAGCTGATTCTATCTTATTTCTTCAACAATCATAATTGTATGT
CAACACTTTGCATGGACATGATATGGATTAGTGGAACCAACTTGATCATG
TGAACACTTTACATGTTATGTGTGTACATTTTGCATGTCTTGCAAATATT
AAATAACTTTTAGTGAAGATTAATTTTATAGGATTATAGATACCTAGAAA
TTTTGTGATTGTAAAGTGAGTCAGACATTAATAAATTAGTACAGCGTTAT
ACTCCGTATCTAAGTACTAGTATATACAGTAATACTTGCTATTGTACCAG
CTGACATGACTCTTGGTCGTTGGTGCATTAATTGGCCACTGCGTGCTGAC
AGCTGAGTACAATCGAGTTGTTCAGTGAATTAATTAAGCAATCTTACTCG
GCCGTCAGGTCAGGCTATCATCCTCATCGTCGGAACCGAGCAACCTTCGG
GCGCACCTCAGGAAGCTCCAGGCCAGGCGCAAGTCTTCCAGGAGCTAACC
AAACAGGCAAACAGCCCCTAAAGACTTATCGAGTGCACTAACACTCTACT
CCACTTCCCTATCTATCGTTCGGTGCAACCTTGAGAACATCACAATTCCC
AAACGCGGCCACACGTCACGATCACCAGACCCTACACGTTAAATTAAGTC
TGAAGATAACACCGCAGTTATAATTTTGTTGTTGTTAACAGCAGTTATCA
AGTAATGATTCAAGTTACTTGAACATGGACTTGTCTTACATTGATACGAT
TAGCTCATTTGTACGGTAGCTGCTGCCTTCTTTTAGTTCTTTGTTCTCGG
CATTTTCTTCTTCTTTTGGGTCGTTACAATCGTCGTGATTTAAGTACTTA
TTACCAATGCAAAGGAAACAAATGACAACAATGGGAGGCTGTTATTGTCT
TAACACACAGATAATTAAACATTTGGTAAGCTCACACACGCGCACTGGAA
CGGTAGAATTTACAGATGAGTCGCTCACGACACAAATACACGCATACTCG
CGGATTACTCTCGGTCGCCTCCATCCCTGTAGATAGATAACCATAAAGAC
CAACAAACATGGCGTCGCAGAAGTTGTTCATCACCAACTATTCTTCTACG
GTCTGACGGCTGGGATCGATCTAGCGGTGGTTGCTCCTGGTCCTGGTCTC
G
>plate32_B10_JJ5752_HpyCH4IV_PJJ2LBA_LB_F2_078 T-DNA insertion locus in Brachypodium Bd1
CGTCACCGGCGTCGTCGGGGTCGTCGGGACCGACTTGCTCGCCTCGCCTG
CAGCTGCTAATCCGCCAAGATCTGAAAAACAAAACATTCCGTGCAAATCG
ACATCATTTGTTTGGAAACTGCTAGTACGTACTAGCTAGTACTCCTAAAC
AGTTGTTATTTAATTAGTGGGGAACACAGCCGCATAATTCTTATGCTCTT
CTTTAATCTTGTCATGGTCATTTCGGTTATATTAGGTTAGTTTCTTCAGT
CGCCGGCAGATGGAAAGATCATCTAGTATTCTAGTGCAGCGCATCGTATC
GTACACATGTATAAAGGAGCGCTACCTTTGTTGATGGCAAGAGGTTTAGT
GGCGGCGGCCCTGCGGAGCTTGTCGAGGCCCGTCTCCGGTTGAGGGCCGG
CCACCACGTCGTCCCAAAGCTTGTCCAACATCTTGAGCTAGCACAAGTAG
ATCTGATCGATATCGGAATTCTTGGCTCTTGCTCTACCTGCTACCAAGAA
AAATATCTGGAGCAAATATATATCCAGATCACCGTCTGAGTAAGTTAGCC
GGGGGTCTCCCTTAAATCATGCAGGGCCGTGGGTGGCGTTACCGTTTAGT
CGTGTCACCGCTCAGTGTCACAGGAGTCTCAAAGTCTCAAACCATTGTGC
TACTTCTGGCAAACCGAAGGACTAGCAATGTCAGTGCCGGTGCGGATAAG
CTTGCTCCCACCGCACGGTAAGCGGAAACCCACGCCTCGGGTGATAAGAT
TGGGTGACGAGGTCGAAGTTTGGAAAATTGTGGCGGATAAGGATGGAGAA
AATGACATCGGGCCCCACGGCTCGGGGATAAGAACGACACTGACTTGGTG
GGGTCACTGGGATCGTTGGACATGATTGTGGAGCAAGTAGACAAACCCGC
TTGCTTGTGTTGAGGAACCAACGAGTCATTGAATGGTTTCTTCATCTATC
CATTGGGACTATATATAGAAGAGGAGGCTACGTCATACGTACTATTGAGA
TCAGAATTAATAAAGAGTTCATGTTTCTCTCTACTTCCTGATGTTCATCT
ATTTTACTGTACTTCGTGATTGTGTGTGCTCGACTACGATCTTGGTGTGC
AACCTCGGGACCGGCCAGCCGGCAGGAGTTGTACAACACGTTATCAGCAC
GAGCCTCTATCCCGAGCCTTCATCGAGCCTCCCCCAAGCAGGCTCTCAAC
A
>JWU_061709_B03_JJ3742_BfaI_PJJ2LB_LB_F3_029 T-DNA insertion locus in Brachypodium Bd1
ACTATGAAAATTAAAACGAAACATGCATTTACGGCTGAAACACCACTAGA
TACGGAATTTCTTCATGAACATATTTTTTTTCCTGTTTTTATTATGTCTG
TAGCCTGTCCATTTGGCCAATGCTCATTACCTACGCTAACTCTACAAGTA
TCTCTAAGCACTTTACTATATGTGGGCATTTATATATGGTTCAAAGAATT
TTCTTGTTCTGGCTATATACTAGCATCCGTGTATTCGCTTGGTGTTTATT
TCCGCACTATCCACTTTTGTATTCGTAGAACTATATATGGTTTCATTAAT
GAAGCTGGAGGAAACCCCTTTAATCAAAAATAATAATAATCCACTTTTGT
ATTCGTTTTCAAATTTTGGGTTTATTCATTGAAACGAGTACGGAACGACT
TCCGATCTGATATTTCTCACCCTGATTCCAAAGTCCCAAACGGAAAAACA
CTGGTCACGTGGGGGAAAACATATGTTGTTTATTTATCCATATCGGAAAG
GAAGACGTGTTGCCTACACGTAAAGCCATCGCATCTGCGGCAGTACAAAT
CAATGGCAGCAGCTAGTTAGATAGAACTAGCTAGCTAAATTTCAGCATCA
AGGCAGACACGATAAAACGACGCAGCTCGATCGGAACACGTTGGCCCTGG
CACGCCAACAACGAGGCAAACGAACAAACCAGACCACTTTTTTTCCCTTT
TCTTTTCCTCCTCTTGGTCGCTCTCATCTCACCGCGCTGCGACGCATTTC
CGTTCTCCGCCTCCTCCCCCTCGATCTCTCCTCCTCCCCCGCAACGACCA
ACGCGACGAGCCCCCACCCCATGCGCAGCAGCTAGCCATGCAGCCCGCAC
CCGCATCGCCGGAGGGCAACCCACCGCCTCCGCTGGAAGGGGCCGCGCCT
GCCGAGGAACCGGCCAACGACAACGCGGATGCGGCCGCGGTGAAGGAGGC
GCCCGCGGCAGTACTGGAGGATGAGGAGGCCAAGGAACAGGAGGAGGATG
GGGACGGGAGGAGGGAGGAGGAGGAGCCGAGGAGGGCCGGCAGGGGCAGG
AAGAGAGGGAGGAGGGGCGGCGGCGGCGGCGCGGCCAGGGGGGTGGTCAT
GGTGAGGCGGGAGCTGCTCGCGCGGTGCATGACGTGCCCGCTCTGCAACC
GCCTCCTCCGCGACGCCACCACCATCTCCGAGTGCCTCCACACATGTGAG
T
>JWU_082109_2_G06_JJ4980_BfaI_PJJ2LB_LB_F3_036 T-DNA insertion locus in Brachypodium Bd1
AATTTCAATAAACAATTACATGGTTCCTAGTACTTTCCGCGTTTTAACAG
ACATAGGATAGTCACATTGATTCTAATGGCAATGGATAAAGCTCTGGCTT
GTATTTGTACTACAGTGAATGAGTGAAGTTGTTTTCAAACCAATAATTTT
TTCAAGTCTAATTCTAAATCACAATTATGCATGAAAAGTAGGACAAACAC
TCACTAATCGTTAGTATTATTCAACTGTTTAAGGTAAAAAAAACAGAAAC
GTATTTTATTGCGAGATTTCAGATACAGCTGATAGGGATACCTTCACTTA
CTTCAGGCTTTGCATGCAAATGCATCATTGTGGGAATGGATGGTCCATAT
ATGTCAGCATCTAACAAACCCACCTTAAGCTGAAACTCCTTCGCAAGTGC
TACAGCAATGTTAACTGCAAGAAACAAGTACCAGGGATAAGGATAATTTT
ATGGAACAAGCTGCATGCCTAAGCATAACAAGTTATTAAGTTGTTTAATA
CGATCCCGCAAAAGTTTGATTCACAATAGTTTGCATGGAACTGAACAAGT
AAAAATAAATTATTCACCTATATCATTGGCTTCTGGCTGCCCCAATCCCT
CTCCAAAAGAATCCTTAACGGAGCATCTTAATGTCTAACAGTCTAGGGGA
AGTCCAGCGCCAATTCTACTTCAAGATAATTAATGGGCATATTAAGTTCT
AGCATCATTCGTACTTCCATCTGAATTTCTATATTACTTTTCCCCTTTTG
AAACTACAAAGTCTAGAATCCCAATACATATTCAGATCTTCAATTTCTAT
ATTCTTTGCAGCTCCTACACTAGTAAATTTGAAAAGAAGAGACCGAAATA
CAACCTGCAGTGGTGGACTTGCCGACGCCGCCTTTCCCCGAGGCGACCGC
AATGATGTCATTTACACCACTGATTGAGAGACCGGCCTTGGTGGCGGCGC
TGTAGCATCTCTGACCGCCAAGCAAACCCTAGAGAAAAACAGGACAAATG
AAATGCACGTTTGGAGAAAAAGGAGGTCCATTCGGGCGAATGGGGAACGA
AATTGAAACCAGGTTGCAACTATAGTAGAAGAGCTCTGGTCTCACCGACT
GAGAGGCGATCCGGAGCATCGGGAAGAAACAGGCAACGCCTCTTGTTCTT
CTTCCTTCTCTGTCAGCGCGACTGGCAATGGCGGAGGACCCGGTAGGGCA
A
>JWU_082509_3_D04_JJ2929_BfaI_PJJ2LB_LB_F3_026 T-DNA insertion locus in Brachypodium Bd1
TATAAAAACAAAAAGAAAGTCAAAGGGAAACAAAAATAAAACAAAGGAAG
CAAAAAAAAATGGAAACAAAAAAACAATTTTTTTAATTAGTTTGTATATA
AAAACTAGAAAAATCAAGAGATAAAAAAAAGTATAAATAAAAAACGTAAA
AAATAAAAAAGAAGAAGAAGAAACATAAACAAAAGAAAAAAAAAGTAAAA
TTAATAGACAGCTGGTAGGATTCGAACTTGCAACCTCTGCATCCTAGGCT
AGCTTGCGTGCACGTGGTAGCCACCGGACCAATTCTTCCATATTTAACTT
CTGTAGCTGTTATCCTAGACAGATAGGTCTATTTCTGTTTAAATGCCCGC
ACGAATGTCAACGTCCGATCCGCCGGTTCAGAACATCGACTGAGATCCGA
TCTGTTTAACCCACAAAGGGGCCTTTTAAATCTGCGATAGGGCATCTGAA
GCTTGCATGCATGCTTCTTTCCTTTGGTGTGTAAGCGCGCAGCAAGGGTG
CCCGGCAGTCAGTGAGAGGCACACGGAAATGCATGTCCAGGGCCTCCAGG
CGCGTAGCCAGCGTGAATACCGGCAAAACGGAAAAGCTAGGTCGTCGATA
AATTAATCGACAAAGCGTATTGAGATTAAGAGATGCCCCAGACGATGAAT
GCCTAACAATTCAGCTCGTGGGTCATGTGTGCGCGTACTAGCTACTATGT
TTAGCAAAAAAGGCGCATTTATATATATGGTAGACTAATTAAGTGATCGT
TGTGACACATGTACTAGTTTTACTGTTTACATTTAGACACGGCAAATTAT
AAGGCATCTACTTTGATTAGCAAAGTAAACAAAGGAGTACTACGACTATC
AAGAAATTTCTTCGAACATACGATAGCTAGTAGAGAGAAGTTGCGAGCCT
GCTGCAAAGTCGGCAATTAACGCACAACATGTATATATCAGCTTACTTGC
TAGTACTGATCGAGTGGCGAGTGCAGAAAATGTCAAACAAACTTACTGAA
AAGTGAAAAACCCATCATGAAACAACAGAAGATCCTGACCATAATAAAGT
GTATAAAGCCGTTGGGACATGAGTGACGTTAACACACACGACTTGGACCC
GATCTCATCTCGGGTCACGTCATCTCGATCGAGCTGGGCCGGCCGTCCCA
TGCATGCATAATATCGATCGATCACTGCTGTAACCAAGACCGAACGTCGC
T
>plate31_H05_JJ5719_HpyCH4IV_PJJ2LBP2_RB_F3_033 T-DNA insertion locus in Brachypodium Bd1
TACTACTTATTCCTTCCTTTAGTATCAAAAGGTACTAAACCTCTACTTTT
TTTTTACTCTTTTCTACTTTTTTTTTACTCTTTTCTGCGTTGCTTCTCGG
ACTCGTGAGTAGGTGTTTTGGCCTACTGTATTTCCCTAAGAAAAAACTCT
TATCTTCTCTTGGTCGGTCTAGCAGTTTTCGCGTGTGTTTGTACTAATGG
CACTCTATTTGTTTAATACATTGTTATCCTCAAAAAGTCGTGTATAAATT
GTGATGACACGTGTTTTTGCCAACCATGTCTAGTTTATGATGACGGGCCG
GCCTGGTCGACGCAGCATGTTAATTTAGCTTTCGGCACCATCCTACGATT
TGACGTTGTAAAGTTGCCCATCCAGCCAGCAGCAGTAGCGCCAGCTGTGC
GGCACAGCAGAGTCAAGGTCACCACTACACATGTCTTCAATGTCGGAAAC
ATGGAGATGGGTGGTATCCATTCTGAATTCCAAGCAAAATAAGAACCTGA
TTCGTCACCCGGATGCCGAATACGTGGAAGAGCACGAGTCAAATAGGGGG
AGTGCCGGAGTGGGAGGCAGCTAGCGATCGTCGTCCGATCGGAGCTTTCT
GCATGCCCTGCAGTCCATCTTGAATGCGCTCGTCGTAGGCCACAGTGCAT
CCCCCACGACATCGACATGACCGCTCCCAACTCTCGGCTCAGCAAAATTT
CCTCCAGCGACGGGGAAACGTAAAAGATAGTCTGTCCAATGATTCATCAC
ACGGCCCTGCTGCAACCGCAGTTTTTGCTGCCAAGAGACCCAAGTTTGCC
CAAAAACTGTCGAATGCGGCCATCTTGTTGGATTTGCATTTTGCTACAAA
GATTTTGAATCGGGTGCTGGTTCCAGAGCCCCCAAAACTGTCGAATGCGG
CAACGGACGTTACTTGCAAGGTTGACAGCTCTGCTCATGGAGAACTCGGT
ACAGAATTTTACTGCTGTTGGCAAAGGCATCGTACGTCCTCTGTTTTTCT
CCCCTCTTCTTTTCCACTAGCTTAGCTAGACAAAACAAAGAAACGGGTAT
ATTTTCCAGGCGCGATTTCTGTCTCGTTTTGTCCGTTTGTCTGATCGAGT
CAATGTGGTCACGTATCCAAACGTAGGCTGGTCCCTTTGCGATCCTGAAT
TCCTCGTGTGTACTGCAGCTATCCATGGTACTGGACTACTGGCCATAGCG
T
>JWU_080309_4_H05_JJ5719_BfaI_PJJ2LBP_LB_F4_033 T-DNA insertion locus in Brachypodium Bd1
TACTCTTTTCTACTTTTTTTTTACTCTTTTCTGCGTTGCTTCTCGGACTC
GTGAGTAGGTGTTTTGGCCTACTGTATTTCCCTAAGAAAAAACTCTTATC
TTCTCTTGGTCGGTCTAGCAGTTTTCGCGTGTGTTTGTACTAATGGCACT
CTATTTGTTTAATACATTGTTATCCTCAAAAAGTCGTGTATAAATTGTGA
TGACACGTGTTTTTGCCAACCATGTCTAGTTTATGATGACGGGCCGGCCT
GGTCGACGCAGCATGTTAATTTAGCTTTCGGCACCATCCTACGATTTGAC
GTTGTAAAGTTGCCCATCCAGCCAGCAGCAGTAGCGCCAGCTGTGCGGCA
CAGCAGAGTCAAGGTCACCACTACACATGTCTTCAATGTCGGAAACATGG
AGATGGGTGGTATCCATTCTGAATTCCAAGCAAAATAAGAACCTGATTCG
TCACCCGGATGCCGAATACGTGGAAGAGCACGAGTCAAATAGGGGGAGTG
CCGGAGTGGGAGGCAGCTAGCGATCGTCGTCCGATCGGAGCTTTCTGCAT
GCCCTGCAGTCCATCTTGAATGCGCTCGTCGTAGGCCACAGTGCATCCCC
CACGACATCGACATGACCGCTCCCAACTCTCGGCTCAGCAAAATTTCCTC
CAGCGACGGGGAAACGTAAAAGATAGTCTGTCCAATGATTCATCACACGG
CCCTGCTGCAACCGCAGTTTTTGCTGCCAAGAGACCCAAGTTTGCCCAAA
AACTGTCGAATGCGGCCATCTTGTTGGATTTGCATTTTGCTACAAAGATT
TTGAATCGGGTGCTGGTTCCAGAGCCCCCAAAACTGTCGAATGCGGCAAC
GGACGTTACTTGCAAGGTTGACAGCTCTGCTCATGGAGAACTCGGTACAG
AATTTTACTGCTGTTGGCAAAGGCATCGTACGTCCTCTGTTTTTCTCCCC
TCTTCTTTTCCACTAGCTTAGCTAGACAAAACAAAGAAACGGGTATATTT
TCCAGGCGCGATTTCTGTCTCGTTTTGTCCGTTTGTCTGATCGAGTCAAT
GTGGTCACGTATCCAAACGTAGGCTGGTCCCTTTGCGATCCTGAATTCCT
CGTGTGTACTGCAGCTATCCATGGTACTGGACTACTGGCCATAGCGTGTG
GCTGTGTGGCCACTTGTTCCCTCTGCATCGCACCGCAGCAAGGCATTGCC
A
>JWU_080309_4_A04_JJ5687_BfaI_PJJ2LBP_LB_F4_032 T-DNA insertion locus in Brachypodium Bd1
CTCTTTTCTACTTTTTTTTTACTCTTTTCTGCGTTGCTTCTCGGACTCGT
GAGTAGGTGTTTTGGCCTACTGTATTTCCCTAAGAAAAAACTCTTATCTT
CTCTTGGTCGGTCTAGCAGTTTTCGCGTGTGTTTGTACTAATGGCACTCT
ATTTGTTTAATACATTGTTATCCTCAAAAAGTCGTGTATAAATTGTGATG
ACACGTGTTTTTGCCAACCATGTCTAGTTTATGATGACGGGCCGGCCTGG
TCGACGCAGCATGTTAATTTAGCTTTCGGCACCATCCTACGATTTGACGT
TGTAAAGTTGCCCATCCAGCCAGCAGCAGTAGCGCCAGCTGTGCGGCACA
GCAGAGTCAAGGTCACCACTACACATGTCTTCAATGTCGGAAACATGGAG
ATGGGTGGTATCCATTCTGAATTCCAAGCAAAATAAGAACCTGATTCGTC
ACCCGGATGCCGAATACGTGGAAGAGCACGAGTCAAATAGGGGGAGTGCC
GGAGTGGGAGGCAGCTAGCGATCGTCGTCCGATCGGAGCTTTCTGCATGC
CCTGCAGTCCATCTTGAATGCGCTCGTCGTAGGCCACAGTGCATCCCCCA
CGACATCGACATGACCGCTCCCAACTCTCGGCTCAGCAAAATTTCCTCCA
GCGACGGGGAAACGTAAAAGATAGTCTGTCCAATGATTCATCACACGGCC
CTGCTGCAACCGCAGTTTTTGCTGCCAAGAGACCCAAGTTTGCCCAAAAA
CTGTCGAATGCGGCCATCTTGTTGGATTTGCATTTTGCTACAAAGATTTT
GAATCGGGTGCTGGTTCCAGAGCCCCCAAAACTGTCGAATGCGGCAACGG
ACGTTACTTGCAAGGTTGACAGCTCTGCTCATGGAGAACTCGGTACAGAA
TTTTACTGCTGTTGGCAAAGGCATCGTACGTCCTCTGTTTTTCTCCCCTC
TTCTTTTCCACTAGCTTAGCTAGACAAAACAAAGAAACGGGTATATTTTC
CAGGCGCGATTTCTGTCTCGTTTTGTCCGTTTGTCTGATCGAGTCAATGT
GGTCACGTATCCAAACGTAGGCTGGTCCCTTTGCGATCCTGAATTCCTCG
TGTGTACTGCAGCTATCCATGGTACTGGACTACTGGCCATAGCGTGTGGC
TGTGTGGCCACTTGTTCCCTCTGCATCGCACCGCAGCAAGGCATTGCCAA
T
>plate31_H05_JJ5719_HpyCH4IV_PJJ2LBP2_LB_R3_033 T-DNA insertion locus in Brachypodium Bd1
TTAATACATTGTTATCCTCAAAAAGTCGTGTATAAATTGTGATGACACGT
GTTTTTGCCAACCATGTCTAGTTTATGATGACGGGCCGGCCTGGTCGACG
CAGCATGTTAATTTAGCTTTCGGCACCATCCTACGATTTGACGTTGTAAA
GTTGCCCATCCAGCCAGCAGCAGTAGCGCCAGCTGTGCGGCACAGCAGAG
TCAAGGTCACCACTACACATGTCTTCAATGTCGGAAACATGGAGATGGGT
GGTATCCATTCTGAATTCCAAGCAAAATAAGAACCTGATTCGTCACCCGG
ATGCCGAATACGTGGAAGAGCACGAGTCAAATAGGGGGAGTGCCGGAGTG
GGAGGCAGCTAGCGATCGTCGTCCGATCGGAGCTTTCTGCATGCCCTGCA
GTCCATCTTGAATGCGCTCGTCGTAGGCCACAGTGCATCCCCCACGACAT
CGACATGACCGCTCCCAACTCTCGGCTCAGCAAAATTTCCTCCAGCGACG
GGGAAACGTAAAAGATAGTCTGTCCAATGATTCATCACACGGCCCTGCTG
CAACCGCAGTTTTTGCTGCCAAGAGACCCAAGTTTGCCCAAAAACTGTCG
AATGCGGCCATCTTGTTGGATTTGCATTTTGCTACAAAGATTTTGAATCG
GGTGCTGGTTCCAGAGCCCCCAAAACTGTCGAATGCGGCAACGGACGTTA
CTTGCAAGGTTGACAGCTCTGCTCATGGAGAACTCGGTACAGAATTTTAC
TGCTGTTGGCAAAGGCATCGTACGTCCTCTGTTTTTCTCCCCTCTTCTTT
TCCACTAGCTTAGCTAGACAAAACAAAGAAACGGGTATATTTTCCAGGCG
CGATTTCTGTCTCGTTTTGTCCGTTTGTCTGATCGAGTCAATGTGGTCAC
GTATCCAAACGTAGGCTGGTCCCTTTGCGATCCTGAATTCCTCGTGTGTA
CTGCAGCTATCCATGGTACTGGACTACTGGCCATAGCGTGTGGCTGTGTG
GCCACTTGTTCCCTCTGCATCGCACCGCAGCAAGGCATTGCCAATGCCCC
GTATTTTGTCCCCTCAAAGTGTGCCAAATACGGAGTACTACTTGTATACA
GTTGTATGTTTAAACTGAATAGGATCGGTTATTACTATCTGTATACTGCC
TGATCGATTGACTCCGCTACAGCGCCAGTACTGCGTACATACAATTGTCG
G
>JWU_082109_2_E10_JJ2973_BfaI_POL001_LB_F5_072 T-DNA insertion locus in Brachypodium Bd1
GTAAAGTTGCCCATCCAGCCAGCAGCAGTAGCGCCAGCTGTGCGGCACAG
CAGAGTCAAGGTCACCACTACACATGTCTTCAATGTCGGAAACATGGAGA
TGGGTGGTATCCATTCTGAATTCCAAGCAAAATAAGAACCTGATTCGTCA
CCCGGATGCCGAATACGTGGAAGAGCACGAGTCAAATAGGGGGAGTGCCG
GAGTGGGAGGCAGCTAGCGATCGTCGTCCGATCGGAGCTTTCTGCATGCC
CTGCAGTCCATCTTGAATGCGCTCGTCGTAGGCCACAGTGCATCCCCCAC
GACATCGACATGACCGCTCCCAACTCTCGGCTCAGCAAAATTTCCTCCAG
CGACGGGGAAACGTAAAAGATAGTCTGTCCAATGATTCATCACACGGCCC
TGCTGCAACCGCAGTTTTTGCTGCCAAGAGACCCAAGTTTGCCCAAAAAC
TGTCGAATGCGGCCATCTTGTTGGATTTGCATTTTGCTACAAAGATTTTG
AATCGGGTGCTGGTTCCAGAGCCCCCAAAACTGTCGAATGCGGCAACGGA
CGTTACTTGCAAGGTTGACAGCTCTGCTCATGGAGAACTCGGTACAGAAT
TTTACTGCTGTTGGCAAAGGCATCGTACGTCCTCTGTTTTTCTCCCCTCT
TCTTTTCCACTAGCTTAGCTAGACAAAACAAAGAAACGGGTATATTTTCC
AGGCGCGATTTCTGTCTCGTTTTGTCCGTTTGTCTGATCGAGTCAATGTG
GTCACGTATCCAAACGTAGGCTGGTCCCTTTGCGATCCTGAATTCCTCGT
GTGTACTGCAGCTATCCATGGTACTGGACTACTGGCCATAGCGTGTGGCT
GTGTGGCCACTTGTTCCCTCTGCATCGCACCGCAGCAAGGCATTGCCAAT
GCCCCGTATTTTGTCCCCTCAAAGTGTGCCAAATACGGAGTACTACTTGT
ATACAGTTGTATGTTTAAACTGAATAGGATCGGTTATTACTATCTGTATA
CTGCCTGATCGATTGACTCCGCTACAGCGCCAGTACTGCGTACATACAAT
TGTCGGCAATACGATGACAGCTTTCACATTAATTCTATTCCACGCGTAGG
AGGAGCTGCCGCGTGTCACCTTACCAAACAACAATTTGGTAGACTAGAAA
AATACTAAAAAAGGTAATTAGTGGCACAAATTTGTTTAAACGGGGTAGGA
T
>JWU_051009_1_B05_JJ1015_BfaI_POL001_LB_F6_045 T-DNA insertion locus in Brachypodium Bd1
AACACGGAAGCGCCAACCGCCCATGTCATTGGAACCCCAGTACCAACCAA
ATACTCCTGCGGCCCCCATCCCCAGCCACTTGGGAGTCCCCACTGCCCCC
GCCCGGACACATCATCGCTGCATCACCCCTCCCGTACCTCTGCCTGCATA
TAAGCGCCTCGCCCGCTCCAGCTCTCCAGCTAGCTAGCCAGCCCCCTCTC
TGCCGCATATCCACCGACGACCTCCAGCCCCAGCACGTACTACTGCCAAT
CTCCGTCCCCAGCACCTACACACATCATAGGGATCGATTGAGCCGGCTGG
CCGGGCGTTTTGGGTTGAAATCGACCGAGATGAGCTGCAACGGGTGCCGG
GTGCTGCGAAAGGGGTGCAGCGACGCGTGCGTGCTGCGGCCGAGCATCGA
GTGGATCGACGGCGCGCAGCCGCAGGCCAACGCCACCGTCTTCGTCGCCA
AGTTCTTCGGCCGCGCCGGCCTCGTCGCCTCCCTCGCCGCCGTCCCGCTG
CACCACCGCCCAGGTGCATACATATCTTACTTTAATTAAGCATCCGCAAT
TCCATTCCTTCACGCGTGGCAGGTAAGCTGTCAGTTACAGATTTTATTAG
AATGTCAAAAACGCAAGGCAGCTCTTCAAGCTCTGCAAGGGACGGCCGGC
CTAGCTTTGTTGATCACAGTACAGTGATCGTCAGCAGTTATCTTATCTTG
TGCTAGCTAGCTTTACCAAGGTGGCCACTGGCCAGTAGTAATATACTACG
GAGTACAAGCGTCAGGGCGCCACCTGTACGAAAGGTTAAAAATTTGCTAA
CATTGGTTTCGTCTAGACGAACAATGTTACCGGCCTGATGACACGAGACC
TGACCGTTCCACGTCGGCCACTACAAACGGGAGTATTTTCAAATATTCTT
TTGGACGGTACGCGGCCTTCCGACGCACCCATGGGACAAACAACAGAGAG
AGAGGAATCTTCCGCCCATGCCCAATTGCACCTTGCCAAACACACCCTTT
TGTTTAACTAAACTTAATTAGTACTAAGAGATATGCTAATTAATCATGAC
GACAACTGCCTTCCGACCTTTGTTACAGAGGTCAATTAATATCTTTAGTT
TGGCCCCTCCGATGTTGAACAAGTAACCCATATTCGTGCTTGCCCCCATG
CATTCCCACTGTGCCTAGTATTCGAAGATCATTTAATTTGGGCTATTATT
C
>Plate87_1_G04_JJ11698_HpyCH4IV_PJJ2LBA_LB_R2_020 T-DNA insertion locus in Brachypodium Bd1
CGCGGTGCCGGCCGCATTTACCGACCGCGACATGGCCGGCCTCTACGGCT
GCGCCAACAACAACAACAACAACACCGGCAGCTCCTCCTCGCTCCTCCAC
CACGCTTCATCCTCGCCCGAGAACTCATCCTCCTCCAAGCCCTCCAGGAA
GCGGATCAAGCCCAGCTTTGGCGGAGCACAGCAGATGAAGCCGCCGCGGG
CGCTGATGCAGGCCTGCGAGCTGGACCTGTGCCTGACGCCCGTGTCGCCG
ATGGGCGGCGGGAGGCGGCAGCAGGGTGCAGGCGGCGGCGCGTCGGACGA
GTACTCGACGACGACGTGCGACGAAGCCAGCGGCGACGCCGAGGCTGGGG
CGCCGGCGCTGCTCAACCTCTTCAACTGATCTGATTGTGTAGGGGCGCCG
ATTGTGTAAGGTGTAATTGTACACGACGTCTCCAGAGGCAGGGTTTAAGG
GTCATCTGGGGGTGGAGGTTAATTAGCTGCGTGAAGTTAATGAGGCTCTT
TGGGACGTTTAACCTGGTTTTGAAGTAATTAATCCGTGCTAAATGTTCGG
TTTCGGTGAATCAATTGACAAGTTGGTTTTGTAGAGCAAAATATGGTGGT
GATCGCAGTGAGTGACACAAAGATCCCGCAATTCATTTAAGATGAATAGA
TTGGTCCGGTTTATGAGAAAAATTAGGCCGAAAACCATGCAAGAAAGGAT
CAACCTGCATAGCTCAACTAGGTCCAAAGCCCGACACACCCACAACATAA
AACTGTCCCGTCATCCACATAACACAAGAACAGTAACGGTAGTACAACAA
ACACATCTTTGGGGCTGCTGCCCCGGCATCCAACCGCCCAAAAGCGCCCC
GCGCAAACCACCTTCACCCCCTTCCAGGGCCGCCGTCTTGACATCCACCG
CTCGCACAGGAGCTGCAATGCCGCACAAGAGGGGCTCTCCGTAGCCCTAG
CCGTGCAAAAGCAACCGCTCGCAGACCTCGGCCGTCGCACCAAACCCGGG
GCCGCCACCCCGACATCCAAGACAACCAATTCCCAAGGAGATCGCATTGA
CCGGGCCGACAATCTCACTGACCCAACAGCACAAGATCCACACCCTCGCC
GTGGCAAACCGCAGCCCCACACCATAGAGCTACAGAAGCAACGGTTTCCG
GGGCCGCCGCCCCGACATACACTGTAACCAAACCCGAGGCTGCTGCCCCG
A
>plate87_G04_plate87_JJ11698_HpaII_PJJ2LBA_RB_F3_020 T-DNA insertion locus in Brachypodium Bd1
CGCGACATGGCCGGCCTCTACGGCTGCGCCAACAACAACAACAACAACAC
CGGCAGCTCCTCCTCGCTCCTCCACCACGCTTCATCCTCGCCCGAGAACT
CATCCTCCTCCAAGCCCTCCAGGAAGCGGATCAAGCCCAGCTTTGGCGGA
GCACAGCAGATGAAGCCGCCGCGGGCGCTGATGCAGGCCTGCGAGCTGGA
CCTGTGCCTGACGCCCGTGTCGCCGATGGGCGGCGGGAGGCGGCAGCAGG
GTGCAGGCGGCGGCGCGTCGGACGAGTACTCGACGACGACGTGCGACGAA
GCCAGCGGCGACGCCGAGGCTGGGGCGCCGGCGCTGCTCAACCTCTTCAA
CTGATCTGATTGTGTAGGGGCGCCGATTGTGTAAGGTGTAATTGTACACG
ACGTCTCCAGAGGCAGGGTTTAAGGGTCATCTGGGGGTGGAGGTTAATTA
GCTGCGTGAAGTTAATGAGGCTCTTTGGGACGTTTAACCTGGTTTTGAAG
TAATTAATCCGTGCTAAATGTTCGGTTTCGGTGAATCAATTGACAAGTTG
GTTTTGTAGAGCAAAATATGGTGGTGATCGCAGTGAGTGACACAAAGATC
CCGCAATTCATTTAAGATGAATAGATTGGTCCGGTTTATGAGAAAAATTA
GGCCGAAAACCATGCAAGAAAGGATCAACCTGCATAGCTCAACTAGGTCC
AAAGCCCGACACACCCACAACATAAAACTGTCCCGTCATCCACATAACAC
AAGAACAGTAACGGTAGTACAACAAACACATCTTTGGGGCTGCTGCCCCG
GCATCCAACCGCCCAAAAGCGCCCCGCGCAAACCACCTTCACCCCCTTCC
AGGGCCGCCGTCTTGACATCCACCGCTCGCACAGGAGCTGCAATGCCGCA
CAAGAGGGGCTCTCCGTAGCCCTAGCCGTGCAAAAGCAACCGCTCGCAGA
CCTCGGCCGTCGCACCAAACCCGGGGCCGCCACCCCGACATCCAAGACAA
CCAATTCCCAAGGAGATCGCATTGACCGGGCCGACAATCTCACTGACCCA
ACAGCACAAGATCCACACCCTCGCCGTGGCAAACCGCAGCCCCACACCAT
AGAGCTACAGAAGCAACGGTTTCCGGGGCCGCCGCCCCGACATACACTGT
AACCAAACCCGAGGCTGCTGCCCCGACGTCCGCCATCCACGACGACCAAG
C
>plate75_1_D07_JJ9064_HpyCH4IV_PJJ2LBA_LB_R2_057 T-DNA insertion locus in Brachypodium Bd1
CTCGGAAAGGTAGCTCCCCATGAACTCCAAAGAAAGGCTGGGATACTGTT
ACAAGCATCAAACGACTTGAGATGAGAAAAAGATATACGTGAAAGCTATT
ACGCAGGAGCGGAACTCAAATGTACTAAGTGAGATTTGTAGATTGTTACC
TTCTTGTCTTCTTGGCTAGATCTGATGAACATCCTAAACAAAGGAAAAGA
AGGCACACAGAAGAAGATTTAGCAACAGACTCATACGGGCAAACAAGGAT
GGCAACAATAATTCAGAGTTTCAGACTAATTTGTTTTGTGATGTACCTTA
GGAAGGTCTTGGCAGTAGGATTGCCCATCTCAAACTTGAGAAGGTTAAGT
ATATCACTCTCCATCTTAATTAGCTACACGTGCCCACAAGAAACAATCAG
AAATCTAGCATCGACCAATTGGAGATCTGACAGAAAATAAACCAGGCATG
CAAGAAAAGGACACCCACCTCTTGCTTCATGTAAGTATTGTCAGTGATGT
AGCAGAAATCCTCCACATTAGGGGGGCTGATCTCCTCGTACTTCCTGGAT
CCACAGGCCAGATCCAAAATCAGACCCAATTTTCAAACAAATCGAACACT
CTGCATAGCGAGAAATAGAAGGAAATGGGTGCTTACGAGGCAATGAGCAT
AGCGGAGACGCCAAGGAGCTGCAGCTTCTGGCGGTTGAGAGAGTTGGCTG
AGAGGAAGCGGTCGATGTAGGAGATGGTGAGGTAGAGCGTGTCGGAGACG
AGCTTGTACTCCTCGGCGACCTCGACGAGCCAGTCAACAAGGATGCCACG
CATAAGGGACGTGACGTCCTTCTGCACCGTCTCGATGTAATCCGCCGCCG
GCCGCCGCTTCGCCTCTACCTCCATGGATCGGAGGTAGGAGTAGATGTCG
GACGCGTAGGGCGCGCAGAGCTGCGGGTCCCCGATCTCATCGGCGGCGTC
AGGCACGGGCACGGGCGCCGTCGTCGGCTCGCGGACGGGCAGGGGCTTCT
TCCGCTTGGAGACGTGGGAGGACTTCTTGGGCTTGGTGTGCGACTGGACC
ACGGCGTTGGGCAGCGTGGGGAGCTCGCTGAGGGCGACGCGCTTGCGCTT
GGCGGCGACGGCCACGGCGGTGACGGCAGCGGCGCGCTTGGCGGAGGCAC
GGGTGAGGCGGGGCGCGGAGGCGAAAGCGGAGTTCTCCTTGTCAGCCATG
G
>JWU_080309_4_A02_JJ5638_BfaI_PJJ2LBP_LB_F4_016 T-DNA insertion locus in Brachypodium Bd1
TGTAATTCTTAATCATATTAGGAGTTGATTTGTAGTTGTAAAAGTACTCC
AACCTTTTAGGAGCAAGAGCACGCAGGTTCCCTAAAACTGGTTCCCTGGG
ATAAGAGAGAGAAGAAAATTTTAGAAAAAATGTGCACATCTCTCGCAGGT
TCCCGATACCGATTCCCTAAATTCTTCTGTAGATCCCATGACATATGGAC
CCCACTTGTCAGTGACTAAATTCCTTTCTTCTTCTTCAACGCACACAACC
ACGCTGCCTCTGCCGGCAACGCGCGCTTGCCACCGTCCCCTTGCTTTGCC
GCCCGCCGCTGCTCGTTGTGCCCCATGTGCACCGGCCGCCTCGCTTCTCG
GAGGAGGCCGCTCGCACACCCGTCGACGCCTCTCCGTGTCACCCGCCGCC
GCCTCGAAGCTCTTACGCAGCTGTAACGACCGAATCGACACCTGCTCCGG
CCGAATTGGCGATGGAGGGAACTGGCAGTAGGCGGCATCGGGGGCATGAT
TGGTGCGTTGTTAGCAAGATTCAACACATGGGTGGGCTCGGGAGTGGGTG
ACGGAGCTCCTCGTCGCGGTGTATGCGCAAATCGACAACCGCGCGAGCCA
AATCGAGGGCCGTGGCCGGCAGCGTGTAGAGGCGTCGCCGGCCTCGATTC
AGTTCGGGATTGGTGTCAGGGCCACTCATGGCAGAGAGGGGTGGTCGCAG
ATGGGGTCGGACATGGCGGCAGCGGCGGAGGGTGGCGGCGCGGTGCCGGA
GTAGCATGCCGGGAACGACGGGTTGGGGGCGGAAATGGGATGGAACTGAC
GGTTGCGTTCCCGCGAGAGCTTCTCGTTTTTTTATGTGTGGTTGCCTGCA
TTCAGGGAAGAGAAGAGAGAATTCAGAAAATTCCCTAAAAATATAGGGAT
TGGGAATGGACTAGGGAACATGCTGGAGCATTTTTTTTGTTTTTTAGAAA
ATGGAGATAGTTATTTTAAGAAATGGGACTTTTTAGGAAACCTGTTGAAG
ATGCTTTAAATATCGAGGAACCTGCTGATTGCCACAAATTAGACCTGCCA
CTAACTTGCTTAATTCCTAAATTATGGATTTCTCATATCCGATTAGCACA
AAATTTGTGATTATGTGATAAATTTTGAAAAGTTGTGATTTTCTGATGGC
AAAGTTCCAGAAATAAGGGTTCCCTGAGATTAGTCAATTTTCAATTACCT
A
>JWU_080309_4_H03_JJ5686_BfaI_PJJ2LBP_LB_F4_017 T-DNA insertion locus in Brachypodium Bd1
TGTAATTCTTAATCATATTAGGAGTTGATTTGTAGTTGTAAAAGTACTCC
AACCTTTTAGGAGCAAGAGCACGCAGGTTCCCTAAAACTGGTTCCCTGGG
ATAAGAGAGAGAAGAAAATTTTAGAAAAAATGTGCACATCTCTCGCAGGT
TCCCGATACCGATTCCCTAAATTCTTCTGTAGATCCCATGACATATGGAC
CCCACTTGTCAGTGACTAAATTCCTTTCTTCTTCTTCAACGCACACAACC
ACGCTGCCTCTGCCGGCAACGCGCGCTTGCCACCGTCCCCTTGCTTTGCC
GCCCGCCGCTGCTCGTTGTGCCCCATGTGCACCGGCCGCCTCGCTTCTCG
GAGGAGGCCGCTCGCACACCCGTCGACGCCTCTCCGTGTCACCCGCCGCC
GCCTCGAAGCTCTTACGCAGCTGTAACGACCGAATCGACACCTGCTCCGG
CCGAATTGGCGATGGAGGGAACTGGCAGTAGGCGGCATCGGGGGCATGAT
TGGTGCGTTGTTAGCAAGATTCAACACATGGGTGGGCTCGGGAGTGGGTG
ACGGAGCTCCTCGTCGCGGTGTATGCGCAAATCGACAACCGCGCGAGCCA
AATCGAGGGCCGTGGCCGGCAGCGTGTAGAGGCGTCGCCGGCCTCGATTC
AGTTCGGGATTGGTGTCAGGGCCACTCATGGCAGAGAGGGGTGGTCGCAG
ATGGGGTCGGACATGGCGGCAGCGGCGGAGGGTGGCGGCGCGGTGCCGGA
GTAGCATGCCGGGAACGACGGGTTGGGGGCGGAAATGGGATGGAACTGAC
GGTTGCGTTCCCGCGAGAGCTTCTCGTTTTTTTATGTGTGGTTGCCTGCA
TTCAGGGAAGAGAAGAGAGAATTCAGAAAATTCCCTAAAAATATAGGGAT
TGGGAATGGACTAGGGAACATGCTGGAGCATTTTTTTTGTTTTTTAGAAA
ATGGAGATAGTTATTTTAAGAAATGGGACTTTTTAGGAAACCTGTTGAAG
ATGCTTTAAATATCGAGGAACCTGCTGATTGCCACAAATTAGACCTGCCA
CTAACTTGCTTAATTCCTAAATTATGGATTTCTCATATCCGATTAGCACA
AAATTTGTGATTATGTGATAAATTTTGAAAAGTTGTGATTTTCTGATGGC
AAAGTTCCAGAAATAAGGGTTCCCTGAGATTAGTCAATTTTCAATTACCT
A
>07052010_P03_plate77_JJ11256_HpyCH4IV_PJJ2LBA_RB_F3_002 T-DNA insertion locus in Brachypodium Bd1
ATCTTATCAAATCCCATCATTCAAAGGATCCACCGCGCCCTGTGTTGTCG
CTTTGCTTTGCTTTACTTTCGACCGACGCGGCTAATACTTCCATGGATAT
ACTCCACTCTTTTTATCGATCCATACATAATATAAAAAAATGGAAGTACG
TAGAGGCGACGTGGCACCGTGTTATCCCGATCACAGGGAAGTGGGCAACG
AGCTGGTATATCAAGGTCAAGGTAGGGGCGCCGTTCCTATCTCTAGGTAT
TACATCCTTAAATACCCAAGCAAATACTTCAGCAAATCTATTATATACTA
AAACCAATACGAGAGGTATTGAGAGAAGACTTCACGTTGATCCACGTCAT
CTTAATTATTGTGGCCGTTGGATTTGAGATCCAAGAGCATCCAAGAGCCG
TAGCAAGCTGTAAAAAAAACGTTCGGTCATGTTGATTGGTACTTACGTTA
CAATACAGGGACCACAATACATGTTACGTGATCGTGCCGCCGTGAGTCCG
ATCGAGGTGCCATGCCGGACCGTGCGTCCGTGCGCGATGGCTCCCGCTTC
CGGCTGCCCGCCGCACCTAACCAGGCTACGGAGAATAGATCCAATCGATT
GATCAGCCGGTGTTTGCTCACCACGTTGGTTGGATTATTATTTCGCTAGC
AAGCGTGGTTGATTAATACGTGTATGTGCCATGTCCGTATTGTAGTACAA
TTAACCATCACAGATATACGTGTTGATCAATTAGATCTATTCGGTTTCAG
GTTGCATATAGCTACACTCCGTCAACTTGAGACACATAGGGTAGATGAAA
TCCTCACCGTAGAAGCGAGGACCAGCCAATTAATCAAGCCAGCAGGTATT
AAAAGAATATTCATACGTATACAAAAAACTTTGTACCGATCAAAGGCGGG
GCATTCCAAACCAGAAGCCAGCACCGAATGCTCCACACATGTTCACCTGC
TAGCCTACTTCCTTATTTCCGAGAGAGATTAAATTGCAAGGGGAAGCGAT
ACGGGGTTTGGTGAGACCGCAAGGGAGATTAAGAGAGGACGAGATATATA
TTTACTCCAGGGTGACGGGATGGTGGGATTTGGATTTTATACTCAGATTG
CAAAACATACAAGATTTAGAGAGAAAACTAGCGAAAATGCCCGTGCATTG
CAACGGAGCAACAAAATACAATGATACACTCGAAGACATACAACAAAACT
T
>JWU_11142008_C10_JJ383_TaqI_POL001_RB_R5_076 T-DNA insertion locus in Brachypodium Bd1
GTCTCCACCGTCGTCAACGCCATCTCGCTCGCCAGGCTCGTCATGGACAA
GACGCCCCACATCTACCTCGCCTTCCAAGGCGCCGAGGCCTTTGCAAGGG
ACCAGGTATTCCGAATCGCCTGTTAAAATTTCCTGTAAAGTATATTCTTT
TCCTGCTTTGCACTAAACCTGCAGATGTATATTGTACTGTGTAGTTAGAA
CTAGCAAGAAGTTGTTGGTTTCAACAAGGAATTATATGTTAGGTACCTGA
ACTACTCATACATCTATCTCGACCATGTTCATCTGTCCTTCACGCTGCAA
ATGGGGTTAACCCAAATCTGTTCTAACTTTGCTGTCAAAAAATAAATTAA
TTAAATCTGTTCTTAACTTGCTCTTTCACAATACGTACGTGGTGTGGCCT
ACTGTTTAGCTTACGGACGAATCATGTTTGGCACCTCAGATTTCTTGATT
TGATTGGTTGTTGGTAACTTGCAAGGGTGTGGAGACTGTGGATCCAAGCC
ACTTTATTACGGAGGAAAACATCGACAGGCTCAGACAAGCAAAACAGGCC
AACAGGGTGCAGGTACTGTCACAGATTTTTTTTTTGTCCATTTAGGTGTG
CCACCACGCAATTGGTGCCTGCTGTGTGATTGCATATCATATCTTTACAC
TTCAGAAAAAAGATCATATCGTATCCTCTGTATGTTCAGGCTTCAAACGA
CTCGCTTTGCACATGTCCTGACAAACCTTAGGTCCATTCATGTCTTCATG
CACCAAGATCTGGCAATCACAATGTATCAGAAGTTACCAATGGATGCGAT
TACTTTGGCAAAACCGAATTTCGGTTCATTCATAGCGAAGCACATAGTCA
CATAGACTTGTACGCAGAGCTCCTGATTCACCATTCCACTGTTTAAAAAC
AAACGAACCAGAAATGATACATTTTTCAGAATAATCTAACCACAAGATTG
TTGGTTCAGCACAAACATTAATTGGTTTTGATTCTTGCTGCCTTCCTTTT
TGCTGCCCAGATCGATTACACCCAGCCAATGGAAGGCCAGCCTCCCAAAG
ACGACAACAGCCGGACCGGCACGGTGGGCTGTGTGGCCGTCGACGCCTCC
CGCAACCTGGCATCGGCGACGTCCACGGGCGGGATGGTGAACAAGATGGC
CGGCAGGATCGGCGACACCCCGGTCATCGGCGCGGGCACCTACGCCAATG
C
>JWU_11142008_C04_JJ383_TaqI_POL001_RB_SP4_028 T-DNA insertion locus in Brachypodium Bd1
GTTAACCCAAATCTGTTCTAACTTTGCTGTCAAAAAATAAATTAATTAAA
TCTGTTCTTAACTTGCTCTTTCACAATACGTACGTGGTGTGGCCTACTGT
TTAGCTTACGGACGAATCATGTTTGGCACCTCAGATTTCTTGATTTGATT
GGTTGTTGGTAACTTGCAAGGGTGTGGAGACTGTGGATCCAAGCCACTTT
ATTACGGAGGAAAACATCGACAGGCTCAGACAAGCAAAACAGGCCAACAG
GGTGCAGGTACTGTCACAGATTTTTTTTTTGTCCATTTAGGTGTGCCACC
ACGCAATTGGTGCCTGCTGTGTGATTGCATATCATATCTTTACACTTCAG
AAAAAAGATCATATCGTATCCTCTGTATGTTCAGGCTTCAAACGACTCGC
TTTGCACATGTCCTGACAAACCTTAGGTCCATTCATGTCTTCATGCACCA
AGATCTGGCAATCACAATGTATCAGAAGTTACCAATGGATGCGATTACTT
TGGCAAAACCGAATTTCGGTTCATTCATAGCGAAGCACATAGTCACATAG
ACTTGTACGCAGAGCTCCTGATTCACCATTCCACTGTTTAAAAACAAACG
AACCAGAAATGATACATTTTTCAGAATAATCTAACCACAAGATTGTTGGT
TCAGCACAAACATTAATTGGTTTTGATTCTTGCTGCCTTCCTTTTTGCTG
CCCAGATCGATTACACCCAGCCAATGGAAGGCCAGCCTCCCAAAGACGAC
AACAGCCGGACCGGCACGGTGGGCTGTGTGGCCGTCGACGCCTCCCGCAA
CCTGGCATCGGCGACGTCCACGGGCGGGATGGTGAACAAGATGGCCGGCA
GGATCGGCGACACCCCGGTCATCGGCGCGGGCACCTACGCCAATGCTCTG
TGCGCGGTGTCCGCCACGGGCAAGGGCGAGGCCATCATCAGGCACACTGT
GGCGCGCGACGTGGCGGCCTTGATGGAGCACCAGGGCCTGACTCTGCGGG
ATGCCGCGGAGCACGTCGTGGCTGGCGTGCCGCGTGGGAACTTCGGGCTG
GTGGCCGTGTCGGTCTCTGGGGAGATTAGCATGCCACACAACACGACCGG
AATGTTCAGGGCGTGCGCCACAGAAGGTGGATACTCCGAGGTCGGCATAT
GGCCTGATGATGGTGGAGAGACTTAGTATGTTGTTGTTCTCGATCTCTAT
C
>080925_E09_JJ279_HindIII_POL001_RB_1R_071 T-DNA insertion locus in Brachypodium Bd1
GGAAATGGCCATGCTGAAATGAGAGGTTCATGTTAGTTCTACATCCATTC
CTAAATACAAAATGTTTTACCTTAACATTTTCGAGTTTGAACAAGTTTAT
AAAAAATTTACCAATATTTATAACTCAAAATAGTTTTAATGAATTCGTTA
TCACCTCGATATACCTTGTTGGGTGGCGGGGTGGCCGTGGAGGTTGACAT
ATCGAAGATGAATGTGATACCTAGTTGTCACGTGCTTTTAAAATATCCTA
AATCATTTAAAACATTGGTAATAACATTTAAAATAACCCAAATATCATGA
AAATAATATTAAAAACATCAAAGTTCATGTATGCATTTTACATGCATCAA
TTAGTTATTCTTATTTGATGCTTGCAGAATTATTTCAGTGTTCAGAGGAA
CATAGTGGTCTCCTATTTTATATGCATTTTTCAAGTCTGCAAGTCTGTGC
GAGATGATGGATAGACGTTAGAGCGAAAGAAACGTGTACCTATGGAAAAT
ACTTTCTGATACACTTCTTGCCTTTAATATTGTTTTGGTATGTTATAACC
CTAGATAAAAATTCTTTTTTATTTTGAGTCTTTCTTTTTTAAATTTTTTT
GGAAGATATTCACAAGGCTTCCACTGCTCCAATATCATTATGTAGACCAG
CGGTATCAGTCCCCGAACGAAGATAGAGGTTGTCAACCTAGTTATTAAAT
AGTCATTAATTTCTGTAAATCTTTGAGCTTCACATGATACGAGAATGAAC
ATTGTCGGTGTATTTTTCAGTTGGTCGGCGGAACCGGTCGAATAGTTGTA
CTCCCTCTATTTCTTAAAAATTGGCATATTAGTTTTCATTAAGACAAGAT
TTTGACCACAAATTACTATGTTAAAGTGTGATTTATATGACATGAAACCA
CAAGTATCATGAAGTACTTTTGATAACGAATCTAGTGATACTAATTTTAT
GTCATATAAACCACACATTAACATAGTAATTTGTGGTCAAAAGCTTGTCT
TAGCAAAAACTAATATGCCAATCTTTAAGGAACAGAGGGAGTACAAATCT
TTGTAGCTTGCGCCAAATCCAACAAATGTCACTTTTGTTGCCGAATCCGC
AAAGTTTTAAATTGTCACTATGCAGTGCTAGTATTGATTTTCATGTTCCA
ATAACAATCCTCACAAGTATCCACTATGCAGGCCCTTGCAAATTCAAACA
A
>plate64_H08_JJ7940_HpyCH4IV_PJJ2LBA_LB_F2_050 T-DNA insertion locus in Brachypodium Bd1
CAAAATAGACGCCAGAAATTAAGAAAAATAGAAGATAAATCGGGGAGAGA
CTTACCTTGGGCAACTTCTTGAAGAAAGAGATGAAACCCTGCGCCTGTCT
TGCATCTATTGAATCACCGAATCAATCAGAAAAAGAACAAAAAAAAAACG
AAAACCTAATGCGCCAAGCAAACACGAAGCGATCCAAGAACGAGAGCGCG
CGCACCTAGCTTGAGCTCTGGGAGCTTGCCCCCCTCAGGCAAGTAGTCTT
CACCTTCCATACCCCTACTGAATGACGCCGGAGCGGCAGTGACGGTGGCG
CGGACGAAGTGCTCGATGAAATGTGTGCACGGGGGCGGCGGGAAAAGTTA
GCGGTTTAGGAGGGAACCGAGCGGCGAGCGCGCGTGCGAGAAGGGGATTT
GGCGAGTAAACAAAGGGGTGGGGCTTTATGGGGGGAGCGCCGGATTGCAG
GGAACGAGGATACTGGTCGCCCCGGGGAATCCGCGGCCGGGACTCAGGGG
GCCCGGGGCTGACCTCTTGACTCCGGTGCCCGGTTTCGACTTGCACGGCT
GGACCTGCAGGGACCAGCACTGCACTGCACGGCCCGTCTCCGACTCTCCG
TATGCGTATGTGTACAGTGTACGCATGCATCTGTATACACCGCGTACCAA
AGTTGAATTTCTGCGCTAAATCACATCAGAAAGTTGTGTAACAATGTAAA
TTCTTGGGGATGTTCATTCAAGACATTCGAAATCACATTTACAAAAGTTG
ATGCAAAATATAATTATACTACTGATGTGCTTGCGTGTTGCTACGATAAT
TTTTGCAAATGCTAACGATGTCCAGGAATTATTACAGGAAGACAATGTAT
GGATTAGATATTAGGAATACGTGCACGCCCGGAGGAAAAGAACCTTGGCA
TAATCTCTATTCCATTTCATTCTTATAAGAACTAGTTGTATACGAGCGCT
TCGTCGCGCCGTCACTGGGAACTGTACATGACTTCTCTTCCTCTTCCGCA
CCCAAGATTACATGACTTCTTCCGCACCCAAATCGCGACGCTGATACTTG
ATCTTTATTTTCTCAATATGCAGCCCTTATTTTTTTTAATACAACATAAA
ATTAATATTTCCTCCATCTCATATTAAGTGACTCAAATTTATCCAAATAT
GGATATATTTGGACACTTAGGGAGTACATATTTCTTCAACACTTCAGATT
T
>plate64_H08_JJ7940_HpyCH4IV_PJJ2LBA_LB_R2_050 T-DNA insertion locus in Brachypodium Bd1
CAAAATAGACGCCAGAAATTAAGAAAAATAGAAGATAAATCGGGGAGAGA
CTTACCTTGGGCAACTTCTTGAAGAAAGAGATGAAACCCTGCGCCTGTCT
TGCATCTATTGAATCACCGAATCAATCAGAAAAAGAACAAAAAAAAAACG
AAAACCTAATGCGCCAAGCAAACACGAAGCGATCCAAGAACGAGAGCGCG
CGCACCTAGCTTGAGCTCTGGGAGCTTGCCCCCCTCAGGCAAGTAGTCTT
CACCTTCCATACCCCTACTGAATGACGCCGGAGCGGCAGTGACGGTGGCG
CGGACGAAGTGCTCGATGAAATGTGTGCACGGGGGCGGCGGGAAAAGTTA
GCGGTTTAGGAGGGAACCGAGCGGCGAGCGCGCGTGCGAGAAGGGGATTT
GGCGAGTAAACAAAGGGGTGGGGCTTTATGGGGGGAGCGCCGGATTGCAG
GGAACGAGGATACTGGTCGCCCCGGGGAATCCGCGGCCGGGACTCAGGGG
GCCCGGGGCTGACCTCTTGACTCCGGTGCCCGGTTTCGACTTGCACGGCT
GGACCTGCAGGGACCAGCACTGCACTGCACGGCCCGTCTCCGACTCTCCG
TATGCGTATGTGTACAGTGTACGCATGCATCTGTATACACCGCGTACCAA
AGTTGAATTTCTGCGCTAAATCACATCAGAAAGTTGTGTAACAATGTAAA
TTCTTGGGGATGTTCATTCAAGACATTCGAAATCACATTTACAAAAGTTG
ATGCAAAATATAATTATACTACTGATGTGCTTGCGTGTTGCTACGATAAT
TTTTGCAAATGCTAACGATGTCCAGGAATTATTACAGGAAGACAATGTAT
GGATTAGATATTAGGAATACGTGCACGCCCGGAGGAAAAGAACCTTGGCA
TAATCTCTATTCCATTTCATTCTTATAAGAACTAGTTGTATACGAGCGCT
TCGTCGCGCCGTCACTGGGAACTGTACATGACTTCTCTTCCTCTTCCGCA
CCCAAGATTACATGACTTCTTCCGCACCCAAATCGCGACGCTGATACTTG
ATCTTTATTTTCTCAATATGCAGCCCTTATTTTTTTTAATACAACATAAA
ATTAATATTTCCTCCATCTCATATTAAGTGACTCAAATTTATCCAAATAT
GGATATATTTGGACACTTAGGGAGTACATATTTCTTCAACACTTCAGATT
T
>plate66_2_E01_JJ9130_HpyCH4IV_PJJ2LBA_RB_F3_007 T-DNA insertion locus in Brachypodium Bd1
TGCATTGTTGGCATCCATCACCTCCTCCTCTTCTTCCACCTCCTCTTCCT
CATACTCTTCTTCCACCTCCACTTCCTCATACTCTTCTTCCACCTCCACC
TCTTCCTCGTACTCTTCTACCACCTCCACTTCCTCATACTCTTCTTCCAC
CTCCACTTCCTCATACTCCTCCACCTCTTCCTCGTACTCTTCTACCACCT
CCACTTCCTCATACTCTTCTTCGACCACCTCCTCCTTTTCCTCATCGTCC
TTTTCATCATCATCCTCTTCGTCCTCCCCAGTCTCCTGCACCTCCTCTTC
GACTAACTCCTCCTCTTCCTCCTCGCTGGTCTCGTCCTCTCCTTGATTCT
TGCCCTTCTCGTCGCCGCCAATGGTGGCGGGTGCGGAAACGGGGCGGGCC
GCATCGAGGACCCGTAGCTGGAGAGAGCGGAGGGCGATGGCGGACTGGAG
GGAGGAGATGTGGGCGTCGAGGTCGTCCCACGTGAAGGGGAGCGGGAAGG
GGGAGCAGGCGACGAGGCGGTGGAAGGCCTCGCGCAGGGCGTCCTTCTTG
GCCGGGAGCGCGGCGATGACCGCCTCTACCTCCGCCGTCGTCATCGCCTT
CGGGGGGCGGTCGGCGTCGGGATCGGGCTGCGCCGTCGGAGGAGAAGGGG
AAAGGGATTGGGGTTTGGACGCGGCGGCGGATCGCCCCGAGGCGGACTCC
ATCGCGTCGCACGACTACTGGTAACTGTGGGAGTTCTGCAGAGGACTGAC
TGTCTTTTCGTTCCAGGGCCGATTGGATGTGTACGTATATATCGTACACC
GGGTGGCTCTGCGTACGACGTGATATCAACCACAGGATTATTTGATCGAT
GGTTCATATCGTTCGCCTCGAGGGGATCTCTGCGTCGACGTGTCATCGTA
GCTAGGGCTGCCATTGTCGTCCAATGCAATCCAAGCCCTCCGATCGTCTT
CTGTTTCGCCGTCGTTCACATCGATTAGAGTTGGTGGTGGTCTACGTATG
AACAAGGGAACTGGACCTAGGCGGCACTTCGGGTGTTTGTCGTGCACCGT
GCACGTTTTACTGATGACGGCACGCTTCCTTTTACTGTGCACTTTGGACT
AAGTTTATGGACCTTTTTGACAACAAAAAAGACTTTGGGATCATCTTTAA
ATTGTGTAGTAACTCATGCACTACCGTTGTTTATTTAAATGATAGAATAT
T
>plate66_3_E01_JJ9130_HpaII_PJJ2LBA_RB_F3_007 T-DNA insertion locus in Brachypodium Bd1
CCTCTTCCTCATACTCTTCTTCCACCTCCACTTCCTCATACTCTTCTTCC
ACCTCCACCTCTTCCTCGTACTCTTCTACCACCTCCACTTCCTCATACTC
TTCTTCCACCTCCACTTCCTCATACTCCTCCACCTCTTCCTCGTACTCTT
CTACCACCTCCACTTCCTCATACTCTTCTTCGACCACCTCCTCCTTTTCC
TCATCGTCCTTTTCATCATCATCCTCTTCGTCCTCCCCAGTCTCCTGCAC
CTCCTCTTCGACTAACTCCTCCTCTTCCTCCTCGCTGGTCTCGTCCTCTC
CTTGATTCTTGCCCTTCTCGTCGCCGCCAATGGTGGCGGGTGCGGAAACG
GGGCGGGCCGCATCGAGGACCCGTAGCTGGAGAGAGCGGAGGGCGATGGC
GGACTGGAGGGAGGAGATGTGGGCGTCGAGGTCGTCCCACGTGAAGGGGA
GCGGGAAGGGGGAGCAGGCGACGAGGCGGTGGAAGGCCTCGCGCAGGGCG
TCCTTCTTGGCCGGGAGCGCGGCGATGACCGCCTCTACCTCCGCCGTCGT
CATCGCCTTCGGGGGGCGGTCGGCGTCGGGATCGGGCTGCGCCGTCGGAG
GAGAAGGGGAAAGGGATTGGGGTTTGGACGCGGCGGCGGATCGCCCCGAG
GCGGACTCCATCGCGTCGCACGACTACTGGTAACTGTGGGAGTTCTGCAG
AGGACTGACTGTCTTTTCGTTCCAGGGCCGATTGGATGTGTACGTATATA
TCGTACACCGGGTGGCTCTGCGTACGACGTGATATCAACCACAGGATTAT
TTGATCGATGGTTCATATCGTTCGCCTCGAGGGGATCTCTGCGTCGACGT
GTCATCGTAGCTAGGGCTGCCATTGTCGTCCAATGCAATCCAAGCCCTCC
GATCGTCTTCTGTTTCGCCGTCGTTCACATCGATTAGAGTTGGTGGTGGT
CTACGTATGAACAAGGGAACTGGACCTAGGCGGCACTTCGGGTGTTTGTC
GTGCACCGTGCACGTTTTACTGATGACGGCACGCTTCCTTTTACTGTGCA
CTTTGGACTAAGTTTATGGACCTTTTTGACAACAAAAAAGACTTTGGGAT
CATCTTTAAATTGTGTAGTAACTCATGCACTACCGTTGTTTATTTAAATG
ATAGAATATTTGTCTGTGATTCTAGCCATTGTTTAGAGCTTTCTTTCACA
A
>plate62_F06_JJ9727_HpyCH4IV_PJJ2LBA_LB_R2_038 T-DNA insertion locus in Brachypodium Bd1
GTGCACACTGTGTGATGTGCATAAGAGGTGAACCAGTTATTGTATCTGGT
TGTATGTCTGCATGTCTTCAAAAGTAACTCGCTACATTGCAAGCTATTAT
GACTGTTTAGAGAGTTGCTAATTTTAAATCTGCTTTCTCCACCATTACGA
ATGCAGCTTAATCATATGGCTTCCACAATTTTGTTCACTGAGATCCATTT
ACATTTTGAAGCTGCATAAGAAACAGATCATGTAGTGATAAAAAGAAAAG
AACTATAATTAGTGCCGAGCTTATGAAAAAATGAAATCTATGTACATCAT
ATCTCAGTTACGTATCTAGTCTTGCAAATTGTGATATGTCTCGGGTGCTA
ACGGAAATAAAGATGATTATTGGAATTCTAGGTTGGAGATGCCCTGTCAA
CTTACACGTAGTTTGTACAGTTTGAAGCACTCAATAAATTTTATTGCACC
CAAATGTAGTGAAATTTCTTTGTTGTGAGCAAGCCCCTGAATCTTGAGAT
GTTAAATCATGTGCGATAGAGCAATTTCTTAAACTGATCTGTACTATCTA
TGCTGCAGAGTGAAGTAGTTTGAGTGGTGCGCTGAACAAAGGGTATTCAA
AGGACCGCCAAGATGGAGGGTCTTAAGGAAACATATTTTTTTTTAATGAG
TGGTGCATCCGAGGTTTCAATTTTCCGTTAGTATTCATGTACTATCGTGT
TTACCATGGTTGTCGTGTAACCAAATATTGCTGCCATTGGAAAAGAGTTT
AGATTAACTTCAATTGGGTGAAGCAAAGCTTCCGTGTATGCAAGTTATCT
GTGCATAATCAGAAGTTAACGCTTCTGCCATGTCGGGAGAGCTATAGCAG
TGGAGATGACACGTAGCGTTTTGCGTGTTACTACGCTGTTAGCAGGAAGG
TAAATCGGAGGCCTGTTAGTCTAAAGTCTTCTAGATTGCCAACGGGTGGA
TCAACTGGTCAGTGGTATAATTTCAGAAAAACTGAAATCCCGTTGAAAAA
GTTCAGCAGATGAACATCTATACTAAGATAAGTGTCACAATTTTTTTTAA
ATGAAAAAATCTACACAATGAAACGTCCGAGGTAGCAGAATCCAAACAAT
CTAAACCTAACTGGTTTGTTTTAAATTAATTCTTTAGCTTCTTTTTGGAA
TACTTGTCTTTATGCACTTTTAGTTTTAATGCGTTTTAGTTGGTATGTTG
C
>plate62_F06_JJ9727_HpyCH4IV_PJJ2LBA_LB_F2_038 T-DNA insertion locus in Brachypodium Bd1
CACACTGTGTGATGTGCATAAGAGGTGAACCAGTTATTGTATCTGGTTGT
ATGTCTGCATGTCTTCAAAAGTAACTCGCTACATTGCAAGCTATTATGAC
TGTTTAGAGAGTTGCTAATTTTAAATCTGCTTTCTCCACCATTACGAATG
CAGCTTAATCATATGGCTTCCACAATTTTGTTCACTGAGATCCATTTACA
TTTTGAAGCTGCATAAGAAACAGATCATGTAGTGATAAAAAGAAAAGAAC
TATAATTAGTGCCGAGCTTATGAAAAAATGAAATCTATGTACATCATATC
TCAGTTACGTATCTAGTCTTGCAAATTGTGATATGTCTCGGGTGCTAACG
GAAATAAAGATGATTATTGGAATTCTAGGTTGGAGATGCCCTGTCAACTT
ACACGTAGTTTGTACAGTTTGAAGCACTCAATAAATTTTATTGCACCCAA
ATGTAGTGAAATTTCTTTGTTGTGAGCAAGCCCCTGAATCTTGAGATGTT
AAATCATGTGCGATAGAGCAATTTCTTAAACTGATCTGTACTATCTATGC
TGCAGAGTGAAGTAGTTTGAGTGGTGCGCTGAACAAAGGGTATTCAAAGG
ACCGCCAAGATGGAGGGTCTTAAGGAAACATATTTTTTTTTAATGAGTGG
TGCATCCGAGGTTTCAATTTTCCGTTAGTATTCATGTACTATCGTGTTTA
CCATGGTTGTCGTGTAACCAAATATTGCTGCCATTGGAAAAGAGTTTAGA
TTAACTTCAATTGGGTGAAGCAAAGCTTCCGTGTATGCAAGTTATCTGTG
CATAATCAGAAGTTAACGCTTCTGCCATGTCGGGAGAGCTATAGCAGTGG
AGATGACACGTAGCGTTTTGCGTGTTACTACGCTGTTAGCAGGAAGGTAA
ATCGGAGGCCTGTTAGTCTAAAGTCTTCTAGATTGCCAACGGGTGGATCA
ACTGGTCAGTGGTATAATTTCAGAAAAACTGAAATCCCGTTGAAAAAGTT
CAGCAGATGAACATCTATACTAAGATAAGTGTCACAATTTTTTTTAAATG
AAAAAATCTACACAATGAAACGTCCGAGGTAGCAGAATCCAAACAATCTA
AACCTAACTGGTTTGTTTTAAATTAATTCTTTAGCTTCTTTTTGGAATAC
TTGTCTTTATGCACTTTTAGTTTTAATGCGTTTTAGTTGGTATGTTGCTC
T
>plate67_1_F04_JJ10016_HpyCH4IV_PJJ2LBA_LB_R2_022 T-DNA insertion locus in Brachypodium Bd1
CGTCTATGACTGGCACGGAAGACCAGCCTTGCAACGATAATACTCCCTCT
GCTCCGAATTAACTGACGTGAATTTGCTTAAAAATCTATACAAATTCATA
TCAGTTATTTCAAGACGGAGGAGTACGTGCGGTCGAAGCAAGTTGCAGGA
ACCTCATTTGTGTCCCCTAAAAAAAAAGGAACCTCATCTGTCGGTGCAGA
GCAAACCTATGGTATGGTGTGCAGGCAGGCTCTTTCACGCATCGGTGCAG
AACAGATGCATCTCATCCACTCGATTCGAACGGCCTTGGGCCCAACAAAT
GTACTTGGGTTCCTTTTTCAAGAGTCGACAAATGTTATTGCTTCCACACG
CTGGTTGTTTCGCCGTGAGAGCATTGTTTCGTCGCGCAGTGCGTACAGAA
GACGAGGACATGGTTGGCGCTTGGCACGCCGCATCTCCCTCCAACAAGCA
AACCCTTTTTCACGCAACCTTTTTTCACACGGATGAGGTTTCTCACGCTA
GGCGCGGCTACACTTGTAGAGAGTGCATTTACTTGCCATTTGCTACATGT
GGAAGTAAAAGCACAATTCCTCGCAAAAAAGAGAGTAAAAGCACTAGGAT
AAGCAAGCATACACGCATGCATGACACGGCAAATGCCCCCCCTTATCATC
TTTGTGTGGACTGTTGCACGGCACAACACGTAATCAATCAGCTGTCGCAT
TATTATTGTTGCAATTAAGAAAAGGAAGGGGCAGAGTCCGTCCCCATCGT
AAAAGGGCAAAGGAGAAAAACGTGAGCAGGGAGAAGGGAACAGAAGGGCC
CTAAAGGCCTGACGTGACGGCTTGTCGGGACGCCGGGGAATAGCACTAGC
AGCAAAGCTCGCTGCGCAACAGATGAGATCCGTTCAGCTCTGAGTTTTTC
TTTTTTGAAAAGAGAGAGAGAGGAGAAGATCGTGTCAGCGTGGGGGACCG
TGAGACCAGCCGTGACATGTGCCGCACGGGCACGGGCCGTCGTGTGAGCT
GGATTGGATGACCTGGATGACTGGAGATAAAAGCCAGGAATATGCCGAGG
AGCGCAGGGACGCGGCAGCGTGGGATATACTAGTTTATGACAATTTAATC
GACGAACAACAACTTCACTAGTAAACTACCCGGATCGTGAACCATGACAT
CCTCGATGGAGTTAGTAAACAAAAAATCCATCTTGCGAAAGTAGTAATTG
T
>JWU_12202008_E11_JJ758_HpaII_POL001_LB_F5 T-DNA insertion locus in Brachypodium Bd1
CGCCGAGGCTGTTGAAATTGGCCGTCGTCGTGCTCTGGATCTCGTCCAGG
CACTGATTATACTTCTCCTCCATCTGCATCATTTATATCTTGATTGGAAA
AAAAGAAGTGAAAAGACTGTGAAAACCAGACACGTGGTTAGGAAAACCAC
TATGGATGGAACGATGGACCAAAAGTGTCCGGTTTTGAAAATTGAGGGAC
GAAAAAAATACGAATTTTTTTTGAGAGACGAAAACTGAATTTTCCGACGA
GTTGAGAGACGAAAAAAGTGCATTTCTCTTCAAAGAATCTGCCCATTCGG
GTGAATCCAATTTGGCCTCCTCCTCAGGCCATTTAATTCCAGCACTAACT
TTCGCTGCAATAGCTGCTGCCTATGATAATTGCCGCGACGATCGAGCTCG
TAGCCATTGGACGAAACACAATGGCCGGCCGGGTCGGAAGTCGGAACGCG
GAAAGGCCCGTGCCGCCGGCCTGCGGTATATCCTCAGCGCTGCAACGCGG
AAAGCCATGCATCTAATGTCACCGTGTCGGCAGCCCGCACATCTGAACCG
ATCCATGAGCACAGCAGCAGCGCCACAAAGCTTATCGGTAATCGATTACG
TATGCACGCTACGCACGAGCGAAGGTGGCAGCTAGCGGGGTCCGTCTAGG
TGAAAATCGTTGGAACTTGACGTAAAGCATTTGCATTTATATATGGTGCC
TTTCCGTTAGGCGCGCGTGTATCTCCTTCCTAAACGGATCGGACGGGAGC
TGGTGCATCGTCGCTCTAACACGTCCTCAGTCTCAGTGCAGTCCCTTGTA
AGCTTTATGTACACGTCACCCTTTCGTTGTATCTATCTCGTTGCAGTCCA
CAGGATTAGCATCCCACAGGAATCGTAACTTGAAGTGTCGATCGTACGTC
TAGTATTTTCGAAAACTGAGTATTCAGTATTGTGTATTATAATTTTCTTA
TGATTAGTTGAGCCAATTAAAATTATGTTCATACTCGTATTTATCTTTTT
TTTTGGAAGATCTTGTTTGTTGGAGTGTGTGAACGAAGAAACATTGGTGA
ATACTCTCTCCGTCCCATGTTTAGAGAGGCTTTCCTACCAACCTTCAACA
ATTGGACATGATGCATGCAGTGTAAGCTTTCCATCTGTAGACTATCATGT
TCTATTCTTCATTTTTCATTCGAGGAAAAAATGCTGGGGTCTTTTTACCT
T
>JWU_12202008_E05_JJ758_BfaI_POL001_LB_F5 T-DNA insertion locus in Brachypodium Bd1
GCCGAGGCTGTTGAAATTGGCCGTCGTCGTGCTCTGGATCTCGTCCAGGC
ACTGATTATACTTCTCCTCCATCTGCATCATTTATATCTTGATTGGAAAA
AAAGAAGTGAAAAGACTGTGAAAACCAGACACGTGGTTAGGAAAACCACT
ATGGATGGAACGATGGACCAAAAGTGTCCGGTTTTGAAAATTGAGGGACG
AAAAAAATACGAATTTTTTTTGAGAGACGAAAACTGAATTTTCCGACGAG
TTGAGAGACGAAAAAAGTGCATTTCTCTTCAAAGAATCTGCCCATTCGGG
TGAATCCAATTTGGCCTCCTCCTCAGGCCATTTAATTCCAGCACTAACTT
TCGCTGCAATAGCTGCTGCCTATGATAATTGCCGCGACGATCGAGCTCGT
AGCCATTGGACGAAACACAATGGCCGGCCGGGTCGGAAGTCGGAACGCGG
AAAGGCCCGTGCCGCCGGCCTGCGGTATATCCTCAGCGCTGCAACGCGGA
AAGCCATGCATCTAATGTCACCGTGTCGGCAGCCCGCACATCTGAACCGA
TCCATGAGCACAGCAGCAGCGCCACAAAGCTTATCGGTAATCGATTACGT
ATGCACGCTACGCACGAGCGAAGGTGGCAGCTAGCGGGGTCCGTCTAGGT
GAAAATCGTTGGAACTTGACGTAAAGCATTTGCATTTATATATGGTGCCT
TTCCGTTAGGCGCGCGTGTATCTCCTTCCTAAACGGATCGGACGGGAGCT
GGTGCATCGTCGCTCTAACACGTCCTCAGTCTCAGTGCAGTCCCTTGTAA
GCTTTATGTACACGTCACCCTTTCGTTGTATCTATCTCGTTGCAGTCCAC
AGGATTAGCATCCCACAGGAATCGTAACTTGAAGTGTCGATCGTACGTCT
AGTATTTTCGAAAACTGAGTATTCAGTATTGTGTATTATAATTTTCTTAT
GATTAGTTGAGCCAATTAAAATTATGTTCATACTCGTATTTATCTTTTTT
TTTGGAAGATCTTGTTTGTTGGAGTGTGTGAACGAAGAAACATTGGTGAA
TACTCTCTCCGTCCCATGTTTAGAGAGGCTTTCCTACCAACCTTCAACAA
TTGGACATGATGCATGCAGTGTAAGCTTTCCATCTGTAGACTATCATGTT
CTATTCTTCATTTTTCATTCGAGGAAAAAATGCTGGGGTCTTTTTACCTT
T
>092910_1_B09_plate89_JJ13440_HpaII_PJJ2LBA_RB_F3_047 T-DNA insertion locus in Brachypodium Bd1
AAAGATATATACAGTGTTGTTTCAGAAATGATCTTGGAAACATTGAGCAG
GATTAAGAGGCCTTGAATATGTAGAATGTATGCAAGAGGCAAGAGGAGAA
GGTAGAGATATGGATACCTGTCCATGGTGGCCGGCGTGGGCAGGTCTGGT
GGCGTCACGGAAGAGAGAGTCCTGCCGCTTGACGTCCACCGGCGGCTCCT
CAAGATCGCCGCTGTAGGGCACGATCTCCAGGCTACTTCTTGCGCTAGCC
AGCGCCATCTCTCTCTGCAGCCGTGTGCTGAATTTACTTCTTGCTCTCTT
CAGCTAGCGTTGTAGCTTTTACAACCTAAATATAAACGCTCACGCCACCT
TAGTCTGCCATTTATAAGCAGCCTTGTGTGTGGGTGGCTTACGTCCCTGC
AAAGCTCATGCCGCCTTGAGCTGCTTATACTGCCTTTTATAAGCAAAGCG
GGCAACCAAGAGCTTCTGTGTTCACTGACTTCTCTTTTCTCAAACATTTC
AGCATCAGCCAGCAGCCAGGAAAGTTCAGACGTATCTCTCTTTTTTTATT
GAGTAATTCGATGTCGAAAGGCACCCAAAATCAAACTTTTTTTTTCTCGC
TGGCTGCTTCTGGTTACTTGCTTGCTGCAACGGTTTACTAGTCACACGTC
GATCGTCAATCTTGACTTACTCCACGACTCTTTAATTGCGACTTGAAAGT
CGCCAACGCTGTGTATTTTCCGACTTCAGCGTTAGTCCATGTGGCGCTCC
ATCGTTTGAATCGTGCTCCCACTTGTTTACCCCTCGTTTCCTCTTTGTCA
TCTGGCCCATTAAATATTGGGGGTACTAGTATCAATCTTTTTCAGTATGT
TGTCAGGTTCAACATACTAACTGTATCTTTGGCCTTGTAGGGATTGGATA
ACCGGAGTTGGTCTATGCCGCCGCGGAGTACTCGTGGCCTGTACGTGCAC
GGGTCCTTATATCTGCACTGCACATATTGCTGGATTGAAAATTAAACCAG
CACTGCCTCAGACTCAGAGTCTGTTAGACTAGAAAATATGTGTAGTTTTG
ATTGATTGTATACAATTCCAAATGCCCAACTTAATATCGTTTTAGGCGTG
TGGCTTTGGTTAAGCGATCGTTTATGCAATGAGCCGAGATGGAAGATATG
TCAATGCCCCAAACATTGTTCCGTCAAAACTTGGCATTTTATTTTTATTT
T
>092910_1_B10_plate89_JJ13440_HpyCH4IV_PJJ2LBA_RB_F3_047 T-DNA insertion locus in Brachypodium Bd1
AAAGATATATACAGTGTTGTTTCAGAAATGATCTTGGAAACATTGAGCAG
GATTAAGAGGCCTTGAATATGTAGAATGTATGCAAGAGGCAAGAGGAGAA
GGTAGAGATATGGATACCTGTCCATGGTGGCCGGCGTGGGCAGGTCTGGT
GGCGTCACGGAAGAGAGAGTCCTGCCGCTTGACGTCCACCGGCGGCTCCT
CAAGATCGCCGCTGTAGGGCACGATCTCCAGGCTACTTCTTGCGCTAGCC
AGCGCCATCTCTCTCTGCAGCCGTGTGCTGAATTTACTTCTTGCTCTCTT
CAGCTAGCGTTGTAGCTTTTACAACCTAAATATAAACGCTCACGCCACCT
TAGTCTGCCATTTATAAGCAGCCTTGTGTGTGGGTGGCTTACGTCCCTGC
AAAGCTCATGCCGCCTTGAGCTGCTTATACTGCCTTTTATAAGCAAAGCG
GGCAACCAAGAGCTTCTGTGTTCACTGACTTCTCTTTTCTCAAACATTTC
AGCATCAGCCAGCAGCCAGGAAAGTTCAGACGTATCTCTCTTTTTTTATT
GAGTAATTCGATGTCGAAAGGCACCCAAAATCAAACTTTTTTTTTCTCGC
TGGCTGCTTCTGGTTACTTGCTTGCTGCAACGGTTTACTAGTCACACGTC
GATCGTCAATCTTGACTTACTCCACGACTCTTTAATTGCGACTTGAAAGT
CGCCAACGCTGTGTATTTTCCGACTTCAGCGTTAGTCCATGTGGCGCTCC
ATCGTTTGAATCGTGCTCCCACTTGTTTACCCCTCGTTTCCTCTTTGTCA
TCTGGCCCATTAAATATTGGGGGTACTAGTATCAATCTTTTTCAGTATGT
TGTCAGGTTCAACATACTAACTGTATCTTTGGCCTTGTAGGGATTGGATA
ACCGGAGTTGGTCTATGCCGCCGCGGAGTACTCGTGGCCTGTACGTGCAC
GGGTCCTTATATCTGCACTGCACATATTGCTGGATTGAAAATTAAACCAG
CACTGCCTCAGACTCAGAGTCTGTTAGACTAGAAAATATGTGTAGTTTTG
ATTGATTGTATACAATTCCAAATGCCCAACTTAATATCGTTTTAGGCGTG
TGGCTTTGGTTAAGCGATCGTTTATGCAATGAGCCGAGATGGAAGATATG
TCAATGCCCCAAACATTGTTCCGTCAAAACTTGGCATTTTATTTTTATTT
T
>plate81_1_G09_JJ8308_HpyCH4IV_PJJ2LBA_LB_R2_067 T-DNA insertion locus in Brachypodium Bd1
ACAGGACTTGTACAAAGCCCGCCCTTGTAGCCTTCCGCCACGCATTTCCG
GTAACAGTCCTCAAAGCTCGGGCAACCCGGGTCCTTTGCTGGGCGCTGGG
TGCAATTCTTGTCGCTGGCCTTGGCATCTGCATGCGTATTATAACAAAAA
AAAGAGACTAAAGTTAAGATATAATTTACTAACATAATAATTCTTGCAGT
CTTGGAGAGGAACTTGCGGTGCGGGCCAAGAGGATCGTGGTGACAGTCTG
CCAGGACCCCGAATGAGTTGGGTAGGCAGGAGAGGAAAGGAGGAAAGGGA
GTGGGTGGGTAATCGGGTCGGATTAGGCATCTGACGAGAGGGACCGACAT
GTCGGAAACCGGGTCAACCAGACTAAACTGTCAGATTTGGGTTATTTTGG
AAGTCCAGCCTCAAACGTTGTGTTTCGTTGATACAATTAGCGACAAGTGT
GATTCTTCGTTACCAATGGCACAAAATGCGTGTTTCTTGTTGTTGTTGTT
GCCACTGCTGCCGCCACCGCCATCAGCACTAGGGTCACGACGAGGATGGC
GGCCACTTTCTTATTGTTGTTGTTGCCAGAAGCCATGACAACAGAACTCT
AAGCGCTTCCACGAGAGACAGATGGACTTTGAGTTGTAGACAGAGAAGAG
GCTCTCTAGGGGATTAGCGAGCGTCGTTCAATGGTACGCTACGGAGCTGG
TTGGGCGAGGAAGCTGTGCAAGTCTTGCTCATTTGTATAGACCACAGGGT
AGAAACCACGAGAGCGATACGGGCGAGATTGCATATGCTTGGTTGCTCAG
ATCGGGATGCATGGACACGGCTCCGTCCACCACCAGACAGCTAGTGCTCT
TTCCCTCCTTTCCCTGGTGCGTCCGTGCCGCCCCGCTCCAGGATGCCCGA
CCTAGACGGAGTACAAAGCATCTTCTCCGGCATGGCGCAGCAGACAGGCG
AACAGTTTGCATGCGCCTAACTTTCCTCTAGGTCTGCGGCCATGGCTGAT
GGGCCCCATAAAATAAAAGTTACTCCACTTCCGGGCCAATGTTACTGCCG
AAACAAGTGCCACGCAGCCCCTTCACAGAAACCGCCCGCGATGGAGAGAA
ATAATTATTCTTCAGTTCGCATGGAGCTCTTCGTCCGAGCAGTCCGGAGG
CTGTTGAGAGACGTTATTAACATGGGCAAATCAGTCAAAAACCGGAGCGT
T
>plate31_D03_JJ5651_HpyCH4IV_PJJ2LBP2_RB_F3_025 T-DNA insertion locus in Brachypodium Bd1
GCCTCCCGCCCCGTGCTCGCTTGGAAGAACCCATGAGGAAGAAGAAACAG
AGGAGGACCTAGCGCGTCGACCCTCTCGTTACTGGATTCGGTGGTTGATT
GGTCGATTTGGGCGCCTCGTCGGATCGATCCTTGGGATTGATTTGGGCGC
CTCGCCGGATTAATTGGTCCGTCTTGTATGTTTGACAATGCCTCGCCAGA
TTGATTGGATGTCCGGTCGGTCTTGACTTGGGCTAACTACTGGTGCGTGC
GTGCTGCGTAGGTGGCGCGGCAGGGAAGGTGAGCAAGCAGCAGGGGGAGC
CGCTGTCGCTCGTGGCGAGGCTGCTCAGGGGGTGTCGACGTCGTCCTCCG
CCGCTGCCATCGCTACATCGCCGGAGCCGGTGTCTGTGCGGCAGTTCGAG
CTGGCCATGGCCGCACAGGCCTCTGCTGCCGCGGCATATCGGAAATAGAG
AGGGGGAAGAAGATTGGTCGCGGCAGATCGGTTCAGTCAGTTGCCACGTT
GGCCTGACCGATGACCTGCCCCGTCAGTTTTGAACTTGCGGTGCGGGCCA
AGGGATCCTGGTGACGCTCAGCAAGGACCCTGAATGAGTTGGGTAGGCAG
GGGATGAAAGGAAGTGGATGGGTAATCGGGACCGATCAGGCATCTGACGA
GTAGGACCCACATGTCGGAAGCGCGGTCAAACGGGCTAAACTGTCATATT
TGGGTTATTTGGAAAGCCCAGACTCAAAAGTTGTGTTTCCTTAATACAAT
TAGTGACAAGCGTGATTCTTCGTTACCAATGACAAAAAATGCATGGTTAT
GTGAAACCATGCTTTCATCCGATTGATCGCCAAAGCTTTAAGATGACGAC
CATGTATATTTTTTCTATTTTGGAAATAAGGGACCACCGTCAACAAAACC
AAAACAATTACTATCCTTGTTCTTCGACCGGCCTTAGTTTTAAGACTTAA
ACACCATTTTGTCTAATGAATTTGGATCGAAGGAAGTACTATTTTTCAAT
CTACCGAGCCTTGGTAGTCAGATCTAATATACTTTCGAGAGGACAAAGTG
TACGTTGGTTTGGTACTCTTCGTAGGGCCGTAGTGAACATTCCGATTTCT
GTCTATCTATGTACTTAACTCTTTTTTTCCTCTTATCTTCCTCTACTCTT
ATTTTTTTGCGCACATTTCCTCTAATCTTATGCTTATGGTTGATATAAAC
T
>plate57_B01_JJ7969_HpyCH4IV_PJJ2LBA_LB_R2_013 T-DNA insertion locus in Brachypodium Bd1
AATTGTTGCAACATTAATCACTTATGTATGTGATTTGCCCGCGTCCAGTT
GTCCGAAAACACCGCACCGCTTCCGAATCCCATTAAAAATATGGAATAAG
ACACAGCATGACCATTATCCGATCCGGTTTCACCCTTATTTAGGGGTGAT
TGCGCTGATTGCTGTGTACAACGATACAACACGACTTTCACAAGTCAGAT
CATATCCGTGGCTTCCCATGAACTCGGACAACATGCTCATCCACGTTGCA
TTAGAATTTTAGCACGGCATCCACATGGAGATAGTAATATTGCAATTTCA
TTTCAGTATTAGTAGGATGGAGCACTTGACTAATTGAACAGCATAAGCTC
AGTAAAGTTGGCTCGCTCGCAATCAGCGGCTGTCGCTGTAGTTGGGGCGC
AACAGCAACACCGTCGCATTCGCATTTCAATGTCCACCCACCAAATCCCA
TGTTTTTTCAGTACAATTGATTCATCGTGGGAAAGAAGGAAACCGGGATC
GATCTCATCCTAACTTGTCGGCCATACAACGGCCGCCATTAATTGACACT
GATCGGACGGAAGCACAGATCCAATTAACTCACTCTTATTGCTAACAATC
GAAACTAGGCATACATCGACAACATCAATAGCCGTAATTCCTGGCAGGCG
GCAGCTAGTTGGTGAAGTTGTTGAGGCAGGCGTGGGGCTCGGCGGCCTTG
GCGGCCGGCGTGGGCTCGACGGTCGGGGAGGGCGGGACGGGCGTGCAGAG
CAGCTCCCGGGGCAGGTCCGGGATGCCCTTGAGGTAGAAGGTGTAGAAGA
TCTTGAAGGGGAAGACGATCTGGTGGAGCTTGACCTGGCCGTAGGCGCCC
TCGAAGACGCCCGAGCCGCCGGTGACGGCGAGGTAGGACTCCTCGTAAGT
GAGGTACGGCCCCTGCACGGTGATGTGGCCGTAGTCGCCGAAGTAGAGGC
TGTAGATGGCCTCGTAGCGGTCGCCGTTGCGCTCCGGCACGTGCTGGATC
AGGATGCAGATCCCCGCCGTGATCCCGATCCGCTTGTCCAGGCTCCCGTT
GTACACCTGCAACACAATCACAAGCAACAAGCAAGCAACAGTTCAGCAAA
ATCGTTCTCGAAGAAAGGCATCATGCGGATGTGAAGAGCGACCGAGTCAA
AGCAAGAGTTGAGACCTTGTTGGTGAAGGGGACGAGGTCGCCCAGCGCGT
T
>plate57_B01_JJ7969_HpyCH4IV_PJJ2LBA_LB_F2_013 T-DNA insertion locus in Brachypodium Bd1
CACCGCACCGCTTCCGAATCCCATTAAAAATATGGAATAAGACACAGCAT
GACCATTATCCGATCCGGTTTCACCCTTATTTAGGGGTGATTGCGCTGAT
TGCTGTGTACAACGATACAACACGACTTTCACAAGTCAGATCATATCCGT
GGCTTCCCATGAACTCGGACAACATGCTCATCCACGTTGCATTAGAATTT
TAGCACGGCATCCACATGGAGATAGTAATATTGCAATTTCATTTCAGTAT
TAGTAGGATGGAGCACTTGACTAATTGAACAGCATAAGCTCAGTAAAGTT
GGCTCGCTCGCAATCAGCGGCTGTCGCTGTAGTTGGGGCGCAACAGCAAC
ACCGTCGCATTCGCATTTCAATGTCCACCCACCAAATCCCATGTTTTTTC
AGTACAATTGATTCATCGTGGGAAAGAAGGAAACCGGGATCGATCTCATC
CTAACTTGTCGGCCATACAACGGCCGCCATTAATTGACACTGATCGGACG
GAAGCACAGATCCAATTAACTCACTCTTATTGCTAACAATCGAAACTAGG
CATACATCGACAACATCAATAGCCGTAATTCCTGGCAGGCGGCAGCTAGT
TGGTGAAGTTGTTGAGGCAGGCGTGGGGCTCGGCGGCCTTGGCGGCCGGC
GTGGGCTCGACGGTCGGGGAGGGCGGGACGGGCGTGCAGAGCAGCTCCCG
GGGCAGGTCCGGGATGCCCTTGAGGTAGAAGGTGTAGAAGATCTTGAAGG
GGAAGACGATCTGGTGGAGCTTGACCTGGCCGTAGGCGCCCTCGAAGACG
CCCGAGCCGCCGGTGACGGCGAGGTAGGACTCCTCGTAAGTGAGGTACGG
CCCCTGCACGGTGATGTGGCCGTAGTCGCCGAAGTAGAGGCTGTAGATGG
CCTCGTAGCGGTCGCCGTTGCGCTCCGGCACGTGCTGGATCAGGATGCAG
ATCCCCGCCGTGATCCCGATCCGCTTGTCCAGGCTCCCGTTGTACACCTG
CAACACAATCACAAGCAACAAGCAAGCAACAGTTCAGCAAAATCGTTCTC
GAAGAAAGGCATCATGCGGATGTGAAGAGCGACCGAGTCAAAGCAAGAGT
TGAGACCTTGTTGGTGAAGGGGACGAGGTCGCCCAGCGCGTTCTCGCTCT
GCTTGGCGCTCAGGCGGAGGTAGGCGGGGCTCTCGCGGTCGCGCTCGTTC
A
>plate30_A08_JJ5469_HpyCH4IV_PJJ2LBP2_LB_R3_064 T-DNA insertion locus in Brachypodium Bd1
GACGTGTGTGATGTCGGTGAGGGGCGTGAGGGCGTCGGCGACGGCGGCGG
AGTCGGCGAGGTCGAGGTGCAGATGGGTGACGGCGGGCGAGGGCGGCGGG
GACCAGGGCGGGAGCGGGCGGCGGGAGAGCGCGTAGACCTTCCAGGGGCC
GCCCGGGGTGTCCTGGAGCGGGAGGATGTCGAGGAGGGAGGTGCCGACGA
TGCCGGTGGATCCGACGACGAGCGCGACGCTCTGGAAGGAGGGCTCCGCC
GCGGCCGCGCTCTCGTCCTGGCGCTTCTTCACGGCGCCGATCGCGCCCGC
CCACCACCAGCTCATCGTGGAAGCTTGGATGGATCGGCCGGCGTGTGGGA
CGAAGAGGGGAGAAGACGGGTCAAAACTAGAGAAAGTAGCGTGGCTGCGT
GGGGGATCGGGACTCGGGAGTACAGGACTACAGGCACAGGTGGGCTGCCC
TACTACATGTGTGGCCGTTTGGTACGAATCATTGGACGTGTATGCGTGTC
AATGACTCGGTGTTGTGTGTGGGCGCGTGCGTTTTCTGGATCAGATCGGG
GTCTCGATCTCCACGTGGTGCTCAACGGCTTAGCGGCGGGCATTTTTCTT
CTTCTTTTCTTCGGTGAGGCGGGCACTATAATTCGGAGGTGCTATTCTAT
CCCCCCGGCCCGGATCCACTTTCAGGTCTCGCCAAACATCTGCCGTCCGG
ACGTGGCGCCCTTCTCCGGGCATCACCACAAAGAATTCTGCTGCTCCAGC
ATGCAAATTGTGTTTGGATTAATACTAATGACTGATCATTTTTATTGGAT
TAGTACTAAATGAATCTGAACTGTTATTGGCGGGGTGTTGGAGACGGGAG
TAAAAAAAAAGAGCCAGAAAAATCCATGTAACTTGTTTTGTGGAAAAAAG
AGCCAGAAAACACCCTAATAAAAATGAAGTGAAACTTGCTTGCCTAGATT
TAAGTTGTTTTAAAATTTAAATTTTAGAGACGTGCAAGCTTACTAGCATT
GCAAAGTTTTAGTCTATGCATCAAGAATTCTACTTGCAAGCGGCCATGCA
GCTCGGTTCAAGATATCGTGAGCGACCATCTCTAAGTGGTTGCATACAGA
AGCCGAAAGATCTCGATGCTCCACTGGAAGGATAATCTGAATGAACACAT
TTGGTATGATTAAAAACAATATATTTCTGCAAAACATGTTGTGAAACTCT
A
>JWU_082509_2_H11_JJ2860A_BfaI_PJJ2LB_LB_F3_081 T-DNA insertion locus in Brachypodium Bd1
TGGGGTTGCTCCATTTTTTTGAGCTTCGGTCAATTCTTCACCAAGGCGTA
GGCGCCTAGTCTGTTCAGGTGCGGTGTAGACGTGTAGTGTAAGACTGACG
GGTCAACTATGTCTGCTAGGCATGAGACTTCTGAATTTCAGCCTCTAATA
AATCGTGCTAGATTTGGAAAAGTGGTACCCCTCCGTCCAACAAAGAATGA
TTAAATTTGAATGTATCTATATACTAAATCATGTCTAGATACATTCATTT
GGCAAATTTGAGATATCTTTTGTTAGACGGAGGAAGTAAAAAAACCTGGT
ATATGCAAATCTAAGAAGGGAACTCAAATAAAACTACCTCGAAGAAAGAA
AAGCGCGGAAATTTAGCAAACAGAGAGACCAAGGATTTTTCCTAGCTACA
GTCTGTTGAAGAGACTTCGTCGTAATGACATCTGAGTGCAAATTCATTGC
CTTTAACATTCCTGAGACAAACCGTTTATAGATCAACGAGAGATCGATAT
AACCTTAGACGGATCGCCGACAAAATTAACTCTGGCGGTTTGGACAAGAC
CATGGCCTGATTGGCCCAGAAAAAAGCTCACGTTCAAAATTAAATAATTT
TTTTCTCGAGAAAACGCAAAGCTTGCGTCGATGCATTGATAGAAAAAATA
TATTTACAAATTCAATAAGAGACCGACACAACCGATCACTCAAAACAAGA
ACACGACCAAAGACCGCTAAACTAACATTACACCCAGCGCTACCAAACAA
CCTTAGGCCTAAATGCCAAATACACAAGTACAGGATAGCGAAAAGACGCC
GCGGCCCGCCGGCCTCATAGAACTCGAAGACAAGCCCATGAGGCGTCTCG
TCAACTGCAGAAGCCTCGGCCCGCCGATCGCCGCGCTCGTCCTGAACATT
GCGCCACCATATCTCACCGCTCCTCTGTTGGTCATAACAAACGCCCAATT
TCGTCAGTTGATACCCGTCGAGTGCACCCATGCGACCAAGATTCCGCAAC
GCGGGATCCTCCGCTAACCACCACCCTTGCCCTCCAAGGTGGCGCACTTG
CACGATGTCAGTGTGCCCAAGACCTGCTCGCTAGAGCCAAGGCGTATGCC
ACAGGAACACGCTCCAGCCAAGGGCAATCCTCCAAGAACAACGCCTCCAA
CAAGGAAGCGACGTAAACAATGTCGCCGTTGTCCGATCAAGCAAGCCAAA
T
>plate50_D10_JJ6905_BfaI_PJJ2LBP2_LB_F4_074 T-DNA insertion locus in Brachypodium Bd1
AACATTTCACAGTATGTGGCCCTGTTCAGTACTATGATTGCTAGCTTGTA
CCTCCTGGATTCTGGATGGACAGGATGTTCAGTGGCAATATTTCTTGTAA
AATGTTTGAAATTGTGAATTAGTATTGGTAAGATGAAAAGCACAGTGGCA
CACAATTACAACACAAACACATTCATCAGAGGCTGGCACATACAGTGGCA
GTTCTGTGTTTCTTACCTTAGACTGAAATTACTTATCTCTTTCAACTGTT
CATTTGTTCAATGAGTGAAGCAAGTATTCTGCTGGTAAGATACCGCGTGC
TGGAGCTTGTTATACTCATTTTGTCTAACTACCGTTTAGAACGGTAACCT
AGTACTGTAGTCTCGGATTTGAATCACCAGGCATTATGCACCTCCACTAA
TGGAGAACAAGTGGAAAATAAATTATCTGGAGTACTGGCTTGCCTTTTGC
TTTCCTGTCTTGACCTTGTGATATTGTTTAGTCTCCTAAATTTTTTCACC
TGACATCTGTCGTATGTCCAGTAGTTCCGTCTGTTTGAAACTTTGTCATC
TCGAGTGGGTAGGTAAACATTGCTTCTGGTGCTATTTGTTGTTCACAAAT
TTCTGTCGACTTATCAGTACTTTTCAGGATATATAAAAAATTCGAGGTCT
TCGATCCACATAGAGTTGGAAAAATTACTGTGGAACTTCAGGGAAGGATT
AAAGATTGTAAAGCTCTTACTTATAGGCAGGACCTCAGATCTAAGGAAAT
CGAGCAAAACAGAATTCAGATGCTTCCGACACGGCAGGTATTTTATGAAT
TCAGATTTGATATTTGTGAGCATTCATATGCTCTGTTCTCCATTAGTTGT
GGGATACCGTTATCTTGCTGGGTCTATTTGGAATCTGTGATTGATATCGA
TAGAACCAGGAAGGTGAAGATATGGTGTGTCAAATTGTTTAAATGGTTAC
TTCTGAATGCATTGGGTCATTAGCAGTAATTTAATGATGGAAATTTTCAA
AATCCATATGAAATGTTCATTATGGTTATGAGCAACTAAGAGCTCTTTTA
CAGTACTCCGGATTTAATATAAGCCGTTTATTTGTCCCGATCTAATGGTT
ATGATTACCTGATACTCCATCCTTAATCCCACGGAGTACCAGAGTCAAAA
ACCACGGAGTACCTCAATTTAGAGGGCAAACTTGTAATTAGTAAAGGTGC
T
>JWU_082509_1_D06_JJ2240_BfaI_PJJ2LB_LB_F3_042 T-DNA insertion locus in Brachypodium Bd1
CATGATCCAAGCATTAAATTGAATTTTAGGCGGAGCTTTCACTTTGCAAA
TCAAGGACGGGAAGAAGGAGGCGGTTCTTCCAGCGAACTGCAGAAGGTAA
GCACTTTTCGTCAAGTAGACACCATTAGCGGAGCGCGTCCAAGCGATGGA
GTCATCACGGTCCGACTGAAGACGCATATCTCTACAGCATGGCCCAAAGG
CGCACAAATTGCAGCATCCATTCATGACCCAAAGAGATTTTGAGAGTTTG
AATCCACCCATTATTATTACAGATAGCCTGGAAAACAATGAACTTCTTGC
GCTTGCGGGGTAAAGGAAAAGGAGCTCAAATCTATCCCTAAGAGCTGCAG
AACCGAGACATATGTCTAACCGGATATATTAAATGTTACGGAGGGAGTAC
TTATCGAAAGAAGAAGGTATCCGCAACAAGTCAAGTGAAGCCAAGACGCA
CGGCGGTGGCACCAACGATCCATCGCGAGAGTCACACGACGGGCGGCTGT
GTGCATGACAACTCAATGATCAGAGTGCACGCCGGCCTACAGCTAGTCAC
TCCCTCCTTTCTGTCTCCCCCTGTCCGTTCCCAGCCCGCCAGGTAGTACG
CGCCGGCCAGCACACAGCTAGTCACTCCTCCTCTCTTCTGTCTCCCACTG
TTTGTTCCCACTTCCCAGCCTGGCTCCACGCATCCTGCAGCTAGCGCTGC
GCCAAAACAACGTGGGGGCAGCCACAAGTTTGGCTCACTTTTAGCAGGCT
TACGGATGGATAAGCTGTGAATCATGGGATGAAGCTAGTGGAAGAAAAAA
AGAGAAAGGAGCAAGCTGCTGGAATGCTGGACCTTTTTTGTCTTGACGTC
TCGCGGGGTAATAATGCTGAAAAGAAAAAAGGCCATGGCCCATGGGTTTC
CTTGACAGGCTCTCTCACGAGCCATAGTGTTACATGGTATGAGTACAGTT
CAAAAAAAAAAAGTGGTAGTACATGGTAGCTGCATCATGCAGATGCAGGT
TTATCTGTTCTGAGGACCTGGTAGGTATAGATAACATGCTCCTGGTTCAA
TTTCATCCGGTTTGTGGGTCCTCGTGTTTAGTTTTACGTGACTTCGTTTC
ATATTAAGTGATTCAAATTTACCCAAATATGAACATCTAAAAAACGTGTA
GATACATGTAATATTTTGTCACATAATATGAGACGGAGGAAGTATAAAAA
A
>plate57_A08_JJ7765_HpaII_PJJ2LBA_RB_F3_064 T-DNA insertion locus in Brachypodium Bd1
CTGCTTCGCTCGTAGGTTGCCTGGTTTGAATCAAACGAGCAGGTAACTGT
TTTAAGATCTTTTTCCAGGCGCCTGTTTTTGAATCATAAATCAGGCGCTT
GCTTTGACCCCTAAAACCAGTCGCCTGCCATATAGACAGACCGTAATTTT
CTGTAGCGTTAATGCAACAGAAAATTAACATAATAATTGTCACTTGTCGG
ATAACTTTATGTCTGCATGCCATATATGTTGCGTGCATATATTGCATGAG
CACAGATCAATGAAAATGTGGTCTCAAATTCTGAGTTGTTTCTCTGATTC
CTACAAGCTCATGTCTGCCATTTATCGAGAGAGAGAGACGTGAAAATTCC
GAATCTACCGGCACCCGTAAATGTACGTACTCCCTCCGTCCCATATTAGA
TGTCTCAAATTTGATCAAATATGGATGTATCTATGTTTAAAAGACGTTTA
GATACATGTAATATTTCGACAACTAGTATGGGACAGAGAGGGAGTACTAT
ATCTCGTTATTAGAAGATGCCGTTAAGAAAAATTGCCTCCCAGCTCATCA
TTTCTTGCGTTTGTGGAAAGAAGCGGAAGAAAATTACTCCAGGAATGAAT
TATCTGGTGGCCAAATTAAGGGGGGCAAGGGAAGGAGGGCCCGTTCTTTG
TGTGTCCCTGCTTCCCCGTCCCGCGAGTGTCAGTGACCGAGTTGTGTGCT
TCCCTTGGGCAATTCCTTCCGATGGATTTGGTTTCTCTCTCCTGTCAGTT
TGCTAACTTTGCTTGCTTGCATTGCATGCATTCCGATTTCTCCTCCCCAA
CCCATGGATCGTTCCCATAACCTCCTCCTCTCCTCTCCTCCCATCATCTT
ATTACTGCTGTACTACTTTAGCTCCCCGGCCGGCCTAGCTCCAAGCTCAT
TGGGCCATGGATCTCATCTCCCAGCTCTAAGCTTGACCGCTTCTTGATCC
GCCCGGCCACTTGAGAGTAGTCGTCCTAGTTGTTCGTCGTCCGTCCTTGG
ATCGATCGGGATCGAGGACGATCGCTGCAGCTTTCGCGATTAAATTGAGC
TTCAGGTTAATTGGATCGATCGGTTCTTGCATTGCATTGCATATATTGGT
GGATCGATCGACCGATCCGCCATGGACGATATGGTGGTGCTGAGTAGCAG
CTCTACACGGCACAGCTGCAAGGTGTGCGGGAAGGGCTTCCCCTGCGGCC
G
>plate57_A08_JJ7765_HpyCH4IV_PJJ2LBA_RB_F3_064 T-DNA insertion locus in Brachypodium Bd1
CTGCTTCGCTCGTAGGTTGCCTGGTTTGAATCAAACGAGCAGGTAACTGT
TTTAAGATCTTTTTCCAGGCGCCTGTTTTTGAATCATAAATCAGGCGCTT
GCTTTGACCCCTAAAACCAGTCGCCTGCCATATAGACAGACCGTAATTTT
CTGTAGCGTTAATGCAACAGAAAATTAACATAATAATTGTCACTTGTCGG
ATAACTTTATGTCTGCATGCCATATATGTTGCGTGCATATATTGCATGAG
CACAGATCAATGAAAATGTGGTCTCAAATTCTGAGTTGTTTCTCTGATTC
CTACAAGCTCATGTCTGCCATTTATCGAGAGAGAGAGACGTGAAAATTCC
GAATCTACCGGCACCCGTAAATGTACGTACTCCCTCCGTCCCATATTAGA
TGTCTCAAATTTGATCAAATATGGATGTATCTATGTTTAAAAGACGTTTA
GATACATGTAATATTTCGACAACTAGTATGGGACAGAGAGGGAGTACTAT
ATCTCGTTATTAGAAGATGCCGTTAAGAAAAATTGCCTCCCAGCTCATCA
TTTCTTGCGTTTGTGGAAAGAAGCGGAAGAAAATTACTCCAGGAATGAAT
TATCTGGTGGCCAAATTAAGGGGGGCAAGGGAAGGAGGGCCCGTTCTTTG
TGTGTCCCTGCTTCCCCGTCCCGCGAGTGTCAGTGACCGAGTTGTGTGCT
TCCCTTGGGCAATTCCTTCCGATGGATTTGGTTTCTCTCTCCTGTCAGTT
TGCTAACTTTGCTTGCTTGCATTGCATGCATTCCGATTTCTCCTCCCCAA
CCCATGGATCGTTCCCATAACCTCCTCCTCTCCTCTCCTCCCATCATCTT
ATTACTGCTGTACTACTTTAGCTCCCCGGCCGGCCTAGCTCCAAGCTCAT
TGGGCCATGGATCTCATCTCCCAGCTCTAAGCTTGACCGCTTCTTGATCC
GCCCGGCCACTTGAGAGTAGTCGTCCTAGTTGTTCGTCGTCCGTCCTTGG
ATCGATCGGGATCGAGGACGATCGCTGCAGCTTTCGCGATTAAATTGAGC
TTCAGGTTAATTGGATCGATCGGTTCTTGCATTGCATTGCATATATTGGT
GGATCGATCGACCGATCCGCCATGGACGATATGGTGGTGCTGAGTAGCAG
CTCTACACGGCACAGCTGCAAGGTGTGCGGGAAGGGCTTCCCCTGCGGCC
G
>plate57_A08_JJ7765_HpyCH4IV_PJJ2LBA_LB_F2_064 T-DNA insertion locus in Brachypodium Bd1
GCATATATTGCATGAGCACAGATCAATGAAAATGTGGTCTCAAATTCTGA
GTTGTTTCTCTGATTCCTACAAGCTCATGTCTGCCATTTATCGAGAGAGA
GAGACGTGAAAATTCCGAATCTACCGGCACCCGTAAATGTACGTACTCCC
TCCGTCCCATATTAGATGTCTCAAATTTGATCAAATATGGATGTATCTAT
GTTTAAAAGACGTTTAGATACATGTAATATTTCGACAACTAGTATGGGAC
AGAGAGGGAGTACTATATCTCGTTATTAGAAGATGCCGTTAAGAAAAATT
GCCTCCCAGCTCATCATTTCTTGCGTTTGTGGAAAGAAGCGGAAGAAAAT
TACTCCAGGAATGAATTATCTGGTGGCCAAATTAAGGGGGGCAAGGGAAG
GAGGGCCCGTTCTTTGTGTGTCCCTGCTTCCCCGTCCCGCGAGTGTCAGT
GACCGAGTTGTGTGCTTCCCTTGGGCAATTCCTTCCGATGGATTTGGTTT
CTCTCTCCTGTCAGTTTGCTAACTTTGCTTGCTTGCATTGCATGCATTCC
GATTTCTCCTCCCCAACCCATGGATCGTTCCCATAACCTCCTCCTCTCCT
CTCCTCCCATCATCTTATTACTGCTGTACTACTTTAGCTCCCCGGCCGGC
CTAGCTCCAAGCTCATTGGGCCATGGATCTCATCTCCCAGCTCTAAGCTT
GACCGCTTCTTGATCCGCCCGGCCACTTGAGAGTAGTCGTCCTAGTTGTT
CGTCGTCCGTCCTTGGATCGATCGGGATCGAGGACGATCGCTGCAGCTTT
CGCGATTAAATTGAGCTTCAGGTTAATTGGATCGATCGGTTCTTGCATTG
CATTGCATATATTGGTGGATCGATCGACCGATCCGCCATGGACGATATGG
TGGTGCTGAGTAGCAGCTCTACACGGCACAGCTGCAAGGTGTGCGGGAAG
GGCTTCCCCTGCGGCCGGTCGCTGGGCGGCCACATGCGCTCCCACGCGCT
GGCGGAGGTGGCAGCGGCAGCGGCGGTGGGAGAGGACGACGAAACCGATT
CCGATGAGGAGGACGAGGAGCAGCGGCGTTGGACGATGCCCATCAGCGGG
GCGCGGGCCTCCAACACCAACGCCAGTGGAGCGGGGTATGGCCTCAGGGA
GAACCCCAAGAAGACGCGCCGGCTGTCGAGGTCCGCCGGTGCCGACGGCG
C
>plate69_1_F11_JJ8714_HpyCH4IV_PJJ2LBA_LB_R2_085 T-DNA insertion locus in Brachypodium Bd1
TAACAAATGGAGCAATGTTGCACCCACTCTTTTTTTAGATTTAATTAATT
TGTATTAAACAAGTGAGCAATTTGCTTCCTAACCTGCGCTTGTGTTTTGT
GTTTATTATTAGCCATCATCATACCCTTGTGTTTTGTGTTTATTTTTACA
TGAGGACTCTGGGTGTGGGAGGACCAACTGCGGATGAAAGATAAAGCACA
AGGGCTCAAGTGATAAGAGTACAGTCACTCCCTCCCTCCTTGGCTCCTTC
CCCACACCACAGGCCACACATGTTGAGGGAGAGAGAGAGCGCGCTTCCAA
CGGAGCAGAAGAGCCTCCTCCTGCCCGTGTTAGCTCATCTAGGTTGCTTG
TCTTGTCTGAAAGATCCCCCTGTCCTGCCCTGCCGAGATGGGGGGAATTC
ACCGCGGCGGAGACACGGACGGACTCCATTCCCAGCGGCCCAATCACCGT
TTTGCCGGTACGTACTCCTTGCCCCCCCCCCCCCCCATCTATCTTACCGG
CCGGTTCCCCCCTCCCCTTCAAATCTTAGGGCTCCATGCATGTCTTCTTA
CCCATTTATGTATGCCTAGGGTCTTAGAGACGTTTCTTTCTTGATGATTT
TCTCATGGATGCTTCAATGTTGAGCTGGTTGTTATCACTACCTGGATTTC
TCAAGGTTTATTTGCTTTTGGAGCGGCGACTTGGGATTCTTGTGACTGAC
TCTTTAGGCCCTGTTTATTTGGTCCTTTTACCAATCTCAAAATCACGGAA
GATGCTTTTGGTGCTTCCAGCTGAGAAGCACAGTTTCATGTGTAAACGGG
AGAAATGTTTTTGAGATTGCTAGAAGCACCACGAAAGCTGAAGCAGAAAG
CCCAAACAAACAGCGACTTAGAGCCATCGACTTTACTGACTAAAAAGTTT
GCTTTCCCCCTTTCTGTCTTGTTCCTTAGCCCATGTCTTATTCCTGGCCT
CGATGCAATGGATTTCTTCACGATGCCGGCAGGAGACGAGAGAAAGAAAG
ATTCCTGCCAGCCTTGAGTTCCACACAAAACCATTTTTCCTTAAGTTAAA
TTGGTCTGTTCAGATGTTTCTCTTTTTTGGGGTTCCGAGCTAATACAAGC
TTTGGATTCTTGTGCCCTTTCTTCTTGGTTGACCCACAAGATCACGCAAA
ACAAGCCTTATTTCGTGGAACATGGCGGCATTCTCAAGGTCAAAAACTGT
A
>plate40_4_H03_JJ5695_HpyCH4IV_PJJ2LBP2_RB_F3_017 T-DNA insertion locus in Brachypodium Bd1
AGGAGGCTTGCGGCCCATCCAATTAGGGCGCAGTAGCATCATCACGATCA
ACGTAAGCCCCAAGACAAAAATGAAAAATCAATCCCCATTCCATGGCTCT
CTTCTTCTTCTTCTTCTTCTTCCTCCTCCTCTCGTCGTCCTCACCAGTCC
ACCTCCACTAGCACACAACCTCCGCCGGCCATATGGAGCTCTCCAGGATG
CGTACCTTGGAGAGGCGCATCCTCCGGCCTCTCCTCCTCCTCCCCGCGCG
CTCCAGGACCTTCCAAACCCTCGCCCGCTCCCCTCCTCCCCGCATCCCCT
CTCTCCTCCTCCTACTCCGCACGCGCCACCTCCCTCCTCCACGTAGCGCC
TCTCTCCCGCTGCTCCGCTCCTTCGCCTCTGTCTCCCCGGGAAGGGACCT
CCGCTGCAACGACGACGGCCTCCCGCCTGCGCCTCTCCCGCCGCCGCCGC
CCGAGGAGCTTGCCTCCGACGACGACGCCTACTACCAGGAGCAGCTGCTC
GAGTACGCCCAGGAGGACCAGACCCGCCTCGTCCCCGTCAAGGCCTACTT
CCCCTGCACCAGGTTTTAACTCACAACACGCTCCATACTTACCGGGATTC
GGGTCTCATCTCATGGGCCTTTCCTTTTACAGCATCAACCTCAAGAGCCT
CCAGTCGCAGAATTCCTTCAATGTCATCCCACCCACATCACGTGCCACCA
ACTATGTCGTCCTCAGATACTATGATGTCAAGGGAGACCCGGAGGTGAGC
TGTATCCCCGTCCCACCTGCTTACAATTTCTAACTTCATACACAATATGG
ACACCTAAATTAAAATGATCTATTAGTATATTTTTGGACTTGTGGATCTG
CAAACTTGATTATCTGCTCACTGGATATTTCGGCTAGGTACATTTGTATT
TCTCGGACTTGTGATGGCTGTCTTATTTATTCATTCATAAGATATGAGAG
ACGGCCTCATTATTTTCTCTTTTGGAATCATGAAAAACTGTTGCAAGCTG
ATTGTAGCACCAGAGTTAGTTATTGTGTGATTGCACCATCCATACTGGTG
ATGTTTATCGTTCTTAAATTAAACGTGTTCATAAGGATCTAATAGAGACT
TACCGAGTTACTGGGCTGTGCCACCTGCTATTTTTAGGGTTTTAAGACTG
GTGTCATAGACGAGAGCCATTGCCACTATATGGTGGTTTTCCAATATGGG
T
>08162010_1_C23_plate78_JJ11994_HpyCH4IV_PJJ2LBA_RB_F3_094 T-DNA insertion locus in Brachypodium Bd1
TTCCACATCTCCGTCGCCACCGCCGACAACGTGCTCTACGGAATGTCGCC
TTACCAAATGAACCAGCACCACTCCTTCGAGGCCATGTCCAGAACGCCGC
CGCCGCCGTCGGCCATGGAGGAGGACGAGGACCAGACACCGCCATGGTCC
TGGTCCTGGAAACCCGTACCCTCGCTGCCGCCGTTCGGCGCGGACGACAC
GGTCACCGCCTACGCGCTGCACCCGGACGTCTTCATGTCCGCCCACAGCC
ACCGGTGCCCGCGCCTCCCCACCGGCACCGTCTCCTTCAACACCGAGCAT
CATCAATGGAGGTGGCATGGGGAATAGGCGCTGCCATTCCAAGGCCGAGG
CCACTACGCGGCCGACCTCGACGCCTGGGTCGGCGTCCGTGACGACGGCC
GCGTCTGCGCCTGCCAAGTCGTCTCCCGCACCGGCCCCGCCACACGCGAG
CCGCCGGAGTGGAAGACGGTCAAGGACGAAAAGCTCTTCTCCAACGAGGT
GCCGGCCGAGAGGCGCATGATGGTGTCAAGGCCAACTCTCGCCTACATGG
GTGACGACGCCGCCACATTTTGCCTCGCCGAGTTTGTGGTGCGCCGGGGA
GTGGATTTGAAGCACGCGGTTGGCGACGCCGATGGGTGTTTGCTCCGTAT
GAGTACATTCCGCCTTAGGTATGATCACAAGGGAGAGCTGCACACCGCGG
GACTCCGCACCAGCTCTTTTCTAGTGTCTAAGCATCTCTGGACAGTATCT
CCTCTCGTGTTCTGGATGTAATTTGGTTCGTGAGTGCTCGATCTTATGTG
TCAGCTGGTTAATCTGGATGGGAATTAACAAGCGCTAGCTCTTGTACTTT
TGCTCCTTGCAGTTGAGAATAAACTGGAGTTAATTGCACACGAGCCGCCT
TAATTTGCATCGAGAAGAAACTAGAATTCTTTGTTACAAGATAATGAAAT
TATATTTATGAATACACAAAACAGTAATGGTTAAAGAACCTACTTTTAGT
AGTTGCTGGAGAACTGACGAGGTTCTTCAGCTGAGAATAGCTTCTTCAGT
TCAGTTGTAGCAGAAATTAGAAAAAGGTCAGCCGAGCAACTAAAATTGTA
TACAATTAGCACTAGATATCCTGTATCAGACGCACAAGCACTACGCTTTC
ATGCAGGCCAAAATGAAAAGTCGATCTGACTAGCTCAACAACAGCAGCGG
C
>plate76_C03_JJ10453_HpaII_PJJ2LBA_RB_F3_027 T-DNA insertion locus in Brachypodium Bd1
CCTCCTGCAGCTTTACGCTTGCAGGCTCGGCGTGGCACAAACTCTACACC
ACGTGCTACATACGTAATAATAACACTATTATTATTCTGATAATACGATA
GAACTAATAAAATACTACAATGTAGTAGTATAGCAGCAAAAACATAAATA
ACTTCCATGTCATGGAAGATCTGGATAGAAGCCAGCGTTCATTTCAATTT
TAAGCGGGGTCTTTAATGTATGAGGTCAGCATCCCAACAACACATGTAAT
GTGTATTTCATCAAAATCATACAACGTTCATCGATCCCATACTTATAATT
TGCCTATACAAGTAACAACTATAAGAGACTCATCGAAAAGCAGTCCAGTC
CTTTTCTTCTCTCTTACAGGCCGCATAGGCTTGCTTCTCCTCTGTAAGGC
AGAAAAAAAATGTGATGGGATGGGATGCAATGCCGGAACGCCAACGTGCC
AGCCTATCAAAGGATACAAGGGCTTTGGAAATTGTTGCAAAATCTTCATC
TATCGGTTTCTTCTGGTATTTTAACATTCCCTAAATGTATTAGCTCCATT
TCTTCTTTCCAAATCTGTGGGTCCAAGCAGAAATTAAATTCTTATCAACG
GAACAGACCCAATTTGCAAGAGAACAGATACCGCAAGAATAAAGGTGAGA
GAGTGAAGCACATACAGTGTGTCGGAATTCAATCCTTATGTGAGGAACAT
TTGTCTGGTGGATGTCATTGCCGTCGGGACCTCTTCTATAGTAGTTCCTA
CCAATCCAGTGAGACTAGAGCAAAAAAGAGAAGAAGCAAAGAGATGCCAA
TGCTTAGCAAGAGTCCGTGACTTGGGGTATTTACTTAACAGAAAATGGAG
TTGCCAAATGGGTGAGCAATACATACCTTCAGCCTATGCGAGAAACCAGA
CTGGTAAACAGAATTCCTAGCTATTTCACACAGGTCACATGAACTAAGCT
TCCACAGCTGCCACGGGTAACAGTCAATCAATATTAAGCACATCTAACTG
GGCACGAGACAAATCACATGGCTAGAGGGAGTGAGGGAGATTACCGAGGC
AGCAACACTGTATTCTTCAACCAAAGGTTCTTTTGTTAAGTGAATTTGCA
AAGGGTCATCAGTTGAGAGAGAAACATTAAGGCCCCTTAGGAAAAATGTT
GGGAAAGGGTTCCGGTGATAGTCAATAAACAATGAGTTGTTGCTCAATGG
A
>JWU_082109_1_B10_JJ4274_BfaI_PJJ2LB_LB_F3_078 T-DNA insertion locus in Brachypodium Bd1
ATTATCGGCGGCCACGTCCAGCTCGATGCTCTCCGCCGCCGCCTCCACCA
TGGCGACGAGCTCCTTGCTGCCGGGCGAGACGTCCTCCCCGTCGTCGTCG
TCGTCTTCGTGCTGCTTGGCGGCGAAAGCCAGCTCTTCCTCCACCGGAGC
CGAGTCCACCTCCATCGTGTGCTCCGTGCCACCCGCCAATCAATCTACAG
CACCCGCGGAGGACCCAGTAGGGCGGCCGCCCTACCTTGATTTCTGCCTC
AGTTACGAATTGGGGAAGATTAAGGAGATGAAACGGGGAGCTGAAGGGCG
GAATCCGTTCGTGGGGTGATGGGAGGAGAAACGGTCGGGAGTGGGAGAAT
CGAAGGGGAGATCAACCTTGGGTGGAGGCGCTCGCGCGAGGAGGAAGACG
AGCTAGGGGGCTGGCGGCGCTCGCGCGAGGAGGAAGACGAGCAACGGAGC
GAGGGGGCTGAACTGGAGCGCTCGGCACTCGGCAGCGAGATGGGGTCAGA
GCTGGCTAACGGCCCGCTCCGCTAAGACCAGGCCCGGGTCCACTCCAGCC
CAGGACATAAACGGGCCGTGCCGTGCCGGCCCACTAAAACGGAGGGCAGG
TCTAAGCACTAAAGTTTAGACATTGATTGTTTAAATTCATGAAAGGCAAA
TCCACTGTACATGGATGGAAAATTATGTGGTAGCTGTTTATCAAAAACAT
ATATGCCAATAAGGTCTTATCCATCATTCACAAAAGGTCTTTTGTTACTC
AGCTCATCTTGTATAAAATGTACACTTGGTATTGCAACTGCTCTCTTTGC
AAAAAAAAAAAAATATTTCAACTGCTCTACTCTGGACTTCACAGGAGATT
TTTTTTATAAAAACAAAAATGAGAGGGACAACTTTACAGGATAATTTTTT
CCTGTGTAGCCTTTGAACTTGGACTGTGGATTTGATATGCATCAGTGTGT
CCCCTGATGTTCTTCTAACAGGATGTACAATAAAATGGATCTATGCAAAG
AGATTGCTTGGTGTGTCTAGACCCCAGACTGATCCCAATATGTGCTTCAT
GCTTTTGCTCCCTCCCAGGCGCGCTCGGATGTAGCGGTGCACCATGTGAC
TGTCATCCGCTCTTGCTGTTAGGTTCGCGTTATAGTTCTCAGTGAGGTAC
TAGTTTTCTCGTGATCCGTGATCTGATCTAACTCATTCCTTCTCGGCTAT
A
>plate70_2_D09_JJ9394_HpyCH4IV_PJJ2LBA_RB_F3_073 T-DNA insertion locus in Brachypodium Bd1
GAGCTCTTAGCCACAAAAAAATTGACACATGCAAGCGAACTGCAGAAGCT
AGCATGCAGGAGCAAAAAAAGAAAAAAGAAATGCATGCAATGAGAGCTGC
ATGCTGCAGCAGCCTGCGCGAGCGTCGCGCGCGGAAGCAAACGAGCTAAC
GTGAGCTCATCATAATTTCCGTATCTAAATATCTAATAACTGTGCCCGCT
GCTCCTGTTGGATTCTTGCTTCTGTTCCGTTCCGTTTCGTCATCATCTTC
TCCTAATTTAAATTTTTTAATTTTAAAGAATTAAAAGAAAGTTGTCAGGG
GAATGCATTTCTGGTGCACTGATGTTGATGATGGAAAACAAGTTACCACT
GTGTCAAAGTAGCATAGAAAGTTTCAGATGATGATATATGTTTCTTTTGG
GGGGCTGGCTGGGAGCAGCATCATCATCAGTATTCAGTCACCTTTCTTTT
GGTTCAGTTCGATTTGGCAAGCTGTGAAGGCAAATATATGAGTATTTTTT
GTTGGCCAGTTACCAAATCTATGGGCTACCTGTAGAAAGGGACATGAGCT
GCTAAGAGATGGTGGTGGTTTTAGTGGAAACTTCTAGCAAATGGAGGACC
TGGCATTCATGGAGATGCTAGCTTCAAGGTTTTCCTGGACAACGTACTTT
GACAGACTGGCCAAACCTGTGGGTGGTATTGTGCTTGTGAAAGATTAAAA
TAAGTCCCACAGTCTAGGCATAAGGTTAGCATAATTAATTTGACTTGTTA
TGTTAAGAAGAAGGTGGCAATGCACCCTTTACAGCTACATACACATTCGG
ATGCATGATACCATTTTCCAACATCAATATAATTAATTTTAGTTTTTTAA
GTAGAGGAAACCTAAGCTGAAGGAAAGAATGGTGGAGTTGCACTCGCAAC
ACAGAATAAGAGTTCAAAATAAATCAAAAAACAAATTGTACTTTAGAGAT
GCTCTCATTCCCTCTCTCAGAATAAAATAAAATTTCACATGCACATGATC
AATAATATCTATGATGAAAAGTCCCCGTGGTTCTAAACCGATGTTTCCAA
CAGCATTTCGCAGATCTAAAATTATAATTAGGCATATAGAAAACCGAAAA
GGATTTTGCTCCCTTTCTTCTGCAAATATTCATTACAGCAGGAAAGATAT
GGCAAAGTAATGGGCAAACTGGCAGGCTACTTGTATTGGGTCTGGCTAAG
G
>plate72_1_F02_JJ10000_HpyCH4IV_PJJ2LBA_LB_R2_006 T-DNA insertion locus in Brachypodium Bd1
ATGGATCAGGAAACTTCCTGCAAATTGACGGATTCCGCGGGTAGCTCACA
AACAAGAACAAAGATCACCAGGAGCAGAAAACAAATAAATCTCTGTGCCG
ATCGACCTGTCTGCCGGCACTCTTTGATCTGTTTGGTTGATATCATGCAT
ATACACATGAATCCAATTAGCTAGCTAGCTTAGCCACTCCGTAGCTAACA
CTGACATGTAATTAGAATAGGCTTTGCAAATACATTCCTTCGTGGCCTCT
TGCCCTGTGCTGTGCGTTGAGTTGACAACGCACGACAGGTAGATAGATAG
ATGGGGAGACAAGGACGACGCGTCCGGGGGCAGCCAGCTCCTGCGGGACG
GTGAGTCGGTGAGACAGATTTTGGGCGCAAATTCAGACAAGTTTTATATT
GCTACGCAGCTGTTGTCCATTGACCATTGCCCTTTTTTTGAGAGAGAGAG
GCATTGACCATTGGCCATTGCATTCCTCAGTCGCTTCCACGACAACTCAT
GCATGTGGACCGGCCCAAAATGACTAATCGCAGCGGCTTGAATTTGCCGA
TGGGCCACATTAGGCCGGGTCCGGCTGGAGCAGCGAACGACTCCAGACCT
TCTTTGTAGCCCGTTTACTGTTTTACCTACCTGGGGCCTGGGCCGGTTAT
CTTCACCTCGGCTCGTCAAGCCCGGCCCACGGAACAATACACCCCACAGA
CACACAGGGTTGAGCCCATTCGGTTATTTTCTGAATCAACCGTCCGATCT
AAAGTTTCTCAAAAAAAAAAAAACGTCCAATCTAATCCACGGGCGTGCGC
TGGTGAACCGCCGCCGGAGTAAACTCTCCCCCCCGCCGCGTCACGGGCCC
ACCTGCCGGTGAGTGAAACCCCCATCGCATCGATAGCTCTCTCCCCTCCT
TCCTTCCTCGTTGCTTCCCCTCTCGGCCTCTTTCTTTCCGTTCCCCCACA
ACCCTTTTTCTTCTCCCATGGACAATTTCACAAATTACTCCAACGGTTTC
GACCACAAGGATTTGAATCTCGCTTCTTCTTCTTCTTCTTCTTCTTCTTC
CGCTAGTTTATTCTCCTCCTTGGTGTGAAACAAGAAGAAGGCGGCGCGGG
GCAGTGGTGGGTTGCCTATTTGGTGCCCCTTTTGTCTTGTCGCCCGCTCA
CTGTTTCCCCTCAATTCTCGTGCGCAAAGGCAAGTGCTCTCTCTCGCCCT
G
>08112010_1_K20_plate21_JJ5032_HpaII_PJJ2LBA_RB_F3_070 T-DNA insertion locus in Brachypodium Bd1
CCGCGCCTCGCCGAGGTACCTGCCGATCAGCTGCCATGAACAACAAACAA
TTCCCATCAGCCTCCAAGATCAGAAACTCAGAATCTTTCCCCCTTCTTCT
TCTTCCTCCGGACTAAAAAAAAGAGAGAATCTTTTTGGAGACAGAAACAA
GAATTAATCCCAGCTGACTGACGCATTCCATCGCATGCATCTGGACAACA
CAAGAACAGCTGCTGGGGACTGAATAATCAAACCGATCGGAGCTGACAAT
CCCCCAAAATAATATTCCAAATCCACCGGCCAGCAAAATTCCAAAACTTG
CGCCCATGGATTAATTGCTAGCAATGGCATGCATTGAAGATTGAACCGAG
GAGGAGAAGAAGAAGAAACAGAAACAATAAATCGAAGCAGAGGAGACGAA
CCTTCTTGTTGCCGCGGCGGAGCCAGTTGCTGGTCTTCTCCGGGGCCAGA
GCCGGAGACGAAGGCGACGAGACCACCGCCATGGCTCATCCAATCCACCA
ACCCAAAGATGGAAGGAAGGAAGAAGAGTATGTTCCTCTTTTCCTTGGTA
TATCGCTCCCGGAAATGGTCTAGGAATTTGTGTATATATACGGGGAACGA
ACGAATGTATGTATGAATCGATCGCCAGCTGCGTTGCCTTGCTTGCTCGG
ATTGCTTTCTTCTCCTTGAAGTTCCAAGCTGGACAAGCAAGATGCTTGTG
TGCTGTGCCACGCACGCAGGCCTGCCCAGTAAAATACTGCTGCCCACCTA
TCCTTACTTTAATCTACCCTACTCTACCCCTGCCTGGCTGCCATGGCTAC
AATGTATAGGATGCTCTCTGAATGCTGCCCAGCACTGACTGACCTCTTTT
TATTGTCGAAGAAAGATGGGGTGGGGCTCACTGCTGCAGCATCTGCACTG
ATGAACAGGGATTTCTTCTTTTATTGTTGCAGATTTGGTTGTTTTGATAT
CCATCTATTACCCAATTCATCACTGTGGATAGTATATTATCGTCCACATT
AAATTAGCAGCAGCATGCTACGCCCCACTGTTAATTATACTCCACTCCTT
AACTGCTACAGTGGCAGCACACGTCAGCCATGAGCCATCCTCAGATGGAT
GAGATAAAAGTCAGAATTTATCCCAGTAATTCTGGCCAGTGGTAAGTCAA
AATTTAACCACTGCATAGTGCACAGCAAGTCAGTAACTTAATTGGAGTGA
T
>plate49_3_A10_JJ6501_HpyCH4IV_PJJ2LBP2_LB_R3_080 T-DNA insertion locus in Brachypodium Bd1
AGCTGCTCATGTAGTTAACTAATCATCATTAATTCGATCATTAATTCGTA
CAGTGCTACTCGAGATTATGAATCACTTGATTTTCAACGTACAGTTTCGA
TCCATTGAGCAGAGTAGCATGCACAGGTAGCTAGCGCCTATGCACAGATA
TATAACTGCATGTACTTCCTCCTGCTCAAAATAAGTGACATGCATGAATT
TATATGCACCTGTACAAATTTTGCACTTGCGTGCTGCATGCAATTAATGA
TAATTTGCAGCCTCTAGCTAGCTAGGAAATTTATTAACCAGCCAAATTAA
GATGGCACTGCTGTCACGTCACAATCCACGATCAAGCAATCAACCAATGC
ATCCATCCATATGCTGATATGCATGCACGCACCGAAGTCTGAATTGCAAT
CAAATTAACCAGGTGGTTCATTCTCGACCGGCCGATCGATCCCCTGATGT
CCTGATGCACGGTCGTCATCTTTTTTTTCTCTCACGTAATTAAGCACGGT
CATAAATAAAGTCATCGGATGCCACTGAAGGCCAGGCAGAGAGATCTACC
AATGGAATCGATCCAGATCGGAGTTTAATTTATTCACTGCAGTCACGTAC
GTACGCGTGCATGTACTAGTTAGCCCTACGGATGCATGCATGCAATTAAC
CTATACGTACGTACGCCAGCTTCTTTAATACTTATTTTATTCGCCGGCCC
CTTCCGTTCCGTCCAAATGATCTCTATGCATTATTCATTTGTTGGCACAC
GGACCATGCATGCATGTACTGGGAATATCGTGATTTTCCTATAATTACGT
GTATACATGTATATCATTCGTTCGTTCGTATTCTCTCCGTCCAACATGTC
TCAATTTTGACCAAATTTGAATACATCTATACACTAAGTCATGTCTAGAC
ACAGCCAAATTTTAACAAACTTGACATTTTTTGTTGGATAGAGGTAGTAG
TTATTATGCGCATAGTTTTAGCCAGCTCGTGTCGATTATTCTAATCGTAT
ATTAGACGGAAGTTGTATACCAAACGGAAGGGGAGATCAATGAATCATAG
GATCCGCAATCTCAGCAGATATGTACTGGGAACAGGATAACGTACTGGCA
TTTATCAAGGGGACCGTGCAGAATATATAGCTAGCTAGGCCCCTACCTGC
TGCTGCACCCGGCCGGCAGGCCATCGATCGGTAAATACTGCCTCCGTTCC
A
>plate73_3_C01_JJ10731_HpaII_PJJ2LBA_RB_F3_011 T-DNA insertion locus in Brachypodium Bd1
GCAGACAACTGATACAGATATATCAACGGTGTCTATCAGCCTGGACAAGT
ATGGGTACTGACTCAGTTTCTTCTTACAAGTACCAAGAATGATATGGAAA
ACTAAGAGCAGTGGATGAAGCGGTACTCTTCCATGTGCACATGGAAACCC
ATCAATATCATTTTGCACCATTTCTGAACTTCTGTAGGCAAAGTGATCAA
AGGCTAATACTATTAGCTTGCTCTGCAAAAGAACATGCCATCAAATTTAT
GACTTAACCATAAACATCTGAATAGCAAAATTTAGCAGGGAATCAATCTG
TATGCGAGCAAGTATTTTATTGGGTTTTGCAAGCTCTGATAATGGAGGCA
TAGCTCTGCATTTGAGGAACATGATCCGATCTCGGCAGAGGGATAGGTGG
TAGCTGGGATTTGGTGTGACATCCACAATTTCTTGGATTTTCATTTGGAG
GGAGACGATATCCCGGCACTGCAGGGCAGATAGACACATCATGGACAAGC
TGGGACAGCAGTTTTCTACAAATACGTGGATATCAACACAAACTTCCTAA
TTCCTTCAGAAATGAGGTTGACAGTGGACAGTAAAACCAAACCTTAGCTA
ATACTTAAACGAGCAGTTCCATTTTGATTCAACTCTGAACCGGCACTCCC
TTAATAAAAGTTATATGAAGAATGAAAAGGCAAAAGCAGCAGTATTTTTC
CTTGCCTAAACGAACTACAGAAATTTGTTCACCAAGTGTGTTCCTCCAAT
TGGCTAGCAGCCTAACACTACAAAGCATATGAAAATACAGCCCTTTCCCC
AACTGAAGAAAGAGATTTGGAGAACTTGAGTAAGCTGAACAGTGTTAGAA
CAGACAGTGCTTGGAATTGGATTACGAAAGCTTGGATTGCTTGCCCGATC
CAGGAGACCCAACAGCGGGTAGCGCGACCGATCCGGTGCACCCGCGAGGC
GTGCCTTCGAGCGCCACCAGATCGCCGTCGTCTTGGTCGAACCCGAGCGC
CGGACGGAGTCCAGAGGACAGGATGAGCGCCTGCCGGTCGTTGTTCAGCA
CGGTGCGCCGCACAGAGGCTTCCGAGAGGGACAAACAGGGAAGGGCCGAA
GGCGATGGCTGACCTTCGATGGAGACGGCGGCGCCGGCGCTGAATAACCG
GTCCAGGTTTTCTTCGTTTTGAGGGGAAAAAAAAAACCTGTGAGGAGGCC
C
>plate73_2_C01_JJ10731_HpyCH4IV_PJJ2LBA_RB_F3_011 T-DNA insertion locus in Brachypodium Bd1
ATATATCAACGGTGTCTATCAGCCTGGACAAGTATGGGTACTGACTCAGT
TTCTTCTTACAAGTACCAAGAATGATATGGAAAACTAAGAGCAGTGGATG
AAGCGGTACTCTTCCATGTGCACATGGAAACCCATCAATATCATTTTGCA
CCATTTCTGAACTTCTGTAGGCAAAGTGATCAAAGGCTAATACTATTAGC
TTGCTCTGCAAAAGAACATGCCATCAAATTTATGACTTAACCATAAACAT
CTGAATAGCAAAATTTAGCAGGGAATCAATCTGTATGCGAGCAAGTATTT
TATTGGGTTTTGCAAGCTCTGATAATGGAGGCATAGCTCTGCATTTGAGG
AACATGATCCGATCTCGGCAGAGGGATAGGTGGTAGCTGGGATTTGGTGT
GACATCCACAATTTCTTGGATTTTCATTTGGAGGGAGACGATATCCCGGC
ACTGCAGGGCAGATAGACACATCATGGACAAGCTGGGACAGCAGTTTTCT
ACAAATACGTGGATATCAACACAAACTTCCTAATTCCTTCAGAAATGAGG
TTGACAGTGGACAGTAAAACCAAACCTTAGCTAATACTTAAACGAGCAGT
TCCATTTTGATTCAACTCTGAACCGGCACTCCCTTAATAAAAGTTATATG
AAGAATGAAAAGGCAAAAGCAGCAGTATTTTTCCTTGCCTAAACGAACTA
CAGAAATTTGTTCACCAAGTGTGTTCCTCCAATTGGCTAGCAGCCTAACA
CTACAAAGCATATGAAAATACAGCCCTTTCCCCAACTGAAGAAAGAGATT
TGGAGAACTTGAGTAAGCTGAACAGTGTTAGAACAGACAGTGCTTGGAAT
TGGATTACGAAAGCTTGGATTGCTTGCCCGATCCAGGAGACCCAACAGCG
GGTAGCGCGACCGATCCGGTGCACCCGCGAGGCGTGCCTTCGAGCGCCAC
CAGATCGCCGTCGTCTTGGTCGAACCCGAGCGCCGGACGGAGTCCAGAGG
ACAGGATGAGCGCCTGCCGGTCGTTGTTCAGCACGGTGCGCCGCACAGAG
GCTTCCGAGAGGGACAAACAGGGAAGGGCCGAAGGCGATGGCTGACCTTC
GATGGAGACGGCGGCGCCGGCGCTGAATAACCGGTCCAGGTTTTCTTCGT
TTTGAGGGGAAAAAAAAAACCTGTGAGGAGGCCCAGTTCAGGTGGGTCGC
A
>plate63_E02_JJ9975_HpaII_PJJ2LBA_RB_F3_008 T-DNA insertion locus in Brachypodium Bd1
CCTTTACCTTTCACAAATCACTCAGGGCTGAAGAAAAATCCACCGGTTGC
TTTTCAGCAAGAACATGATGGGTCATGGGTGCGCATGCTATGAAGCACAC
CGCTTCATGTCGTCCTAGAAGTGGTGGAATACATGGAAGCACTGCACTAT
TTTTCTCTCTTACGTGCCGGCGCGCCGCAGTGAATTGATGCTAGAAACAG
CACTGAAGGTTGTTTCTTCAGAAGCAATGACAAATAGACAATGCTGCTGG
TTTCTGAAGCATGACTACAGGAGTATATTATTTGATTCCTCAATTTGTTA
TCCATACCAGTTTTTTTTATTTGCAATCCATACCAGTTTGTAGTCTAAAT
TTCCCTAACCTTGATGCTGACGCATATATCTATCATGTTCAGTTCCTCAA
AAAATAAAGAAAAGTTCCGTGTCATTAATTTAGCCCATACAAAAGGAAGG
CCCAGTTTGCCACAGGTTACAGGTATGTCTTTAGCCCATACGAGATAAGA
ACTGAATCAGTTGAACAGAGTTGGGTAAGTAAAGAAAAGGCGGCGGCCCA
GCACGTTGTGGCACCATGCCAATTGACAAGCTACAAGACGGACTCCAAGC
TCCAGCAGCATGCATATGGTGGGATTAAATGCCTTGTTGCGTGCATGCCT
GTGTCTTCCCTGCAATGAATTGGCCTGCATGCAGCAGCAGTACAGCACAT
GAATGAAAAGAAAATGGAGTAGCTGTACCAGGCCTCATCGTTCCATCAAA
TCAAATCAGTGGGCTAGGCACATGCATGCGTACCCGGTCGTAATCTGCTG
GAACATGCATGTCCGGTTTGGCCAGTGGCCAGCCCGGTTTGCTAGCCTGA
TCTGCTGCTTGATCAGGGATTAATGTGAGCTTCTACTTAAAACCGGCTGC
CAGATATTATCATTTTGTTGTTGTTGTTGTTTCTCGAGGCTAGTCATACA
AATTGGTATGCGCCGGTGCCGCTCAAAAAGATTGGTAGCTAGTAACATGG
TGCATGTGTCAATGGTGCAGTGGAATTCGTTCATTCGTCGACGCTTGTCG
GTTGAGCAGACATGCAGCTTGGTGGCGTCAACAAATTTATTGCCAATGCT
GTGCTCCAACACAATAAATACTTACTTGCATCTGGTTGCCACTCTACTGG
CCTGCACTTTCTTCCGGTGGGCTCCGTCCGGGGCCTGGAAGACAATGTTT
C
>plate63_E06_JJ10093_HpaII_PJJ2LBA_RB_F3_040 T-DNA insertion locus in Brachypodium Bd1
TTACCTTTCACAAATCACTCAGGGCTGAAGAAAAATCCACCGGTTGCTTT
TCAGCAAGAACATGATGGGTCATGGGTGCGCATGCTATGAAGCACACCGC
TTCATGTCGTCCTAGAAGTGGTGGAATACATGGAAGCACTGCACTATTTT
TCTCTCTTACGTGCCGGCGCGCCGCAGTGAATTGATGCTAGAAACAGCAC
TGAAGGTTGTTTCTTCAGAAGCAATGACAAATAGACAATGCTGCTGGTTT
CTGAAGCATGACTACAGGAGTATATTATTTGATTCCTCAATTTGTTATCC
ATACCAGTTTTTTTTATTTGCAATCCATACCAGTTTGTAGTCTAAATTTC
CCTAACCTTGATGCTGACGCATATATCTATCATGTTCAGTTCCTCAAAAA
ATAAAGAAAAGTTCCGTGTCATTAATTTAGCCCATACAAAAGGAAGGCCC
AGTTTGCCACAGGTTACAGGTATGTCTTTAGCCCATACGAGATAAGAACT
GAATCAGTTGAACAGAGTTGGGTAAGTAAAGAAAAGGCGGCGGCCCAGCA
CGTTGTGGCACCATGCCAATTGACAAGCTACAAGACGGACTCCAAGCTCC
AGCAGCATGCATATGGTGGGATTAAATGCCTTGTTGCGTGCATGCCTGTG
TCTTCCCTGCAATGAATTGGCCTGCATGCAGCAGCAGTACAGCACATGAA
TGAAAAGAAAATGGAGTAGCTGTACCAGGCCTCATCGTTCCATCAAATCA
AATCAGTGGGCTAGGCACATGCATGCGTACCCGGTCGTAATCTGCTGGAA
CATGCATGTCCGGTTTGGCCAGTGGCCAGCCCGGTTTGCTAGCCTGATCT
GCTGCTTGATCAGGGATTAATGTGAGCTTCTACTTAAAACCGGCTGCCAG
ATATTATCATTTTGTTGTTGTTGTTGTTTCTCGAGGCTAGTCATACAAAT
TGGTATGCGCCGGTGCCGCTCAAAAAGATTGGTAGCTAGTAACATGGTGC
ATGTGTCAATGGTGCAGTGGAATTCGTTCATTCGTCGACGCTTGTCGGTT
GAGCAGACATGCAGCTTGGTGGCGTCAACAAATTTATTGCCAATGCTGTG
CTCCAACACAATAAATACTTACTTGCATCTGGTTGCCACTCTACTGGCCT
GCACTTTCTTCCGGTGGGCTCCGTCCGGGGCCTGGAAGACAATGTTTCGA
G
>plate63_C10_JJ10161_HpaII_PJJ2LBA_RB_F3_076 T-DNA insertion locus in Brachypodium Bd1
TTACGTGCCGGCGCGCCGCAGTGAATTGATGCTAGAAACAGCACTGAAGG
TTGTTTCTTCAGAAGCAATGACAAATAGACAATGCTGCTGGTTTCTGAAG
CATGACTACAGGAGTATATTATTTGATTCCTCAATTTGTTATCCATACCA
GTTTTTTTTATTTGCAATCCATACCAGTTTGTAGTCTAAATTTCCCTAAC
CTTGATGCTGACGCATATATCTATCATGTTCAGTTCCTCAAAAAATAAAG
AAAAGTTCCGTGTCATTAATTTAGCCCATACAAAAGGAAGGCCCAGTTTG
CCACAGGTTACAGGTATGTCTTTAGCCCATACGAGATAAGAACTGAATCA
GTTGAACAGAGTTGGGTAAGTAAAGAAAAGGCGGCGGCCCAGCACGTTGT
GGCACCATGCCAATTGACAAGCTACAAGACGGACTCCAAGCTCCAGCAGC
ATGCATATGGTGGGATTAAATGCCTTGTTGCGTGCATGCCTGTGTCTTCC
CTGCAATGAATTGGCCTGCATGCAGCAGCAGTACAGCACATGAATGAAAA
GAAAATGGAGTAGCTGTACCAGGCCTCATCGTTCCATCAAATCAAATCAG
TGGGCTAGGCACATGCATGCGTACCCGGTCGTAATCTGCTGGAACATGCA
TGTCCGGTTTGGCCAGTGGCCAGCCCGGTTTGCTAGCCTGATCTGCTGCT
TGATCAGGGATTAATGTGAGCTTCTACTTAAAACCGGCTGCCAGATATTA
TCATTTTGTTGTTGTTGTTGTTTCTCGAGGCTAGTCATACAAATTGGTAT
GCGCCGGTGCCGCTCAAAAAGATTGGTAGCTAGTAACATGGTGCATGTGT
CAATGGTGCAGTGGAATTCGTTCATTCGTCGACGCTTGTCGGTTGAGCAG
ACATGCAGCTTGGTGGCGTCAACAAATTTATTGCCAATGCTGTGCTCCAA
CACAATAAATACTTACTTGCATCTGGTTGCCACTCTACTGGCCTGCACTT
TCTTCCGGTGGGCTCCGTCCGGGGCCTGGAAGACAATGTTTCGAGGCCGA
AACACCTGACTGCCCGTATATACTCGTACCATGCATGCATGCATGCATGC
ATGTATATATATACGTACGTTAATCCCTACATTTTTTTTTCTACTTCTAA
GTCATGCATACTCCGTCTGAAATAACAAATCATGTTAGGTTTCATTTGAT
A
>plate63_C03_JJ9993_HpaII_PJJ2LBA_RB_F3_027 T-DNA insertion locus in Brachypodium Bd1
GCCGGCGCGCCGCAGTGAATTGATGCTAGAAACAGCACTGAAGGTTGTTT
CTTCAGAAGCAATGACAAATAGACAATGCTGCTGGTTTCTGAAGCATGAC
TACAGGAGTATATTATTTGATTCCTCAATTTGTTATCCATACCAGTTTTT
TTTATTTGCAATCCATACCAGTTTGTAGTCTAAATTTCCCTAACCTTGAT
GCTGACGCATATATCTATCATGTTCAGTTCCTCAAAAAATAAAGAAAAGT
TCCGTGTCATTAATTTAGCCCATACAAAAGGAAGGCCCAGTTTGCCACAG
GTTACAGGTATGTCTTTAGCCCATACGAGATAAGAACTGAATCAGTTGAA
CAGAGTTGGGTAAGTAAAGAAAAGGCGGCGGCCCAGCACGTTGTGGCACC
ATGCCAATTGACAAGCTACAAGACGGACTCCAAGCTCCAGCAGCATGCAT
ATGGTGGGATTAAATGCCTTGTTGCGTGCATGCCTGTGTCTTCCCTGCAA
TGAATTGGCCTGCATGCAGCAGCAGTACAGCACATGAATGAAAAGAAAAT
GGAGTAGCTGTACCAGGCCTCATCGTTCCATCAAATCAAATCAGTGGGCT
AGGCACATGCATGCGTACCCGGTCGTAATCTGCTGGAACATGCATGTCCG
GTTTGGCCAGTGGCCAGCCCGGTTTGCTAGCCTGATCTGCTGCTTGATCA
GGGATTAATGTGAGCTTCTACTTAAAACCGGCTGCCAGATATTATCATTT
TGTTGTTGTTGTTGTTTCTCGAGGCTAGTCATACAAATTGGTATGCGCCG
GTGCCGCTCAAAAAGATTGGTAGCTAGTAACATGGTGCATGTGTCAATGG
TGCAGTGGAATTCGTTCATTCGTCGACGCTTGTCGGTTGAGCAGACATGC
AGCTTGGTGGCGTCAACAAATTTATTGCCAATGCTGTGCTCCAACACAAT
AAATACTTACTTGCATCTGGTTGCCACTCTACTGGCCTGCACTTTCTTCC
GGTGGGCTCCGTCCGGGGCCTGGAAGACAATGTTTCGAGGCCGAAACACC
TGACTGCCCGTATATACTCGTACCATGCATGCATGCATGCATGCATGTAT
ATATATACGTACGTTAATCCCTACATTTTTTTTTCTACTTCTAAGTCATG
CATACTCCGTCTGAAATAACAAATCATGTTAGGTTTCATTTGATAAGGTT
T
>plate63_C08_JJ10121_HpaII_PJJ2LBA_RB_F3_060 T-DNA insertion locus in Brachypodium Bd1
GAAACAGCACTGAAGGTTGTTTCTTCAGAAGCAATGACAAATAGACAATG
CTGCTGGTTTCTGAAGCATGACTACAGGAGTATATTATTTGATTCCTCAA
TTTGTTATCCATACCAGTTTTTTTTATTTGCAATCCATACCAGTTTGTAG
TCTAAATTTCCCTAACCTTGATGCTGACGCATATATCTATCATGTTCAGT
TCCTCAAAAAATAAAGAAAAGTTCCGTGTCATTAATTTAGCCCATACAAA
AGGAAGGCCCAGTTTGCCACAGGTTACAGGTATGTCTTTAGCCCATACGA
GATAAGAACTGAATCAGTTGAACAGAGTTGGGTAAGTAAAGAAAAGGCGG
CGGCCCAGCACGTTGTGGCACCATGCCAATTGACAAGCTACAAGACGGAC
TCCAAGCTCCAGCAGCATGCATATGGTGGGATTAAATGCCTTGTTGCGTG
CATGCCTGTGTCTTCCCTGCAATGAATTGGCCTGCATGCAGCAGCAGTAC
AGCACATGAATGAAAAGAAAATGGAGTAGCTGTACCAGGCCTCATCGTTC
CATCAAATCAAATCAGTGGGCTAGGCACATGCATGCGTACCCGGTCGTAA
TCTGCTGGAACATGCATGTCCGGTTTGGCCAGTGGCCAGCCCGGTTTGCT
AGCCTGATCTGCTGCTTGATCAGGGATTAATGTGAGCTTCTACTTAAAAC
CGGCTGCCAGATATTATCATTTTGTTGTTGTTGTTGTTTCTCGAGGCTAG
TCATACAAATTGGTATGCGCCGGTGCCGCTCAAAAAGATTGGTAGCTAGT
AACATGGTGCATGTGTCAATGGTGCAGTGGAATTCGTTCATTCGTCGACG
CTTGTCGGTTGAGCAGACATGCAGCTTGGTGGCGTCAACAAATTTATTGC
CAATGCTGTGCTCCAACACAATAAATACTTACTTGCATCTGGTTGCCACT
CTACTGGCCTGCACTTTCTTCCGGTGGGCTCCGTCCGGGGCCTGGAAGAC
AATGTTTCGAGGCCGAAACACCTGACTGCCCGTATATACTCGTACCATGC
ATGCATGCATGCATGCATGTATATATATACGTACGTTAATCCCTACATTT
TTTTTTCTACTTCTAAGTCATGCATACTCCGTCTGAAATAACAAATCATG
TTAGGTTTCATTTGATAAGGTTTTTAATTATTAATGAGAATTACTTTGTT
C
>plate63_C11_JJ10175_HpaII_PJJ2LBA_RB_F3_091 T-DNA insertion locus in Brachypodium Bd1
TCAGAAGCAATGACAAATAGACAATGCTGCTGGTTTCTGAAGCATGACTA
CAGGAGTATATTATTTGATTCCTCAATTTGTTATCCATACCAGTTTTTTT
TATTTGCAATCCATACCAGTTTGTAGTCTAAATTTCCCTAACCTTGATGC
TGACGCATATATCTATCATGTTCAGTTCCTCAAAAAATAAAGAAAAGTTC
CGTGTCATTAATTTAGCCCATACAAAAGGAAGGCCCAGTTTGCCACAGGT
TACAGGTATGTCTTTAGCCCATACGAGATAAGAACTGAATCAGTTGAACA
GAGTTGGGTAAGTAAAGAAAAGGCGGCGGCCCAGCACGTTGTGGCACCAT
GCCAATTGACAAGCTACAAGACGGACTCCAAGCTCCAGCAGCATGCATAT
GGTGGGATTAAATGCCTTGTTGCGTGCATGCCTGTGTCTTCCCTGCAATG
AATTGGCCTGCATGCAGCAGCAGTACAGCACATGAATGAAAAGAAAATGG
AGTAGCTGTACCAGGCCTCATCGTTCCATCAAATCAAATCAGTGGGCTAG
GCACATGCATGCGTACCCGGTCGTAATCTGCTGGAACATGCATGTCCGGT
TTGGCCAGTGGCCAGCCCGGTTTGCTAGCCTGATCTGCTGCTTGATCAGG
GATTAATGTGAGCTTCTACTTAAAACCGGCTGCCAGATATTATCATTTTG
TTGTTGTTGTTGTTTCTCGAGGCTAGTCATACAAATTGGTATGCGCCGGT
GCCGCTCAAAAAGATTGGTAGCTAGTAACATGGTGCATGTGTCAATGGTG
CAGTGGAATTCGTTCATTCGTCGACGCTTGTCGGTTGAGCAGACATGCAG
CTTGGTGGCGTCAACAAATTTATTGCCAATGCTGTGCTCCAACACAATAA
ATACTTACTTGCATCTGGTTGCCACTCTACTGGCCTGCACTTTCTTCCGG
TGGGCTCCGTCCGGGGCCTGGAAGACAATGTTTCGAGGCCGAAACACCTG
ACTGCCCGTATATACTCGTACCATGCATGCATGCATGCATGCATGTATAT
ATATACGTACGTTAATCCCTACATTTTTTTTTCTACTTCTAAGTCATGCA
TACTCCGTCTGAAATAACAAATCATGTTAGGTTTCATTTGATAAGGTTTT
TAATTATTAATGAGAATTACTTTGTTCTTGCATGCGGCTAGAGTTGCAAG
T
>plate63_D05_JJ10068_HpaII_PJJ2LBA_RB_F3_041 T-DNA insertion locus in Brachypodium Bd1
TCAGAAGCAATGACAAATAGACAATGCTGCTGGTTTCTGAAGCATGACTA
CAGGAGTATATTATTTGATTCCTCAATTTGTTATCCATACCAGTTTTTTT
TATTTGCAATCCATACCAGTTTGTAGTCTAAATTTCCCTAACCTTGATGC
TGACGCATATATCTATCATGTTCAGTTCCTCAAAAAATAAAGAAAAGTTC
CGTGTCATTAATTTAGCCCATACAAAAGGAAGGCCCAGTTTGCCACAGGT
TACAGGTATGTCTTTAGCCCATACGAGATAAGAACTGAATCAGTTGAACA
GAGTTGGGTAAGTAAAGAAAAGGCGGCGGCCCAGCACGTTGTGGCACCAT
GCCAATTGACAAGCTACAAGACGGACTCCAAGCTCCAGCAGCATGCATAT
GGTGGGATTAAATGCCTTGTTGCGTGCATGCCTGTGTCTTCCCTGCAATG
AATTGGCCTGCATGCAGCAGCAGTACAGCACATGAATGAAAAGAAAATGG
AGTAGCTGTACCAGGCCTCATCGTTCCATCAAATCAAATCAGTGGGCTAG
GCACATGCATGCGTACCCGGTCGTAATCTGCTGGAACATGCATGTCCGGT
TTGGCCAGTGGCCAGCCCGGTTTGCTAGCCTGATCTGCTGCTTGATCAGG
GATTAATGTGAGCTTCTACTTAAAACCGGCTGCCAGATATTATCATTTTG
TTGTTGTTGTTGTTTCTCGAGGCTAGTCATACAAATTGGTATGCGCCGGT
GCCGCTCAAAAAGATTGGTAGCTAGTAACATGGTGCATGTGTCAATGGTG
CAGTGGAATTCGTTCATTCGTCGACGCTTGTCGGTTGAGCAGACATGCAG
CTTGGTGGCGTCAACAAATTTATTGCCAATGCTGTGCTCCAACACAATAA
ATACTTACTTGCATCTGGTTGCCACTCTACTGGCCTGCACTTTCTTCCGG
TGGGCTCCGTCCGGGGCCTGGAAGACAATGTTTCGAGGCCGAAACACCTG
ACTGCCCGTATATACTCGTACCATGCATGCATGCATGCATGCATGTATAT
ATATACGTACGTTAATCCCTACATTTTTTTTTCTACTTCTAAGTCATGCA
TACTCCGTCTGAAATAACAAATCATGTTAGGTTTCATTTGATAAGGTTTT
TAATTATTAATGAGAATTACTTTGTTCTTGCATGCGGCTAGAGTTGCAAG
T
>plate64_F11_JJ7980_HpyCH4IV_PJJ2LBA_RB_R3_085 T-DNA insertion locus in Brachypodium Bd1
TCAGAAGCAATGACAAATAGACAATGCTGCTGGTTTCTGAAGCATGACTA
CAGGAGTATATTATTTGATTCCTCAATTTGTTATCCATACCAGTTTTTTT
TATTTGCAATCCATACCAGTTTGTAGTCTAAATTTCCCTAACCTTGATGC
TGACGCATATATCTATCATGTTCAGTTCCTCAAAAAATAAAGAAAAGTTC
CGTGTCATTAATTTAGCCCATACAAAAGGAAGGCCCAGTTTGCCACAGGT
TACAGGTATGTCTTTAGCCCATACGAGATAAGAACTGAATCAGTTGAACA
GAGTTGGGTAAGTAAAGAAAAGGCGGCGGCCCAGCACGTTGTGGCACCAT
GCCAATTGACAAGCTACAAGACGGACTCCAAGCTCCAGCAGCATGCATAT
GGTGGGATTAAATGCCTTGTTGCGTGCATGCCTGTGTCTTCCCTGCAATG
AATTGGCCTGCATGCAGCAGCAGTACAGCACATGAATGAAAAGAAAATGG
AGTAGCTGTACCAGGCCTCATCGTTCCATCAAATCAAATCAGTGGGCTAG
GCACATGCATGCGTACCCGGTCGTAATCTGCTGGAACATGCATGTCCGGT
TTGGCCAGTGGCCAGCCCGGTTTGCTAGCCTGATCTGCTGCTTGATCAGG
GATTAATGTGAGCTTCTACTTAAAACCGGCTGCCAGATATTATCATTTTG
TTGTTGTTGTTGTTTCTCGAGGCTAGTCATACAAATTGGTATGCGCCGGT
GCCGCTCAAAAAGATTGGTAGCTAGTAACATGGTGCATGTGTCAATGGTG
CAGTGGAATTCGTTCATTCGTCGACGCTTGTCGGTTGAGCAGACATGCAG
CTTGGTGGCGTCAACAAATTTATTGCCAATGCTGTGCTCCAACACAATAA
ATACTTACTTGCATCTGGTTGCCACTCTACTGGCCTGCACTTTCTTCCGG
TGGGCTCCGTCCGGGGCCTGGAAGACAATGTTTCGAGGCCGAAACACCTG
ACTGCCCGTATATACTCGTACCATGCATGCATGCATGCATGCATGTATAT
ATATACGTACGTTAATCCCTACATTTTTTTTTCTACTTCTAAGTCATGCA
TACTCCGTCTGAAATAACAAATCATGTTAGGTTTCATTTGATAAGGTTTT
TAATTATTAATGAGAATTACTTTGTTCTTGCATGCGGCTAGAGTTGCAAG
T
>plate64_F11_JJ7980_HpyCH4IV_PJJ2LBA_LB_F2_085 T-DNA insertion locus in Brachypodium Bd1
TGCTGCTGGTTTCTGAAGCATGACTACAGGAGTATATTATTTGATTCCTC
AATTTGTTATCCATACCAGTTTTTTTTATTTGCAATCCATACCAGTTTGT
AGTCTAAATTTCCCTAACCTTGATGCTGACGCATATATCTATCATGTTCA
GTTCCTCAAAAAATAAAGAAAAGTTCCGTGTCATTAATTTAGCCCATACA
AAAGGAAGGCCCAGTTTGCCACAGGTTACAGGTATGTCTTTAGCCCATAC
GAGATAAGAACTGAATCAGTTGAACAGAGTTGGGTAAGTAAAGAAAAGGC
GGCGGCCCAGCACGTTGTGGCACCATGCCAATTGACAAGCTACAAGACGG
ACTCCAAGCTCCAGCAGCATGCATATGGTGGGATTAAATGCCTTGTTGCG
TGCATGCCTGTGTCTTCCCTGCAATGAATTGGCCTGCATGCAGCAGCAGT
ACAGCACATGAATGAAAAGAAAATGGAGTAGCTGTACCAGGCCTCATCGT
TCCATCAAATCAAATCAGTGGGCTAGGCACATGCATGCGTACCCGGTCGT
AATCTGCTGGAACATGCATGTCCGGTTTGGCCAGTGGCCAGCCCGGTTTG
CTAGCCTGATCTGCTGCTTGATCAGGGATTAATGTGAGCTTCTACTTAAA
ACCGGCTGCCAGATATTATCATTTTGTTGTTGTTGTTGTTTCTCGAGGCT
AGTCATACAAATTGGTATGCGCCGGTGCCGCTCAAAAAGATTGGTAGCTA
GTAACATGGTGCATGTGTCAATGGTGCAGTGGAATTCGTTCATTCGTCGA
CGCTTGTCGGTTGAGCAGACATGCAGCTTGGTGGCGTCAACAAATTTATT
GCCAATGCTGTGCTCCAACACAATAAATACTTACTTGCATCTGGTTGCCA
CTCTACTGGCCTGCACTTTCTTCCGGTGGGCTCCGTCCGGGGCCTGGAAG
ACAATGTTTCGAGGCCGAAACACCTGACTGCCCGTATATACTCGTACCAT
GCATGCATGCATGCATGCATGTATATATATACGTACGTTAATCCCTACAT
TTTTTTTTCTACTTCTAAGTCATGCATACTCCGTCTGAAATAACAAATCA
TGTTAGGTTTCATTTGATAAGGTTTTTAATTATTAATGAGAATTACTTTG
TTCTTGCATGCGGCTAGAGTTGCAAGTTTTTGTCCCTCAGGATACCCATT
T
>plate64_F11_JJ7980_HpyCH4IV_PJJ2LBA_LB_R2_085 T-DNA insertion locus in Brachypodium Bd1
TGCTGCTGGTTTCTGAAGCATGACTACAGGAGTATATTATTTGATTCCTC
AATTTGTTATCCATACCAGTTTTTTTTATTTGCAATCCATACCAGTTTGT
AGTCTAAATTTCCCTAACCTTGATGCTGACGCATATATCTATCATGTTCA
GTTCCTCAAAAAATAAAGAAAAGTTCCGTGTCATTAATTTAGCCCATACA
AAAGGAAGGCCCAGTTTGCCACAGGTTACAGGTATGTCTTTAGCCCATAC
GAGATAAGAACTGAATCAGTTGAACAGAGTTGGGTAAGTAAAGAAAAGGC
GGCGGCCCAGCACGTTGTGGCACCATGCCAATTGACAAGCTACAAGACGG
ACTCCAAGCTCCAGCAGCATGCATATGGTGGGATTAAATGCCTTGTTGCG
TGCATGCCTGTGTCTTCCCTGCAATGAATTGGCCTGCATGCAGCAGCAGT
ACAGCACATGAATGAAAAGAAAATGGAGTAGCTGTACCAGGCCTCATCGT
TCCATCAAATCAAATCAGTGGGCTAGGCACATGCATGCGTACCCGGTCGT
AATCTGCTGGAACATGCATGTCCGGTTTGGCCAGTGGCCAGCCCGGTTTG
CTAGCCTGATCTGCTGCTTGATCAGGGATTAATGTGAGCTTCTACTTAAA
ACCGGCTGCCAGATATTATCATTTTGTTGTTGTTGTTGTTTCTCGAGGCT
AGTCATACAAATTGGTATGCGCCGGTGCCGCTCAAAAAGATTGGTAGCTA
GTAACATGGTGCATGTGTCAATGGTGCAGTGGAATTCGTTCATTCGTCGA
CGCTTGTCGGTTGAGCAGACATGCAGCTTGGTGGCGTCAACAAATTTATT
GCCAATGCTGTGCTCCAACACAATAAATACTTACTTGCATCTGGTTGCCA
CTCTACTGGCCTGCACTTTCTTCCGGTGGGCTCCGTCCGGGGCCTGGAAG
ACAATGTTTCGAGGCCGAAACACCTGACTGCCCGTATATACTCGTACCAT
GCATGCATGCATGCATGCATGTATATATATACGTACGTTAATCCCTACAT
TTTTTTTTCTACTTCTAAGTCATGCATACTCCGTCTGAAATAACAAATCA
TGTTAGGTTTCATTTGATAAGGTTTTTAATTATTAATGAGAATTACTTTG
TTCTTGCATGCGGCTAGAGTTGCAAGTTTTTGTCCCTCAGGATACCCATT
T
>JWU_082509_2_G09_JJ2832_BfaI_PJJ2LB_LB_F3_067 T-DNA insertion locus in Brachypodium Bd1
CCGCTCCACCCCACCGCCGCCTCCGCCTTCGTCTTCCCCTCCGGCGCCGC
GCTTCCGCCCGCCGCCAGCATGCGACGGCGAGAGGAACCCTCCTCCTCCG
CCGCCGCCATGGCCAAACACCGGCAATGACCGCGGCGGCGGGTGGTACTG
ACGCAGCAGCCAATGCGCGCCGCCGCCGTCTACGGGGACGCCGGCGCGGG
AGAGGAAGTCCTCGAGCGTCATCTCGCCCACCTCCATGGCCGCCGACTGC
CGGCCGCGGGCTCCGCTCTCGATGTCGCGCCATACCTCGTCCACCGTCTT
CTTCCCCGACCCGGGCCCGGGCCCGCCGCCCGCCGCCGCCGCGGGGAGCA
CCGTGCGCAGCAGCTCGTCCAGGTTCATGCTCCGCAGCGGCGACCCCAGT
CGGCTCTCCACCTCGTTCAGCGTCAGCCCGTACACCGCCCCCTGCCGTCC
GCCGCCGCCGCCGCCGCCGCCCAGGGACGCCATTGTCTGAACTCCCATCC
AAACTCCCCTTTACCACGCACGTGTCACGATCAGCTCAAGCTGCAAACAA
AACAAAGCCAGAGAAACGAAATCAATGCCGCAAGCAAAGAGACACATGTC
CAAAATCACCACTCGCTCCAGGCAGCCCAACGGAAAGAAATCTCAATCGT
GCCAAGTAAAGCTGGGGGAGATAATCTTGCAAGCAACAGAACAGGGGCAA
CAGAGAAAGAAAGAATGGCAATTAATCTAGGTGAAGTTCTTGCTTCTTTT
ACCTCTCAAAGGGACCAGATCAGAATCCGGCGAGGCAGATCAGGCTGGGG
CATTAATTTTTAGGATTTGCCGCAAGGAGGGGTTTGGGCACTGGAGGTCT
GGGCTAAAAGGGGAGAAGAAGCACAAAACAAAGAGAGAATGGTGGTGAAA
GAGAAAGAGAGAGAGAGGAGAGATGGTGCTCTCTTTACAGTGGTACTCCT
CCTGCTGCTGCTGCTGCCCAGCAACTTCAACTAGCCAAGGCAGTGTTCCT
GTTTCCAGGCTGCATTATATTTTTGGATGAGCTCAACAGTGGAGTGTGTG
GACACAGCAGGGAGTGAGTGAGTGAGTGAGAGTGACAGTAATCATGAGTA
GGGCAAGTAATAAGAGTGCCAAATGGGCCACACTGGAGGAGGCTCATTTA
ATCACAAAAGGAGCTGCTTGGGGCTTTTTCTGTTTTGGGATGATGTTATT
T
>plate62_E10_JJ9847_HpyCH4IV_PJJ2LBA_RB_R3_072 T-DNA insertion locus in Brachypodium Bd1
ATGTCCTTTGAAGCATTTTCTTCCTTTCTTTCCTACTCTCCTCTTTGCAT
GGAAAGAATACCAACAAGATAAAAAGAAATTCTAAAGTGGGGTGGGGTCT
CTGTGTGACTCTGAGATACGTCCCCAGCCAATGGGAACTTGACATCTCCA
CACTGATAGGACAGCAAAATTCCTTTCCAAATAGACTGGTAGCTGTACTA
TTGCTACTACCCCCATAGCACACTCTCTCTCGTCTCTAGCTAGCTAAGCT
AGTACCACTACATTTCCCAGCTTCTTTTATGCTCCACATTGTACTGCCAA
CGCCCTTTACAAATATTCCAAATGGTATGAATATGAGTACTCTCTGTCTC
TTATTTTTTTGCTGGGTTGCAGGTCAGTCTTGAGGATTTCGCCTTGTGTG
CATGCACTCATTGCTGTCCGAAAAGAGCAAGAGCTGAGCCAGCTGATAAT
AGATAGTTAATTGGTTAGTTCTCCTTGTTTGAGATTAGTGCATAGGAGTA
AGAGAGGGTGCTTGAGCTTGATAGGCCAGTCAAGAACTCAAGTCCCAATG
TTTGATTCAGTCCTCTGTCCTTGGTAGCAACCAACCAATGACCATGCATA
AGTACCAGCCAATTAAGTTGTCGTGGTGGTGTCACGGCAGATGTCATAAG
ATGACTTAATTTGGAGCCGATGGACGAAGGAAGAACCGGAGGAGGAAGGA
CGTGAAGAAGAACACGCACGATTCACACAAGAACACACAGATTTACCCAG
GTTCGGAGCCCTCTTGTCGAGGTAAGACTCTTACTCCTGCTTTGATGTAT
TAGCCGAGATAGGCAAGCTTTACAATGCCACTCCTTGAGCTGTATTCTTG
AGGAAGAAGAAGAAGAAGGGAAAACCCTAAAATGTCTAAGTGCTCGATGT
CCTCTCCAGGGAGGTGCAGTGCTTTATTTATGGGCCAGGCATGTCACACT
GACATGCGGGCCGAGTCTAACGTCACCTTCCTTGGGCCCCGTCGGGCACG
CGGCTCGGTTTCCTCCAGGTAGTACCGCAGGGGACAAGACAACTTTACTT
TTCCCTGCCAGCCTGCAACGGGTACAGCTATCCTCTGCCGGCTTCCGTCA
TAGATTCTCTTTCGGTGCTTCTCTAGCGTGGTCACCTGACACCGGTATGC
AGGCGCTGACTGCTTTTCTGAAATGATGATGGCGCTGCTTTACTTTGCAC
C
>JWU_102609_1_D10_JJ2151_BfaI_PJJ2LB_LB_F3_074 T-DNA insertion locus in Brachypodium Bd1
CAACGCCGACTTTTTCCCACTTGCGGCATCCATGAGCTGTTTTCTGCTGA
AATTTCTTCTGGAGCTAGCTGAAATATTCAGGTCTGTATAAACTAACACT
GCTTGTTTGACTGTCAGTACAAGAAAGTCATCCGATTTCCTTGGATCAAA
TTTAACCGCGCAGTTGGTTAATTCGACAAGCTAGGTACCAGTATCTTTTA
CTGAAACCAATTACAGTTCCATAATTGGGCGAAACTTGGTTGCCAGAAGC
CGCAAGATCGATGTGGCCGGAGAGAATCTGGACCAATCGATGGATGCAGA
TGTAGAGAGATATGGTGTGTTGTTGGTGGACCTGTTCATCGGTCAGAGTC
CCTGTCGACCGGCACACATTATCGGTTCCAGAAGCGGACAGAGAGAGATC
AAGTCTTCCTTGTCATTCTGCAGCGACAGCAACACTGTACCCGCCGCGGC
TGCCGCCATTCCATTCCAAATCAAATCATCCCCAAGATCGATCGATCATG
CGGATGATGGATTGAAATGAAAGTCTGGCGACCGGCATAAAGACTTTTTA
ATTTGCCCGCCCAAACGTGGCATATAAAACGCCGCCCGCCCCCCAAACAT
TTGAAGGAGATTCCCTGGAAATGTTTTACTCCAAAGCTGGCTCTGGTTTT
GTATAATAAGCATGGTGTGGTCTGCCATGATCGGGGGCAGGCAGAGGCAG
GCCGAAGGGGAAGAATGGGATGGATCGATTTGCTTGCTTGCTTGATCCTT
AAGGGCAGAAAACGGAAGGGGGGAATTTGGATGGCGGTCGAAAATGCCTT
GGCTCCTAAGAAGCGTATATACTAGTAGTATATCTGTTCTTTATCGGTCG
ATCCTTGCTTGATTATACAACTATTTCTTCTTCTTATTCTTCCCTTTTTG
CTAGGAATTGATATTCTTTTGTCCGGCACTAGAGCTAGCACACTGTACGG
GTGCAGATGCGTATATTCTTTAGATGATGGAGCTCGTACTGTAGTGTACA
AATCTAGTGCTATAACTGTGCGTGAAGGATGTAATCCTCTGTAGTTTGTA
CCGTACAGCTCACAAGATTTTTTTTTTTAAAAGTAGCCGACGCCGGATGA
GAAAGAAAGGATTTTGTTAGTGAGTTGAAAAGGGGGCGAAAAAGGGGAAC
GGCTTTGCGTTTGGTTGCGTGGGCGGTGGGTCCGTGGTGGACTGGACTGG
A
>JWU_092309_2_C02_C07_JJ5056_BfaI_PJJ2LBP_LB_F4_012 T-DNA insertion locus in Brachypodium Bd1
TACCAAGCAAAATCAAAAAGATAGTTTGTCTCGATGGTAACCTACATTTT
TTTTTTGAGGAAATCCTGCTAAGCCTGACCCTGTTTCACGATGAGAAAAT
GCCCTTTGGGAAAGAAACAACGGCGCAATCTGACCTTTTTTTGGGAACAA
ACTTCACTTAATGGCAGAGGACTGGTTTAGACATGGAAGATGCAGATAAA
AAAAAACATGACCGCAGAAGAGTATTATAGAAGAAAGCAACCATACCCTG
ATGTCCTCCTAATATGCAGTCGCTGTAACCATTGGCAATGCCTGCTTTTA
AGATCTCTGCTCTAGCAGCTAGCAACCCATAGCGCAAATAACTGTAAAAA
ATGTCTGCGGTTAAATGCATGACTTCAACGATGCATACTTTGGATAGGAA
TAATCATGTGATGCCATCTCCATTAGTGATCCAGCAAAAAAAAACTACAA
GAGCACCAGCGGATGCATGACTATATCAGATTAAATGTTGATTGATTTTT
TATAAGAAAAATGTTGATTGAATAGACAGGAAGATATTCATATTCTATGT
AGTTGCCATGAAACAAGGTATTAGAATACATTAGGCTTTTCTTGAGACCA
CCTAAATATGCTTTTCATGGTGGACTTCCAGATAGTGTTTGTTAGATCAC
GTATGTGTTTTATGTTTTTTTAGCATTGCTGTGACATAATAGCTTTGTAC
AGAACTACAACACTTAGACATGCATTCACACAGACATTAAGTCTACTTCT
GATGATATATGACCTGTCGACTCAATTAGACATACACGAGAGATTTGCAG
GACAGCATTGCCATCACGTCATTAAATAGTTTCTGAAAATCGTTACTTCA
TGTTTTTATCCTTAAATTAAACATCAGTGGACGAATTACCAGAACAGTAT
TTTGACTAGACAGTAGCAATGCTGAAAAGCAAAAATTATGATACTAACCT
GTGGACATAAAGATGATATGTCGTCCCTTTAAGAAAAAGCTTCTTCACAT
ATGACTCTTCACCATCTGTTGGTTTAGGAGCCTTTTCGGCATCCTTCTCT
GGGATAGCATATGCCATTTGGACAGATCCACCGCCAAGATCAACCACTCC
AACAGTGTCTGCATAAGTCTTTCCCAATTTTCCCAGCAGATAATTAATGG
TAACCTACAAGAACAGAAAAGAGTGATAGAATGTCACATGTCCCTGCACT
A
>JWU_092309_2_D02_D07_JJ5083_BfaI_PJJ2LBP_LB_F4_010 T-DNA insertion locus in Brachypodium Bd1
TACCAAGCAAAATCAAAAAGATAGTTTGTCTCGATGGTAACCTACATTTT
TTTTTTGAGGAAATCCTGCTAAGCCTGACCCTGTTTCACGATGAGAAAAT
GCCCTTTGGGAAAGAAACAACGGCGCAATCTGACCTTTTTTTGGGAACAA
ACTTCACTTAATGGCAGAGGACTGGTTTAGACATGGAAGATGCAGATAAA
AAAAAACATGACCGCAGAAGAGTATTATAGAAGAAAGCAACCATACCCTG
ATGTCCTCCTAATATGCAGTCGCTGTAACCATTGGCAATGCCTGCTTTTA
AGATCTCTGCTCTAGCAGCTAGCAACCCATAGCGCAAATAACTGTAAAAA
ATGTCTGCGGTTAAATGCATGACTTCAACGATGCATACTTTGGATAGGAA
TAATCATGTGATGCCATCTCCATTAGTGATCCAGCAAAAAAAAACTACAA
GAGCACCAGCGGATGCATGACTATATCAGATTAAATGTTGATTGATTTTT
TATAAGAAAAATGTTGATTGAATAGACAGGAAGATATTCATATTCTATGT
AGTTGCCATGAAACAAGGTATTAGAATACATTAGGCTTTTCTTGAGACCA
CCTAAATATGCTTTTCATGGTGGACTTCCAGATAGTGTTTGTTAGATCAC
GTATGTGTTTTATGTTTTTTTAGCATTGCTGTGACATAATAGCTTTGTAC
AGAACTACAACACTTAGACATGCATTCACACAGACATTAAGTCTACTTCT
GATGATATATGACCTGTCGACTCAATTAGACATACACGAGAGATTTGCAG
GACAGCATTGCCATCACGTCATTAAATAGTTTCTGAAAATCGTTACTTCA
TGTTTTTATCCTTAAATTAAACATCAGTGGACGAATTACCAGAACAGTAT
TTTGACTAGACAGTAGCAATGCTGAAAAGCAAAAATTATGATACTAACCT
GTGGACATAAAGATGATATGTCGTCCCTTTAAGAAAAAGCTTCTTCACAT
ATGACTCTTCACCATCTGTTGGTTTAGGAGCCTTTTCGGCATCCTTCTCT
GGGATAGCATATGCCATTTGGACAGATCCACCGCCAAGATCAACCACTCC
AACAGTGTCTGCATAAGTCTTTCCCAATTTTCCCAGCAGATAATTAATGG
TAACCTACAAGAACAGAAAAGAGTGATAGAATGTCACATGTCCCTGCACT
A
>JWU_092309_2_D03_D08_JJ5093_BfaI_PJJ2LBP_LB_F4_025 T-DNA insertion locus in Brachypodium Bd1
TACCAAGCAAAATCAAAAAGATAGTTTGTCTCGATGGTAACCTACATTTT
TTTTTTGAGGAAATCCTGCTAAGCCTGACCCTGTTTCACGATGAGAAAAT
GCCCTTTGGGAAAGAAACAACGGCGCAATCTGACCTTTTTTTGGGAACAA
ACTTCACTTAATGGCAGAGGACTGGTTTAGACATGGAAGATGCAGATAAA
AAAAAACATGACCGCAGAAGAGTATTATAGAAGAAAGCAACCATACCCTG
ATGTCCTCCTAATATGCAGTCGCTGTAACCATTGGCAATGCCTGCTTTTA
AGATCTCTGCTCTAGCAGCTAGCAACCCATAGCGCAAATAACTGTAAAAA
ATGTCTGCGGTTAAATGCATGACTTCAACGATGCATACTTTGGATAGGAA
TAATCATGTGATGCCATCTCCATTAGTGATCCAGCAAAAAAAAACTACAA
GAGCACCAGCGGATGCATGACTATATCAGATTAAATGTTGATTGATTTTT
TATAAGAAAAATGTTGATTGAATAGACAGGAAGATATTCATATTCTATGT
AGTTGCCATGAAACAAGGTATTAGAATACATTAGGCTTTTCTTGAGACCA
CCTAAATATGCTTTTCATGGTGGACTTCCAGATAGTGTTTGTTAGATCAC
GTATGTGTTTTATGTTTTTTTAGCATTGCTGTGACATAATAGCTTTGTAC
AGAACTACAACACTTAGACATGCATTCACACAGACATTAAGTCTACTTCT
GATGATATATGACCTGTCGACTCAATTAGACATACACGAGAGATTTGCAG
GACAGCATTGCCATCACGTCATTAAATAGTTTCTGAAAATCGTTACTTCA
TGTTTTTATCCTTAAATTAAACATCAGTGGACGAATTACCAGAACAGTAT
TTTGACTAGACAGTAGCAATGCTGAAAAGCAAAAATTATGATACTAACCT
GTGGACATAAAGATGATATGTCGTCCCTTTAAGAAAAAGCTTCTTCACAT
ATGACTCTTCACCATCTGTTGGTTTAGGAGCCTTTTCGGCATCCTTCTCT
GGGATAGCATATGCCATTTGGACAGATCCACCGCCAAGATCAACCACTCC
AACAGTGTCTGCATAAGTCTTTCCCAATTTTCCCAGCAGATAATTAATGG
TAACCTACAAGAACAGAAAAGAGTGATAGAATGTCACATGTCCCTGCACT
A
>plate12_3_F04_JJ5083_HpyCH4IV_PJJ2LBP2_LB_R3_022 T-DNA insertion locus in Brachypodium Bd1
TACCAAGCAAAATCAAAAAGATAGTTTGTCTCGATGGTAACCTACATTTT
TTTTTTGAGGAAATCCTGCTAAGCCTGACCCTGTTTCACGATGAGAAAAT
GCCCTTTGGGAAAGAAACAACGGCGCAATCTGACCTTTTTTTGGGAACAA
ACTTCACTTAATGGCAGAGGACTGGTTTAGACATGGAAGATGCAGATAAA
AAAAAACATGACCGCAGAAGAGTATTATAGAAGAAAGCAACCATACCCTG
ATGTCCTCCTAATATGCAGTCGCTGTAACCATTGGCAATGCCTGCTTTTA
AGATCTCTGCTCTAGCAGCTAGCAACCCATAGCGCAAATAACTGTAAAAA
ATGTCTGCGGTTAAATGCATGACTTCAACGATGCATACTTTGGATAGGAA
TAATCATGTGATGCCATCTCCATTAGTGATCCAGCAAAAAAAAACTACAA
GAGCACCAGCGGATGCATGACTATATCAGATTAAATGTTGATTGATTTTT
TATAAGAAAAATGTTGATTGAATAGACAGGAAGATATTCATATTCTATGT
AGTTGCCATGAAACAAGGTATTAGAATACATTAGGCTTTTCTTGAGACCA
CCTAAATATGCTTTTCATGGTGGACTTCCAGATAGTGTTTGTTAGATCAC
GTATGTGTTTTATGTTTTTTTAGCATTGCTGTGACATAATAGCTTTGTAC
AGAACTACAACACTTAGACATGCATTCACACAGACATTAAGTCTACTTCT
GATGATATATGACCTGTCGACTCAATTAGACATACACGAGAGATTTGCAG
GACAGCATTGCCATCACGTCATTAAATAGTTTCTGAAAATCGTTACTTCA
TGTTTTTATCCTTAAATTAAACATCAGTGGACGAATTACCAGAACAGTAT
TTTGACTAGACAGTAGCAATGCTGAAAAGCAAAAATTATGATACTAACCT
GTGGACATAAAGATGATATGTCGTCCCTTTAAGAAAAAGCTTCTTCACAT
ATGACTCTTCACCATCTGTTGGTTTAGGAGCCTTTTCGGCATCCTTCTCT
GGGATAGCATATGCCATTTGGACAGATCCACCGCCAAGATCAACCACTCC
AACAGTGTCTGCATAAGTCTTTCCCAATTTTCCCAGCAGATAATTAATGG
TAACCTACAAGAACAGAAAAGAGTGATAGAATGTCACATGTCCCTGCACT
A
>plate80_G04_JJ12279_HpyCH4IV_PJJ2LBA_RB_F3_020 T-DNA insertion locus in Brachypodium Bd1
GCCGGCATAACCATAAAAAAGATCATTAAAAAAGCGTGAGCCGTTATTAA
AACATTATAAAGTTGATGATTCCCACCAAGAATTTGATCACCGGGTCCGG
CTAATTCCATACGAATCAGTACGGAGAAGCATGTGCCCATCACTTCAGCA
ATGACACCGAAGATGAAATATAGAGTACCAATATACTTGTGGTTAGTGGA
GAAGAGCCATCGAACCAGATTTGTCATTTTCTTTTCGTTTTGAAAACTTT
CCTTATCAGAGAGGGGCCCGGGGGCTGGAAGAGAAGAACCTTAATACTAA
CCAAGTTTCGAAAATTCTTCGACTTTCATTTCCTCCGTATTAAAAATCAC
AGAGTTAATTCAAAAGCCTAGGTGTTATTCCTGAGCTGCTGATCCCCCCC
CTCGGTGAAAAACAGTAATACGCCTGGAAGAATTCCTCCCTGCGGACTTC
CCCGTACTCAAAGTGAAATGTCTAAGTGCTCTCTCCTTTAGGCTTTGTCG
CATTCTATCTCTCGCCATCACTCGATGAAACCTCTACTTCAATAGAAGCT
CCTCCTACTACTCCTCCTTATCCTTCTCACTCGTCGTTTCGTTGGTCTTT
TATTGGTCATTGATTGTTTAGCCTCTTTGACAAAGTTAGTAAGAAGAAAA
AGTTCTATTATCTGAAGCTTTTTTACCTTCCTAGGGATATGGAATTATAG
TACCATTGGAAGAAGAGAGAATCGTTGGTTCATATAGAATCCATGTCCTA
GGTAGCAGAGTGCTGAATTGCATCCGTCCGTAATAGGACTCTTTCGACCA
ACTGCCGGAAGGTTGCAGATTGCAAATTATTCTGCTGAAGGTCTCCTAGC
ATGTGAAAGAGTCTTTCCAGGGACTCCTCGCCTGTAGTGGTACGCGGATT
GTCCAGGGCCCTCGCCCCACGTCCCATCCAATCTCCCCTTCGATGCAGGC
CCAACATCTTCCTGATTATCTCAACCTTGACCTCGAATAGGTCTTCCACT
TGAATGCGGGTCATTTTGATCTCATAGGCAGAAGGGGAGAGAATTCTTCC
CAAAAGCCTCCTTTCAATGGCTTCTACGCTATCTCCCCCTATTATCTCAT
TGGATTGAAATGGAAAGGAAGTCGTGGGCTGAGCCTGATTAACTGCTTCT
GGAAGAGCGGGAGGCGTAGCTTGTTCCCCCAGAATCGGTTGAGGGAGCAA
T
>plate80_E05_JJ12322_HpyCH4IV_PJJ2LBA_RB_F3_039 T-DNA insertion locus in Brachypodium Bd1
TTTACCGTTCAAGGTCTGCATGCCAGTGGGTGATGGCGCCTTACTGCTTT
GTTCGGCGTCTACCTCGGGTAACGTGCCGGCGTTGATGAAAGTTCTAACC
GAAACTGCAAGAATAACATATAAAACTGTTAGGCCAATAGACCGAAACAT
GATGGAAAGACCAGTTAGCGATTCTACTCAATTACGTGTTGATTTCTCAT
TGGGGATGGGGCCATCCTGGGTACAGAGCCGAAATCCTTGTATTCTCTGG
AGTCCGGTCGAACAAAGGCTGATGCGCCGCAAAATCTGGGCTTCCCATCC
GTCTGGGGGATGCTGCAAAAACAAAAGCTGTCAGAAGATTCTTTTTTGAA
AATTTTAGTTGGTATTGGATTGATGATGGGGCCAACCGTTGTATTCCGGG
ATGATGCCAAAATCGACGTACTCCATGATGGGCTGGCTCTCGTTCAGGTT
GAACGGTGAGCGGTATAGGTCGCATAAGCAGAAGCTTCCAATTTGGGTTC
CATTTGTTTCGTTCAAATCCCAATCTGGGTTGATAGGAAAAGTAATTTAA
CTCTCCACATGAAGAACATAGGGGTACAAAGAAAAAGGGGCGTTGAATGA
TGAATGAGTTTGCGTACCATTCAGTACGTGCGACCCACCCTGCGCGTTGG
GCGGATTGCTCCCTTCGACGCAAATAGCCTTCCCTTTTCGTTTTGGGTCC
AGTTCATTCATGGTCATCTGCGCGCTATGGGGGTGCCCTGAGAAATTTCC
TATAGGAAGTCCATCCAGCTCGTGAGTTGTATTTGCGACGACATGTTAAT
CGTAACGCTAAGTATAACAGGTTAGTTAACGTGGGAGGAGAGCGAGGCTG
TGCAGCAAACTTGTGAAGGTTGTATCATACATCTCGGATGCTAGAACGCT
CTTCCCCTTTCCTGCTTGGTCCAGGCTAGGTTCTCTTAAGTTTATCCCTG
CATAACACAAAAAAAACGCGGTGATTCAATCGATAGTTCTGTTGGTGATG
GCTCATTGATACGTCGATAAAAAAAGAAAAGAAAATGATGTGTACACGCT
CCCTCCATACCAATGGCTGCTGCGCTCCCAGGGATGGTCTCTAAATCTTC
TGACGAATATACACCCTCGCTCCACTGAATTTCTGTGCGTGCATTGAGGG
CAATGTATTACAAACGCACCGTCCTGACGTTACATCTCTTTCTTGTAATT
A
>plate61_G02_JJ9360_HpyCH4IV_PJJ2LBA_RB_F3_004 T-DNA insertion locus in Brachypodium Bd1
AAGCTCAGCATCAGCCACCCTATCATCCCCAAGCCACATCTCATACTGGA
GCAAATTGAGGCCCAAATCGAAGTCATTCTTGTTCTCAAGGCTAAGGTGG
ATGGTGGCCGTGGTCTCCTCGAAGGAGAAGTGATGGAACTTGATCTTATC
CACATCAACGTCAGGCTTGTAAGGAATCGGCACTTTCCCGGACTTCTCGA
GCGGGATCTTGATGCGGCCGAAGACGGGGACGTCGACGAGGAGGACGACG
CGGACGAGGTAAGGGATGATGCTGCCCGGCTGGATGTCCCTGTAGGTGTT
CTTGATGTCGGCGAAGACGAGCGAGATGGGGATCTTGACGGTCTCCTGGC
CATGGGCGCGGATGGTGCCGGCGTCCGGGATGAGGCCGGAGACCAGCTTC
CGGCCGTCGCTGTCGACGAGGTAGTCGATGTCGACGAGCGGGATGGGGAC
CGGGTTGGGGTTCTTGATGAGCACGTCGACGATGAAGTCGGCGCCGTCGA
GACCGATGTGCGGGACGTGGATCCCGGAGACGTCGGCCGTGGGCTTCCCG
AAGCCGACGGCTTCCTCGATCTTCTCCCCGATGTCGTGGATGAAGTCCTT
CACTTTCTCGATGAACCCCCCGCCGCCGCTGTTGCCCTCTTCGTCGTTCT
TCTTGTCATCCTTCTTCTTGTCGTCGTCCTTGTTCTTGCCGAAGCCGAAG
GCGCGGTCGGTGACCGTGTCGGGGTTGTCGGAGGAGGACATGGCTGGGTG
GGGGAGGAAGCAAGATCGGGAGAGCGAGCAAAAATCAAGCAGGATTGAGA
TCCCGATCGGAATGGTAAGGATGGAAGAAGAAGATCGGGTGATTGATTGA
TTACCTTGGGGCTGGGGCTGAGGGGATGCAGCAGACGGACGAAGCGCGTG
GAGATCGCGGGCGGAGGTGGGGGCAGCTTCGATGGATTGAGGAGGAGTAA
AGAGGAGCAGTGGGAGCGAAGAAGCTGGCACGTGCAGGGATGTGCTTGGA
CCGTCGGTCGGAAGTCGCTCGGTCGGCTTTTCGGCTTCGGGTCTGGTCAG
CGAGAAAGTGGCTTGTGGCTCGAATTTTTTAAACAATTGCTTCAACGGGA
CTACGGGAGGACGTGATTCTCGAGTTCTGATTCTTTTTTCTTTCGATTTA
CGCAGAGGAATCGAAGTTGTTGATTGATTCTGGATCTTCTCTGGGAGTTT
T
>plate61_F02_JJ9359_HpyCH4IV_PJJ2LBA_RB_F3_006 T-DNA insertion locus in Brachypodium Bd1
TCTCAAGGCTAAGGTGGATGGTGGCCGTGGTCTCCTCGAAGGAGAAGTGA
TGGAACTTGATCTTATCCACATCAACGTCAGGCTTGTAAGGAATCGGCAC
TTTCCCGGACTTCTCGAGCGGGATCTTGATGCGGCCGAAGACGGGGACGT
CGACGAGGAGGACGACGCGGACGAGGTAAGGGATGATGCTGCCCGGCTGG
ATGTCCCTGTAGGTGTTCTTGATGTCGGCGAAGACGAGCGAGATGGGGAT
CTTGACGGTCTCCTGGCCATGGGCGCGGATGGTGCCGGCGTCCGGGATGA
GGCCGGAGACCAGCTTCCGGCCGTCGCTGTCGACGAGGTAGTCGATGTCG
ACGAGCGGGATGGGGACCGGGTTGGGGTTCTTGATGAGCACGTCGACGAT
GAAGTCGGCGCCGTCGAGACCGATGTGCGGGACGTGGATCCCGGAGACGT
CGGCCGTGGGCTTCCCGAAGCCGACGGCTTCCTCGATCTTCTCCCCGATG
TCGTGGATGAAGTCCTTCACTTTCTCGATGAACCCCCCGCCGCCGCTGTT
GCCCTCTTCGTCGTTCTTCTTGTCATCCTTCTTCTTGTCGTCGTCCTTGT
TCTTGCCGAAGCCGAAGGCGCGGTCGGTGACCGTGTCGGGGTTGTCGGAG
GAGGACATGGCTGGGTGGGGGAGGAAGCAAGATCGGGAGAGCGAGCAAAA
ATCAAGCAGGATTGAGATCCCGATCGGAATGGTAAGGATGGAAGAAGAAG
ATCGGGTGATTGATTGATTACCTTGGGGCTGGGGCTGAGGGGATGCAGCA
GACGGACGAAGCGCGTGGAGATCGCGGGCGGAGGTGGGGGCAGCTTCGAT
GGATTGAGGAGGAGTAAAGAGGAGCAGTGGGAGCGAAGAAGCTGGCACGT
GCAGGGATGTGCTTGGACCGTCGGTCGGAAGTCGCTCGGTCGGCTTTTCG
GCTTCGGGTCTGGTCAGCGAGAAAGTGGCTTGTGGCTCGAATTTTTTAAA
CAATTGCTTCAACGGGACTACGGGAGGACGTGATTCTCGAGTTCTGATTC
TTTTTTCTTTCGATTTACGCAGAGGAATCGAAGTTGTTGATTGATTCTGG
ATCTTCTCTGGGAGTTTTTCCTTTGTTTCTTAAAGGTGGAGTATACTTAT
TTTGAAAGAGATTTTTTTTTTGTTTTTGTTTTGGCCTATAGATTTGAAAA
T
>plate61_E02_JJ9358_HpyCH4IV_PJJ2LBA_RB_F3_008 T-DNA insertion locus in Brachypodium Bd1
GGATGGTGGCCGTGGTCTCCTCGAAGGAGAAGTGATGGAACTTGATCTTA
TCCACATCAACGTCAGGCTTGTAAGGAATCGGCACTTTCCCGGACTTCTC
GAGCGGGATCTTGATGCGGCCGAAGACGGGGACGTCGACGAGGAGGACGA
CGCGGACGAGGTAAGGGATGATGCTGCCCGGCTGGATGTCCCTGTAGGTG
TTCTTGATGTCGGCGAAGACGAGCGAGATGGGGATCTTGACGGTCTCCTG
GCCATGGGCGCGGATGGTGCCGGCGTCCGGGATGAGGCCGGAGACCAGCT
TCCGGCCGTCGCTGTCGACGAGGTAGTCGATGTCGACGAGCGGGATGGGG
ACCGGGTTGGGGTTCTTGATGAGCACGTCGACGATGAAGTCGGCGCCGTC
GAGACCGATGTGCGGGACGTGGATCCCGGAGACGTCGGCCGTGGGCTTCC
CGAAGCCGACGGCTTCCTCGATCTTCTCCCCGATGTCGTGGATGAAGTCC
TTCACTTTCTCGATGAACCCCCCGCCGCCGCTGTTGCCCTCTTCGTCGTT
CTTCTTGTCATCCTTCTTCTTGTCGTCGTCCTTGTTCTTGCCGAAGCCGA
AGGCGCGGTCGGTGACCGTGTCGGGGTTGTCGGAGGAGGACATGGCTGGG
TGGGGGAGGAAGCAAGATCGGGAGAGCGAGCAAAAATCAAGCAGGATTGA
GATCCCGATCGGAATGGTAAGGATGGAAGAAGAAGATCGGGTGATTGATT
GATTACCTTGGGGCTGGGGCTGAGGGGATGCAGCAGACGGACGAAGCGCG
TGGAGATCGCGGGCGGAGGTGGGGGCAGCTTCGATGGATTGAGGAGGAGT
AAAGAGGAGCAGTGGGAGCGAAGAAGCTGGCACGTGCAGGGATGTGCTTG
GACCGTCGGTCGGAAGTCGCTCGGTCGGCTTTTCGGCTTCGGGTCTGGTC
AGCGAGAAAGTGGCTTGTGGCTCGAATTTTTTAAACAATTGCTTCAACGG
GACTACGGGAGGACGTGATTCTCGAGTTCTGATTCTTTTTTCTTTCGATT
TACGCAGAGGAATCGAAGTTGTTGATTGATTCTGGATCTTCTCTGGGAGT
TTTTCCTTTGTTTCTTAAAGGTGGAGTATACTTATTTTGAAAGAGATTTT
TTTTTTGTTTTTGTTTTGGCCTATAGATTTGAAAATTAGTAAAATCCTTG
C
>plate61_C01_JJ9343_HpyCH4IV_PJJ2LBA_RB_F3_011 T-DNA insertion locus in Brachypodium Bd1
AGCGGGATCTTGATGCGGCCGAAGACGGGGACGTCGACGAGGAGGACGAC
GCGGACGAGGTAAGGGATGATGCTGCCCGGCTGGATGTCCCTGTAGGTGT
TCTTGATGTCGGCGAAGACGAGCGAGATGGGGATCTTGACGGTCTCCTGG
CCATGGGCGCGGATGGTGCCGGCGTCCGGGATGAGGCCGGAGACCAGCTT
CCGGCCGTCGCTGTCGACGAGGTAGTCGATGTCGACGAGCGGGATGGGGA
CCGGGTTGGGGTTCTTGATGAGCACGTCGACGATGAAGTCGGCGCCGTCG
AGACCGATGTGCGGGACGTGGATCCCGGAGACGTCGGCCGTGGGCTTCCC
GAAGCCGACGGCTTCCTCGATCTTCTCCCCGATGTCGTGGATGAAGTCCT
TCACTTTCTCGATGAACCCCCCGCCGCCGCTGTTGCCCTCTTCGTCGTTC
TTCTTGTCATCCTTCTTCTTGTCGTCGTCCTTGTTCTTGCCGAAGCCGAA
GGCGCGGTCGGTGACCGTGTCGGGGTTGTCGGAGGAGGACATGGCTGGGT
GGGGGAGGAAGCAAGATCGGGAGAGCGAGCAAAAATCAAGCAGGATTGAG
ATCCCGATCGGAATGGTAAGGATGGAAGAAGAAGATCGGGTGATTGATTG
ATTACCTTGGGGCTGGGGCTGAGGGGATGCAGCAGACGGACGAAGCGCGT
GGAGATCGCGGGCGGAGGTGGGGGCAGCTTCGATGGATTGAGGAGGAGTA
AAGAGGAGCAGTGGGAGCGAAGAAGCTGGCACGTGCAGGGATGTGCTTGG
ACCGTCGGTCGGAAGTCGCTCGGTCGGCTTTTCGGCTTCGGGTCTGGTCA
GCGAGAAAGTGGCTTGTGGCTCGAATTTTTTAAACAATTGCTTCAACGGG
ACTACGGGAGGACGTGATTCTCGAGTTCTGATTCTTTTTTCTTTCGATTT
ACGCAGAGGAATCGAAGTTGTTGATTGATTCTGGATCTTCTCTGGGAGTT
TTTCCTTTGTTTCTTAAAGGTGGAGTATACTTATTTTGAAAGAGATTTTT
TTTTTGTTTTTGTTTTGGCCTATAGATTTGAAAATTAGTAAAATCCTTGC
AATCGGTGTAGATTTGGAATGGTAGCAAAGCATTTATTGCATTTTATACA
AATTTGAAACCTCAAGATTTTCAATTAATTAAGGCACGTCATTTAAGAGT
G
>plate61_B01_JJ9342_HpyCH4IV_PJJ2LBA_RB_F3_013 T-DNA insertion locus in Brachypodium Bd1
AAGACGGGGACGTCGACGAGGAGGACGACGCGGACGAGGTAAGGGATGAT
GCTGCCCGGCTGGATGTCCCTGTAGGTGTTCTTGATGTCGGCGAAGACGA
GCGAGATGGGGATCTTGACGGTCTCCTGGCCATGGGCGCGGATGGTGCCG
GCGTCCGGGATGAGGCCGGAGACCAGCTTCCGGCCGTCGCTGTCGACGAG
GTAGTCGATGTCGACGAGCGGGATGGGGACCGGGTTGGGGTTCTTGATGA
GCACGTCGACGATGAAGTCGGCGCCGTCGAGACCGATGTGCGGGACGTGG
ATCCCGGAGACGTCGGCCGTGGGCTTCCCGAAGCCGACGGCTTCCTCGAT
CTTCTCCCCGATGTCGTGGATGAAGTCCTTCACTTTCTCGATGAACCCCC
CGCCGCCGCTGTTGCCCTCTTCGTCGTTCTTCTTGTCATCCTTCTTCTTG
TCGTCGTCCTTGTTCTTGCCGAAGCCGAAGGCGCGGTCGGTGACCGTGTC
GGGGTTGTCGGAGGAGGACATGGCTGGGTGGGGGAGGAAGCAAGATCGGG
AGAGCGAGCAAAAATCAAGCAGGATTGAGATCCCGATCGGAATGGTAAGG
ATGGAAGAAGAAGATCGGGTGATTGATTGATTACCTTGGGGCTGGGGCTG
AGGGGATGCAGCAGACGGACGAAGCGCGTGGAGATCGCGGGCGGAGGTGG
GGGCAGCTTCGATGGATTGAGGAGGAGTAAAGAGGAGCAGTGGGAGCGAA
GAAGCTGGCACGTGCAGGGATGTGCTTGGACCGTCGGTCGGAAGTCGCTC
GGTCGGCTTTTCGGCTTCGGGTCTGGTCAGCGAGAAAGTGGCTTGTGGCT
CGAATTTTTTAAACAATTGCTTCAACGGGACTACGGGAGGACGTGATTCT
CGAGTTCTGATTCTTTTTTCTTTCGATTTACGCAGAGGAATCGAAGTTGT
TGATTGATTCTGGATCTTCTCTGGGAGTTTTTCCTTTGTTTCTTAAAGGT
GGAGTATACTTATTTTGAAAGAGATTTTTTTTTTGTTTTTGTTTTGGCCT
ATAGATTTGAAAATTAGTAAAATCCTTGCAATCGGTGTAGATTTGGAATG
GTAGCAAAGCATTTATTGCATTTTATACAAATTTGAAACCTCAAGATTTT
CAATTAATTAAGGCACGTCATTTAAGAGTGAGAAATTTGGAAATGATCCT
T
>plate64_H10_JJ7964_HpaII_PJJ2LBA_RB_F3_066 T-DNA insertion locus in Brachypodium Bd1
GATGTCCCTGTAGGTGTTCTTGATGTCGGCGAAGACGAGCGAGATGGGGA
TCTTGACGGTCTCCTGGCCATGGGCGCGGATGGTGCCGGCGTCCGGGATG
AGGCCGGAGACCAGCTTCCGGCCGTCGCTGTCGACGAGGTAGTCGATGTC
GACGAGCGGGATGGGGACCGGGTTGGGGTTCTTGATGAGCACGTCGACGA
TGAAGTCGGCGCCGTCGAGACCGATGTGCGGGACGTGGATCCCGGAGACG
TCGGCCGTGGGCTTCCCGAAGCCGACGGCTTCCTCGATCTTCTCCCCGAT
GTCGTGGATGAAGTCCTTCACTTTCTCGATGAACCCCCCGCCGCCGCTGT
TGCCCTCTTCGTCGTTCTTCTTGTCATCCTTCTTCTTGTCGTCGTCCTTG
TTCTTGCCGAAGCCGAAGGCGCGGTCGGTGACCGTGTCGGGGTTGTCGGA
GGAGGACATGGCTGGGTGGGGGAGGAAGCAAGATCGGGAGAGCGAGCAAA
AATCAAGCAGGATTGAGATCCCGATCGGAATGGTAAGGATGGAAGAAGAA
GATCGGGTGATTGATTGATTACCTTGGGGCTGGGGCTGAGGGGATGCAGC
AGACGGACGAAGCGCGTGGAGATCGCGGGCGGAGGTGGGGGCAGCTTCGA
TGGATTGAGGAGGAGTAAAGAGGAGCAGTGGGAGCGAAGAAGCTGGCACG
TGCAGGGATGTGCTTGGACCGTCGGTCGGAAGTCGCTCGGTCGGCTTTTC
GGCTTCGGGTCTGGTCAGCGAGAAAGTGGCTTGTGGCTCGAATTTTTTAA
ACAATTGCTTCAACGGGACTACGGGAGGACGTGATTCTCGAGTTCTGATT
CTTTTTTCTTTCGATTTACGCAGAGGAATCGAAGTTGTTGATTGATTCTG
GATCTTCTCTGGGAGTTTTTCCTTTGTTTCTTAAAGGTGGAGTATACTTA
TTTTGAAAGAGATTTTTTTTTTGTTTTTGTTTTGGCCTATAGATTTGAAA
ATTAGTAAAATCCTTGCAATCGGTGTAGATTTGGAATGGTAGCAAAGCAT
TTATTGCATTTTATACAAATTTGAAACCTCAAGATTTTCAATTAATTAAG
GCACGTCATTTAAGAGTGAGAAATTTGGAAATGATCCTTACATATATGGA
AGGAGGGAGCAGGAAAATGGTAAGTGATAAAACCGTGAAAATTAAATCCC
T
>plate64_H10_JJ7964_HpyCH4IV_PJJ2LBA_RB_R3_066 T-DNA insertion locus in Brachypodium Bd1
GCGAAGACGAGCGAGATGGGGATCTTGACGGTCTCCTGGCCATGGGCGCG
GATGGTGCCGGCGTCCGGGATGAGGCCGGAGACCAGCTTCCGGCCGTCGC
TGTCGACGAGGTAGTCGATGTCGACGAGCGGGATGGGGACCGGGTTGGGG
TTCTTGATGAGCACGTCGACGATGAAGTCGGCGCCGTCGAGACCGATGTG
CGGGACGTGGATCCCGGAGACGTCGGCCGTGGGCTTCCCGAAGCCGACGG
CTTCCTCGATCTTCTCCCCGATGTCGTGGATGAAGTCCTTCACTTTCTCG
ATGAACCCCCCGCCGCCGCTGTTGCCCTCTTCGTCGTTCTTCTTGTCATC
CTTCTTCTTGTCGTCGTCCTTGTTCTTGCCGAAGCCGAAGGCGCGGTCGG
TGACCGTGTCGGGGTTGTCGGAGGAGGACATGGCTGGGTGGGGGAGGAAG
CAAGATCGGGAGAGCGAGCAAAAATCAAGCAGGATTGAGATCCCGATCGG
AATGGTAAGGATGGAAGAAGAAGATCGGGTGATTGATTGATTACCTTGGG
GCTGGGGCTGAGGGGATGCAGCAGACGGACGAAGCGCGTGGAGATCGCGG
GCGGAGGTGGGGGCAGCTTCGATGGATTGAGGAGGAGTAAAGAGGAGCAG
TGGGAGCGAAGAAGCTGGCACGTGCAGGGATGTGCTTGGACCGTCGGTCG
GAAGTCGCTCGGTCGGCTTTTCGGCTTCGGGTCTGGTCAGCGAGAAAGTG
GCTTGTGGCTCGAATTTTTTAAACAATTGCTTCAACGGGACTACGGGAGG
ACGTGATTCTCGAGTTCTGATTCTTTTTTCTTTCGATTTACGCAGAGGAA
TCGAAGTTGTTGATTGATTCTGGATCTTCTCTGGGAGTTTTTCCTTTGTT
TCTTAAAGGTGGAGTATACTTATTTTGAAAGAGATTTTTTTTTTGTTTTT
GTTTTGGCCTATAGATTTGAAAATTAGTAAAATCCTTGCAATCGGTGTAG
ATTTGGAATGGTAGCAAAGCATTTATTGCATTTTATACAAATTTGAAACC
TCAAGATTTTCAATTAATTAAGGCACGTCATTTAAGAGTGAGAAATTTGG
AAATGATCCTTACATATATGGAAGGAGGGAGCAGGAAAATGGTAAGTGAT
AAAACCGTGAAAATTAAATCCCTTTTATGGAATTAAGAAAAAAATAATCT
T
>plate61_A01_JJ9341_HpyCH4IV_PJJ2LBA_RB_F3_015 T-DNA insertion locus in Brachypodium Bd1
TGACGGTCTCCTGGCCATGGGCGCGGATGGTGCCGGCGTCCGGGATGAGG
CCGGAGACCAGCTTCCGGCCGTCGCTGTCGACGAGGTAGTCGATGTCGAC
GAGCGGGATGGGGACCGGGTTGGGGTTCTTGATGAGCACGTCGACGATGA
AGTCGGCGCCGTCGAGACCGATGTGCGGGACGTGGATCCCGGAGACGTCG
GCCGTGGGCTTCCCGAAGCCGACGGCTTCCTCGATCTTCTCCCCGATGTC
GTGGATGAAGTCCTTCACTTTCTCGATGAACCCCCCGCCGCCGCTGTTGC
CCTCTTCGTCGTTCTTCTTGTCATCCTTCTTCTTGTCGTCGTCCTTGTTC
TTGCCGAAGCCGAAGGCGCGGTCGGTGACCGTGTCGGGGTTGTCGGAGGA
GGACATGGCTGGGTGGGGGAGGAAGCAAGATCGGGAGAGCGAGCAAAAAT
CAAGCAGGATTGAGATCCCGATCGGAATGGTAAGGATGGAAGAAGAAGAT
CGGGTGATTGATTGATTACCTTGGGGCTGGGGCTGAGGGGATGCAGCAGA
CGGACGAAGCGCGTGGAGATCGCGGGCGGAGGTGGGGGCAGCTTCGATGG
ATTGAGGAGGAGTAAAGAGGAGCAGTGGGAGCGAAGAAGCTGGCACGTGC
AGGGATGTGCTTGGACCGTCGGTCGGAAGTCGCTCGGTCGGCTTTTCGGC
TTCGGGTCTGGTCAGCGAGAAAGTGGCTTGTGGCTCGAATTTTTTAAACA
ATTGCTTCAACGGGACTACGGGAGGACGTGATTCTCGAGTTCTGATTCTT
TTTTCTTTCGATTTACGCAGAGGAATCGAAGTTGTTGATTGATTCTGGAT
CTTCTCTGGGAGTTTTTCCTTTGTTTCTTAAAGGTGGAGTATACTTATTT
TGAAAGAGATTTTTTTTTTGTTTTTGTTTTGGCCTATAGATTTGAAAATT
AGTAAAATCCTTGCAATCGGTGTAGATTTGGAATGGTAGCAAAGCATTTA
TTGCATTTTATACAAATTTGAAACCTCAAGATTTTCAATTAATTAAGGCA
CGTCATTTAAGAGTGAGAAATTTGGAAATGATCCTTACATATATGGAAGG
AGGGAGCAGGAAAATGGTAAGTGATAAAACCGTGAAAATTAAATCCCTTT
TATGGAATTAAGAAAAAAATAATCTTACTGTAAAACTGTAACCAAATCTT
A
>plate61_D02_JJ9357_HpyCH4IV_PJJ2LBA_RB_F3_010 T-DNA insertion locus in Brachypodium Bd1
TGACGGTCTCCTGGCCATGGGCGCGGATGGTGCCGGCGTCCGGGATGAGG
CCGGAGACCAGCTTCCGGCCGTCGCTGTCGACGAGGTAGTCGATGTCGAC
GAGCGGGATGGGGACCGGGTTGGGGTTCTTGATGAGCACGTCGACGATGA
AGTCGGCGCCGTCGAGACCGATGTGCGGGACGTGGATCCCGGAGACGTCG
GCCGTGGGCTTCCCGAAGCCGACGGCTTCCTCGATCTTCTCCCCGATGTC
GTGGATGAAGTCCTTCACTTTCTCGATGAACCCCCCGCCGCCGCTGTTGC
CCTCTTCGTCGTTCTTCTTGTCATCCTTCTTCTTGTCGTCGTCCTTGTTC
TTGCCGAAGCCGAAGGCGCGGTCGGTGACCGTGTCGGGGTTGTCGGAGGA
GGACATGGCTGGGTGGGGGAGGAAGCAAGATCGGGAGAGCGAGCAAAAAT
CAAGCAGGATTGAGATCCCGATCGGAATGGTAAGGATGGAAGAAGAAGAT
CGGGTGATTGATTGATTACCTTGGGGCTGGGGCTGAGGGGATGCAGCAGA
CGGACGAAGCGCGTGGAGATCGCGGGCGGAGGTGGGGGCAGCTTCGATGG
ATTGAGGAGGAGTAAAGAGGAGCAGTGGGAGCGAAGAAGCTGGCACGTGC
AGGGATGTGCTTGGACCGTCGGTCGGAAGTCGCTCGGTCGGCTTTTCGGC
TTCGGGTCTGGTCAGCGAGAAAGTGGCTTGTGGCTCGAATTTTTTAAACA
ATTGCTTCAACGGGACTACGGGAGGACGTGATTCTCGAGTTCTGATTCTT
TTTTCTTTCGATTTACGCAGAGGAATCGAAGTTGTTGATTGATTCTGGAT
CTTCTCTGGGAGTTTTTCCTTTGTTTCTTAAAGGTGGAGTATACTTATTT
TGAAAGAGATTTTTTTTTTGTTTTTGTTTTGGCCTATAGATTTGAAAATT
AGTAAAATCCTTGCAATCGGTGTAGATTTGGAATGGTAGCAAAGCATTTA
TTGCATTTTATACAAATTTGAAACCTCAAGATTTTCAATTAATTAAGGCA
CGTCATTTAAGAGTGAGAAATTTGGAAATGATCCTTACATATATGGAAGG
AGGGAGCAGGAAAATGGTAAGTGATAAAACCGTGAAAATTAAATCCCTTT
TATGGAATTAAGAAAAAAATAATCTTACTGTAAAACTGTAACCAAATCTT
A
>plate61_H02_JJ9361_HpyCH4IV_PJJ2LBA_RB_F3_002 T-DNA insertion locus in Brachypodium Bd1
TGACGGTCTCCTGGCCATGGGCGCGGATGGTGCCGGCGTCCGGGATGAGG
CCGGAGACCAGCTTCCGGCCGTCGCTGTCGACGAGGTAGTCGATGTCGAC
GAGCGGGATGGGGACCGGGTTGGGGTTCTTGATGAGCACGTCGACGATGA
AGTCGGCGCCGTCGAGACCGATGTGCGGGACGTGGATCCCGGAGACGTCG
GCCGTGGGCTTCCCGAAGCCGACGGCTTCCTCGATCTTCTCCCCGATGTC
GTGGATGAAGTCCTTCACTTTCTCGATGAACCCCCCGCCGCCGCTGTTGC
CCTCTTCGTCGTTCTTCTTGTCATCCTTCTTCTTGTCGTCGTCCTTGTTC
TTGCCGAAGCCGAAGGCGCGGTCGGTGACCGTGTCGGGGTTGTCGGAGGA
GGACATGGCTGGGTGGGGGAGGAAGCAAGATCGGGAGAGCGAGCAAAAAT
CAAGCAGGATTGAGATCCCGATCGGAATGGTAAGGATGGAAGAAGAAGAT
CGGGTGATTGATTGATTACCTTGGGGCTGGGGCTGAGGGGATGCAGCAGA
CGGACGAAGCGCGTGGAGATCGCGGGCGGAGGTGGGGGCAGCTTCGATGG
ATTGAGGAGGAGTAAAGAGGAGCAGTGGGAGCGAAGAAGCTGGCACGTGC
AGGGATGTGCTTGGACCGTCGGTCGGAAGTCGCTCGGTCGGCTTTTCGGC
TTCGGGTCTGGTCAGCGAGAAAGTGGCTTGTGGCTCGAATTTTTTAAACA
ATTGCTTCAACGGGACTACGGGAGGACGTGATTCTCGAGTTCTGATTCTT
TTTTCTTTCGATTTACGCAGAGGAATCGAAGTTGTTGATTGATTCTGGAT
CTTCTCTGGGAGTTTTTCCTTTGTTTCTTAAAGGTGGAGTATACTTATTT
TGAAAGAGATTTTTTTTTTGTTTTTGTTTTGGCCTATAGATTTGAAAATT
AGTAAAATCCTTGCAATCGGTGTAGATTTGGAATGGTAGCAAAGCATTTA
TTGCATTTTATACAAATTTGAAACCTCAAGATTTTCAATTAATTAAGGCA
CGTCATTTAAGAGTGAGAAATTTGGAAATGATCCTTACATATATGGAAGG
AGGGAGCAGGAAAATGGTAAGTGATAAAACCGTGAAAATTAAATCCCTTT
TATGGAATTAAGAAAAAAATAATCTTACTGTAAAACTGTAACCAAATCTT
A
>plate61_H03_JJ9380_HpyCH4IV_PJJ2LBA_RB_F3_017 T-DNA insertion locus in Brachypodium Bd1
TGACGGTCTCCTGGCCATGGGCGCGGATGGTGCCGGCGTCCGGGATGAGG
CCGGAGACCAGCTTCCGGCCGTCGCTGTCGACGAGGTAGTCGATGTCGAC
GAGCGGGATGGGGACCGGGTTGGGGTTCTTGATGAGCACGTCGACGATGA
AGTCGGCGCCGTCGAGACCGATGTGCGGGACGTGGATCCCGGAGACGTCG
GCCGTGGGCTTCCCGAAGCCGACGGCTTCCTCGATCTTCTCCCCGATGTC
GTGGATGAAGTCCTTCACTTTCTCGATGAACCCCCCGCCGCCGCTGTTGC
CCTCTTCGTCGTTCTTCTTGTCATCCTTCTTCTTGTCGTCGTCCTTGTTC
TTGCCGAAGCCGAAGGCGCGGTCGGTGACCGTGTCGGGGTTGTCGGAGGA
GGACATGGCTGGGTGGGGGAGGAAGCAAGATCGGGAGAGCGAGCAAAAAT
CAAGCAGGATTGAGATCCCGATCGGAATGGTAAGGATGGAAGAAGAAGAT
CGGGTGATTGATTGATTACCTTGGGGCTGGGGCTGAGGGGATGCAGCAGA
CGGACGAAGCGCGTGGAGATCGCGGGCGGAGGTGGGGGCAGCTTCGATGG
ATTGAGGAGGAGTAAAGAGGAGCAGTGGGAGCGAAGAAGCTGGCACGTGC
AGGGATGTGCTTGGACCGTCGGTCGGAAGTCGCTCGGTCGGCTTTTCGGC
TTCGGGTCTGGTCAGCGAGAAAGTGGCTTGTGGCTCGAATTTTTTAAACA
ATTGCTTCAACGGGACTACGGGAGGACGTGATTCTCGAGTTCTGATTCTT
TTTTCTTTCGATTTACGCAGAGGAATCGAAGTTGTTGATTGATTCTGGAT
CTTCTCTGGGAGTTTTTCCTTTGTTTCTTAAAGGTGGAGTATACTTATTT
TGAAAGAGATTTTTTTTTTGTTTTTGTTTTGGCCTATAGATTTGAAAATT
AGTAAAATCCTTGCAATCGGTGTAGATTTGGAATGGTAGCAAAGCATTTA
TTGCATTTTATACAAATTTGAAACCTCAAGATTTTCAATTAATTAAGGCA
CGTCATTTAAGAGTGAGAAATTTGGAAATGATCCTTACATATATGGAAGG
AGGGAGCAGGAAAATGGTAAGTGATAAAACCGTGAAAATTAAATCCCTTT
TATGGAATTAAGAAAAAAATAATCTTACTGTAAAACTGTAACCAAATCTT
A
>plate61_H11_JJ9551_HpyCH4IV_PJJ2LBA_RB_F3_081 T-DNA insertion locus in Brachypodium Bd1
TGACGGTCTCCTGGCCATGGGCGCGGATGGTGCCGGCGTCCGGGATGAGG
CCGGAGACCAGCTTCCGGCCGTCGCTGTCGACGAGGTAGTCGATGTCGAC
GAGCGGGATGGGGACCGGGTTGGGGTTCTTGATGAGCACGTCGACGATGA
AGTCGGCGCCGTCGAGACCGATGTGCGGGACGTGGATCCCGGAGACGTCG
GCCGTGGGCTTCCCGAAGCCGACGGCTTCCTCGATCTTCTCCCCGATGTC
GTGGATGAAGTCCTTCACTTTCTCGATGAACCCCCCGCCGCCGCTGTTGC
CCTCTTCGTCGTTCTTCTTGTCATCCTTCTTCTTGTCGTCGTCCTTGTTC
TTGCCGAAGCCGAAGGCGCGGTCGGTGACCGTGTCGGGGTTGTCGGAGGA
GGACATGGCTGGGTGGGGGAGGAAGCAAGATCGGGAGAGCGAGCAAAAAT
CAAGCAGGATTGAGATCCCGATCGGAATGGTAAGGATGGAAGAAGAAGAT
CGGGTGATTGATTGATTACCTTGGGGCTGGGGCTGAGGGGATGCAGCAGA
CGGACGAAGCGCGTGGAGATCGCGGGCGGAGGTGGGGGCAGCTTCGATGG
ATTGAGGAGGAGTAAAGAGGAGCAGTGGGAGCGAAGAAGCTGGCACGTGC
AGGGATGTGCTTGGACCGTCGGTCGGAAGTCGCTCGGTCGGCTTTTCGGC
TTCGGGTCTGGTCAGCGAGAAAGTGGCTTGTGGCTCGAATTTTTTAAACA
ATTGCTTCAACGGGACTACGGGAGGACGTGATTCTCGAGTTCTGATTCTT
TTTTCTTTCGATTTACGCAGAGGAATCGAAGTTGTTGATTGATTCTGGAT
CTTCTCTGGGAGTTTTTCCTTTGTTTCTTAAAGGTGGAGTATACTTATTT
TGAAAGAGATTTTTTTTTTGTTTTTGTTTTGGCCTATAGATTTGAAAATT
AGTAAAATCCTTGCAATCGGTGTAGATTTGGAATGGTAGCAAAGCATTTA
TTGCATTTTATACAAATTTGAAACCTCAAGATTTTCAATTAATTAAGGCA
CGTCATTTAAGAGTGAGAAATTTGGAAATGATCCTTACATATATGGAAGG
AGGGAGCAGGAAAATGGTAAGTGATAAAACCGTGAAAATTAAATCCCTTT
TATGGAATTAAGAAAAAAATAATCTTACTGTAAAACTGTAACCAAATCTT
A
>plate64_E06_JJ7819_HpaII_PJJ2LBA_RB_F3_040 T-DNA insertion locus in Brachypodium Bd1
TGACGGTCTCCTGGCCATGGGCGCGGATGGTGCCGGCGTCCGGGATGAGG
CCGGAGACCAGCTTCCGGCCGTCGCTGTCGACGAGGTAGTCGATGTCGAC
GAGCGGGATGGGGACCGGGTTGGGGTTCTTGATGAGCACGTCGACGATGA
AGTCGGCGCCGTCGAGACCGATGTGCGGGACGTGGATCCCGGAGACGTCG
GCCGTGGGCTTCCCGAAGCCGACGGCTTCCTCGATCTTCTCCCCGATGTC
GTGGATGAAGTCCTTCACTTTCTCGATGAACCCCCCGCCGCCGCTGTTGC
CCTCTTCGTCGTTCTTCTTGTCATCCTTCTTCTTGTCGTCGTCCTTGTTC
TTGCCGAAGCCGAAGGCGCGGTCGGTGACCGTGTCGGGGTTGTCGGAGGA
GGACATGGCTGGGTGGGGGAGGAAGCAAGATCGGGAGAGCGAGCAAAAAT
CAAGCAGGATTGAGATCCCGATCGGAATGGTAAGGATGGAAGAAGAAGAT
CGGGTGATTGATTGATTACCTTGGGGCTGGGGCTGAGGGGATGCAGCAGA
CGGACGAAGCGCGTGGAGATCGCGGGCGGAGGTGGGGGCAGCTTCGATGG
ATTGAGGAGGAGTAAAGAGGAGCAGTGGGAGCGAAGAAGCTGGCACGTGC
AGGGATGTGCTTGGACCGTCGGTCGGAAGTCGCTCGGTCGGCTTTTCGGC
TTCGGGTCTGGTCAGCGAGAAAGTGGCTTGTGGCTCGAATTTTTTAAACA
ATTGCTTCAACGGGACTACGGGAGGACGTGATTCTCGAGTTCTGATTCTT
TTTTCTTTCGATTTACGCAGAGGAATCGAAGTTGTTGATTGATTCTGGAT
CTTCTCTGGGAGTTTTTCCTTTGTTTCTTAAAGGTGGAGTATACTTATTT
TGAAAGAGATTTTTTTTTTGTTTTTGTTTTGGCCTATAGATTTGAAAATT
AGTAAAATCCTTGCAATCGGTGTAGATTTGGAATGGTAGCAAAGCATTTA
TTGCATTTTATACAAATTTGAAACCTCAAGATTTTCAATTAATTAAGGCA
CGTCATTTAAGAGTGAGAAATTTGGAAATGATCCTTACATATATGGAAGG
AGGGAGCAGGAAAATGGTAAGTGATAAAACCGTGAAAATTAAATCCCTTT
TATGGAATTAAGAAAAAAATAATCTTACTGTAAAACTGTAACCAAATCTT
A
>plate65_3_B01_JJ8049_HpaII_PJJ2LBA_RB_F3_013 T-DNA insertion locus in Brachypodium Bd1
TGACGGTCTCCTGGCCATGGGCGCGGATGGTGCCGGCGTCCGGGATGAGG
CCGGAGACCAGCTTCCGGCCGTCGCTGTCGACGAGGTAGTCGATGTCGAC
GAGCGGGATGGGGACCGGGTTGGGGTTCTTGATGAGCACGTCGACGATGA
AGTCGGCGCCGTCGAGACCGATGTGCGGGACGTGGATCCCGGAGACGTCG
GCCGTGGGCTTCCCGAAGCCGACGGCTTCCTCGATCTTCTCCCCGATGTC
GTGGATGAAGTCCTTCACTTTCTCGATGAACCCCCCGCCGCCGCTGTTGC
CCTCTTCGTCGTTCTTCTTGTCATCCTTCTTCTTGTCGTCGTCCTTGTTC
TTGCCGAAGCCGAAGGCGCGGTCGGTGACCGTGTCGGGGTTGTCGGAGGA
GGACATGGCTGGGTGGGGGAGGAAGCAAGATCGGGAGAGCGAGCAAAAAT
CAAGCAGGATTGAGATCCCGATCGGAATGGTAAGGATGGAAGAAGAAGAT
CGGGTGATTGATTGATTACCTTGGGGCTGGGGCTGAGGGGATGCAGCAGA
CGGACGAAGCGCGTGGAGATCGCGGGCGGAGGTGGGGGCAGCTTCGATGG
ATTGAGGAGGAGTAAAGAGGAGCAGTGGGAGCGAAGAAGCTGGCACGTGC
AGGGATGTGCTTGGACCGTCGGTCGGAAGTCGCTCGGTCGGCTTTTCGGC
TTCGGGTCTGGTCAGCGAGAAAGTGGCTTGTGGCTCGAATTTTTTAAACA
ATTGCTTCAACGGGACTACGGGAGGACGTGATTCTCGAGTTCTGATTCTT
TTTTCTTTCGATTTACGCAGAGGAATCGAAGTTGTTGATTGATTCTGGAT
CTTCTCTGGGAGTTTTTCCTTTGTTTCTTAAAGGTGGAGTATACTTATTT
TGAAAGAGATTTTTTTTTTGTTTTTGTTTTGGCCTATAGATTTGAAAATT
AGTAAAATCCTTGCAATCGGTGTAGATTTGGAATGGTAGCAAAGCATTTA
TTGCATTTTATACAAATTTGAAACCTCAAGATTTTCAATTAATTAAGGCA
CGTCATTTAAGAGTGAGAAATTTGGAAATGATCCTTACATATATGGAAGG
AGGGAGCAGGAAAATGGTAAGTGATAAAACCGTGAAAATTAAATCCCTTT
TATGGAATTAAGAAAAAAATAATCTTACTGTAAAACTGTAACCAAATCTT
A
>plate75_3_C07_JJ9063_HpaII_PJJ2LBA_RB_F3_059 T-DNA insertion locus in Brachypodium Bd1
GCCCTGCGGAGGCTGCTGCGGCGCCGGAGCCTGGCCGACACGGAGACTGT
TGTGCACATGGCGGACGACGGCGCTGGCCGCCTGCTGGTGATCATCAACA
GGCTCTACTTCAAAAAAGAAGCAACGGGTGATGATAGAGATTACACGGTG
GAGTTCAACGTGTTCCGGCTGGATGCCGAAGCCAGGAAGCTCGTGCCGGT
GAGGAACCTCGGCAAGCGTGCCCTGTTCCTTGGGAACTACTGTGGCGCGC
TGGTCGTGTCGGCATCAGCGTCGGCTCCGGGCACCATCGTGCACAACGGT
ATCTACTTCCAGCACGATGGGCACCCTACGTTCTTTGTGCGGCGTCTGTC
GCGTAGGAACAATAATAGCCTGGCCATCAAAGCTCCCAAGGGTAGCTTCC
TTGATGATCTCACCTCGTACGTCAAGTGGAACGGGCGCAAGACCATTGTG
GCGCCGGCTGCCAGCATCTATGGTCGAGTCTAGAAGCTCTATTAATGCTT
ATGATTCCGATCCTAAGCTTTTAATTAAGTGCGACTTAGTTTGTTTAATT
AATTTGATTTCCAGAGATTGTTGTATCAGTTTGTTTAAGACATTTTTGCT
TAATTTGATTTCAGAGAGATTGTGATCATGTATCAGTTGGTTTAAGAACT
TGTTCAAGTTTTCCCAGTTATTATGTTATCCACACACAATTGATGGCCAA
GTGTGAACCACACAATTTATGGCTAAGCGTGAATCACAAAATTATAATGG
CAAAGTGTGAACCACACAATTTATGCCTAAGTACTGTGAACCACACAATT
ATAATGGCAAAGTGTGAACCACACAGAATAAGGACTTGTATACCGTGTAC
ATGTTTTCGGCATATATATTTTTGGTCAATCATGAAAAATCACCTATTCT
GCCCGTTTTCGTGCCTTATAGCCCACCTTCGGCCGATTTTCCGATATCGT
GAACCCGGTAAAAGTTTTCGGCCTACTTTTGGCTAGTCATGAAAAGATCA
TCATTTTATATGTTTTCATGGGCTATAGCTCTCGTTTTTGGTCTTTCGGC
TGATTTTCCAATATCTTTACCGTCATACATGTTTTCAGCTTTGTTTGGCC
CGTCATGAAAAAGCACCGCTCTTACCGTTTTCGTGGGCTATATAGCCCAC
ATTTTTTGGATTTTGGGTCGTTTTTAGATAACATGACTCACGTACTGTTT
T
>08112010_1_E08_plate21_JJ5264_HpaII_PJJ2LBA_RB_F3_028 T-DNA insertion locus in Brachypodium Bd1
CTTAGCTAGACTCACTGCAATGGCTGGACTCGGTTCCAAATAAACTTGGC
CCCTTCTTAGCTATGGGTTTTGACCAACATTGCACATGCTCTAAAGCTGG
TGAAAATCAATTGGAACTTAAAGAAAACTTTCAGTTACTACCAACTCTAC
TGTGCAATAGTAAAAGGCTGCATCAGATCGATCATCCATCCCCGAAGCAA
GGAGAAAGACTTCAGTTAGTTCAGTATATTCAGCGCCATATTATGATCAT
CCGGTTCTAATTTTTCGCCCAAACCGATGCATGCAAGCAAGCAAAACGTC
CCAAGACCGGGCAGAACTTTCGCCAAATCCTGAACTTTTCTCGTCGCAGC
AAACACACACAAGTTCAGCAGGAGAAAAGGCGCGGTATATACGTTTCTAC
GTCAACCAGAGTTCAGAGAAACGGCTGTTGGCTGGCCAGCAGTGCAGTAC
ATAGCTGGCAGTGAATTAGTGCTAATTAGTGTAGTGCCTTAATTTGAATA
CTTCATTTGACTGGTTCCGAAAAAAAAACTTTGGATGGATGCGAAGTATA
TGGAAACAGTTTCAGAAATGAGCTAGCTAATTAATTCATTGTCATTGTGG
AGCCAGCTGCTCTCCATCTCAGACGGACGGACCACTTTCAGCAGAGTGTT
TTCCAGAACCTTCAAAAAATATTAATATAATGTAATTTAATTTGAAAGAA
AAGGTAGGAGAAAAAAACGGAAATTACATTGTGTTCGTAGACCTTTTACC
ATGGTACATTCCTCTTTCCGTGTCATGTACGTCGAAAGCGACTAACACCA
GATCGCGCGGCAGTACTGCTAGCTGCGCTATATTTGGGGTCATGAAAGCG
ACGGCCCACGGATTTACTTGTTATATACTCACGTTTGCAACGGGTAATCA
AATCAAAGCGACTGATCTTTTCGCCGCCGGCCGGCCGGACGTACGGTGCA
TGGCAGTTGAATTCATGCATGCCAGTTAATTTACCTGGGTGCAACGGCAG
GCATGCATTGCATGCCTGCAGCTCTCGCGTAAGTTCCTGGCCTGACCAAG
AAAAAGGACGGCTGTACTTGAGGTATCGATCGACCGTGTGCTAGTTTATT
CCACGACCATTTTACCAATGCAACGTTAGCGTAACGATGTCTCAAGTTTG
TCAAAAAAATATAATTTTTTCTATTAGCTTAATCTTTTGTTGAACTGGTT
C
>08112010_1_I10_plate21_JJ5265a_HpaII_PJJ2LBA_RB_F3_039 T-DNA insertion locus in Brachypodium Bd1
TAGCTAGACTCACTGCAATGGCTGGACTCGGTTCCAAATAAACTTGGCCC
CTTCTTAGCTATGGGTTTTGACCAACATTGCACATGCTCTAAAGCTGGTG
AAAATCAATTGGAACTTAAAGAAAACTTTCAGTTACTACCAACTCTACTG
TGCAATAGTAAAAGGCTGCATCAGATCGATCATCCATCCCCGAAGCAAGG
AGAAAGACTTCAGTTAGTTCAGTATATTCAGCGCCATATTATGATCATCC
GGTTCTAATTTTTCGCCCAAACCGATGCATGCAAGCAAGCAAAACGTCCC
AAGACCGGGCAGAACTTTCGCCAAATCCTGAACTTTTCTCGTCGCAGCAA
ACACACACAAGTTCAGCAGGAGAAAAGGCGCGGTATATACGTTTCTACGT
CAACCAGAGTTCAGAGAAACGGCTGTTGGCTGGCCAGCAGTGCAGTACAT
AGCTGGCAGTGAATTAGTGCTAATTAGTGTAGTGCCTTAATTTGAATACT
TCATTTGACTGGTTCCGAAAAAAAAACTTTGGATGGATGCGAAGTATATG
GAAACAGTTTCAGAAATGAGCTAGCTAATTAATTCATTGTCATTGTGGAG
CCAGCTGCTCTCCATCTCAGACGGACGGACCACTTTCAGCAGAGTGTTTT
CCAGAACCTTCAAAAAATATTAATATAATGTAATTTAATTTGAAAGAAAA
GGTAGGAGAAAAAAACGGAAATTACATTGTGTTCGTAGACCTTTTACCAT
GGTACATTCCTCTTTCCGTGTCATGTACGTCGAAAGCGACTAACACCAGA
TCGCGCGGCAGTACTGCTAGCTGCGCTATATTTGGGGTCATGAAAGCGAC
GGCCCACGGATTTACTTGTTATATACTCACGTTTGCAACGGGTAATCAAA
TCAAAGCGACTGATCTTTTCGCCGCCGGCCGGCCGGACGTACGGTGCATG
GCAGTTGAATTCATGCATGCCAGTTAATTTACCTGGGTGCAACGGCAGGC
ATGCATTGCATGCCTGCAGCTCTCGCGTAAGTTCCTGGCCTGACCAAGAA
AAAGGACGGCTGTACTTGAGGTATCGATCGACCGTGTGCTAGTTTATTCC
ACGACCATTTTACCAATGCAACGTTAGCGTAACGATGTCTCAAGTTTGTC
AAAAAAATATAATTTTTTCTATTAGCTTAATCTTTTGTTGAACTGGTTCG
A
>07012010_M03_plate76_JJ10449_HpyCH4IV_PJJ2LBA_LB_R2_004 T-DNA insertion locus in Brachypodium Bd1
ATAAATTAAGATTGTGGTAGTGTTCTGTTAGGTACGGAACGATTGATATA
TGGAGTATATCGATTGGATGGAAGAAGAAAGGGGAAGAAAAATTAGTGAG
GCGGCCAGTGCGCCATGATTGCCGCTTTACAAAATCTTACTCGAACAACG
CCGTCAGTGTTAATTTCGTACGTACCCAAATGATGGGCAAAGTTTTCAGT
AATGATCATGCAGCGAGTAATCTACAGTACGTACTGAATCGCCATGCCGA
CGCACCACATAACGATGCATGAGAGATGGAAAGGAAGAAGTAATTAAGAA
GACATATATGTTGACTTGGCCGTTTTTCTTCTTCGTGTTACATCTGGATA
TATAAAGTAAACTTAGCAAAATACAAAAGTAGAGCGATACAAAAGTCGTG
TTTAATGGTACTCCGTAGTAAGTATATATGATCAGTGGCCGACTGGCATC
ATTTTTTTGGTGTGACAAAATCTACCGGTTGTGCTGATGAGATGGAGTAC
ACTGACTGACAGAGGACCATGTACGTAGTGTGTATCCGGGAAAAGGGAAA
GGCCGGACAGAAGGAATGTTTGGCGTCCACGTACGCACTGCTATAGCGTA
TGATCCCGTCGTACTATACGGGGACCGGCTAGCAATGGGCGGACCGTTCG
GTGCCGGACCACGGCCCCGGCTTTAAAGCTGCTTATTTCGTTGCACGCGC
GGCGCTCATCAAATCCAATGCGACGTTATTCCGTTCCTTCACTCCATCTG
CAGCCTGGCGTGGCGGCCCGGTACGGTTGCAACCGCAGGGACGCGATTCG
GTTTGTGATGAATTGAGAGTTCCATCGCGGGGCGGCATGGACGCGTGTGG
CCGGTCACTGGCCGGCACCGACCGTTCGATATCTATTTGGATCGTGACGG
GGCCAAACCATATAAAAACGATGTATTTTACGCGAGTACGTACGTTGCAT
GCACGGTGGCACACGGTGAGAACTCGAGTTCGTTGGCACACGGTCCATGG
AGACAGAAGCGTCCACGAAGCATCAGTCAGCACTACGGCCCCGTTGGTGT
CCAGTCCCCGATGTGCTAATTGTAGGAGCATTTATTTTGTTCGTCCTGAA
AAAAAAAAGGTCTAGTGTCTCACATTTTTTTTTAGAACAAGTATAGTGGC
TCACATCACATAATCACCTTTTTTTTGGAGAAAATACACATAATCATCTT
T
>plate12_3_D11_JJ5974_HpyCH4IV_PJJ2LBP2_LB_R3_089 T-DNA insertion locus in Brachypodium Bd1
TCGCTCTTCTTGTCAGGCTCCTCAAACAAACCAGAGAGGTCGAGTCCAGT
TGAAAGGGAAATTATATCAAAAGCATTCAAGTTGGTGGGCTTCTTTTCTT
CTTGCAGCTTGCCCTCCATCATTGCTTCAGAAGCCAGGCTCATGTCAACA
GGAACTGCATCCTTTGCTTGTAAATTATACCTGAGCAGCTTTGCATCTAG
ACCCTTCCTGAACCAAGGATTTTCCATGATTTTTTCAATTGAGATCCTTG
TGCTGGGGTTAGGATCTAGAATCCTTAGCAGAAGCCTTCGAATATCTGTT
GAGAACCAACTTGGGCATTTGAATTCTGCCTTCCCAATCTTCTTATACAT
ATTCATCAGATTCTTATCATGGAATGGGAGTTGCCCAGCCAAAAGCACAA
AGAGGATCACCCCGCAAGACCATATGTCAGCCTTTGCGCCATCATAGCCT
TTTCTATTGATTACTTCTGGAGCAACATAAGCAGGCGTGCCGCAGGATGT
ATGGAGCATCCCATCATGCCTTCTACATTCAGAAATAGTACTTAGACCGA
AATCTGAAACTTTCAGATTGCTGTGCTCATCAAGAAGAAGGTTTTCTGGC
TTCAGATCACGGTGATAGACGCCCCTGCTGTGACAAAAGTCAACTGCGCA
GATCAGCTGTTGGAAGTACTTCCTTGCAGCATCTTCCTTGAGTCTTCCTC
TTTGGACTTTGTTAAACAGCTCGCCACCCTTCACGTGCTCCAACACAAAG
TATATCTTCGTTTTGGTAGCCATAACCTCATACATCTGAACAATGTTTGG
ATGCTTCACCAACTTCATCACAGAAATCTCTCTTTTGATCTGATCAGTGA
GACCACCCTTCAAAACCTTCTCTTTGTCAGTCACCTTGATGGCAACACTC
TGCGAGGTCTGAATATTACGGGCATGATAAACCTTGGCAAAGGTCCCTTG
CCCAAGCATCTTCCCCATCTCGTACTTCTGCATCAGAATATTTCCCTTCT
GCTCTACCATCTTGCCAGATATATGCTATGCACACAGAGAAGCAGTGATC
CCGAACCTTCAAGGAGCCTGCAAGCGCTAGATGACCTTCAACCGTCACCT
CCGAGATGGTAATCTAAGAAGATGGTTGAGATGCGACGTCGAACCCCATC
GTGCGAAAGCACATGGAACAAGAGGTGTGTATGTTCTTGTGAACCAATGT
C
>plate63_B01_JJ9948_HpaII_PJJ2LBA_RB_F3_013 T-DNA insertion locus in Brachypodium Bd1
ATAATGGCCACATATATAGCGAGCCTTATTAATCGATTCACTCACTCATC
CCCTTGAAACAACGGCGAGGATTCAAATTCAACCTAGTTCACCTTGGAGC
AGCTGAGCCTGACCTGGCCCTGCGACCCAGTCAACGGGCCAAGGTTCCCC
ATCTTCACCATCGCCGACGCGAATGCGCCACTGAACGCCGCCGCGCTGGA
CGCGAAGTTGCTGACAATGTTATCAGCTCCCCCGCCGTTAAACAGCACCT
GGTCCGAGTGCAGCAGCCCCTTCTTGGCCTGCAAATTCACATAGTACTTG
TTGTCGAAGTAGTAGGGCGTGCTCACGTCCAGCGCAGCCAGGTTGCCGTC
GCCGGGGGCGCCCGTGGGCCGCGGGCAGTTGGGCTTCAGGGACGCCGCGA
AGGCGGCGTCGATGCTCGTGGTCTCGTTGTAGAGCCTGTCCCTGAAGTTG
AGGCACTGAGCTTGCCCGATTGTGTGAGCGCCTGAAAGTGCCACCATTTC
TGTGAGCGAGAATCCTTTGTCGCCGAAGGACTTTGTGAGGTTGACAAGGT
CGAAGAACGGCGGCGGAAGGTCGCTGTTGGCCAATGCCTCGTTTGCCGTC
AGCGAGTCTCGCCTGCCCAGCGGCACCGTCCAAGATGGCCCTCCCAACTG
TGCACCAGAAGAGCAAAAAACAAGATTATTAATGATCTCCTTGGGAGCAA
TGTACTGTTGTAGTACGAAACACGGATACGACTCTGAGCTGGCGTATCCG
TATCGGATACTGCATGGATACGCCTGGATACTCCCCGATACATATTTTGC
CCGTATCGGATAATTTTTCGATCTAATTTTTTTTTTTAAATATCCGATAC
GTGAGGGATACTTCCCGATACTTGTGGGATACGGGAAACTAAACATCAGA
AGAAGCCCATCGGCCATCGATTTATCCTACCCATCTCCCTTCTCTGTTCA
CGCGGAATGGGTGATTGATTTCATGACTTCTTTCTCCAGTTCTCTCCTTC
TCTGCCCAGGTCAGCCATAGCAAGAAGAGCATCAGCTTCAGTTGGGAGCT
TGAGCTCGAGCACTGCAGGAAACTGGGCAACAATCTTGCAATGGAGTTAA
ATTTTTGACTGCTTCTCATATAAAAATTTGTACTTTCTGTATTTTTTTAT
TTAACATATATATAGAAACGTATCCCCGTATCTATGTTTTAAAAAAATTG
A
>plate63_B01_JJ9948_HpyCH4IV_PJJ2LBA_RB_R3_013 T-DNA insertion locus in Brachypodium Bd1
CACATATATAGCGAGCCTTATTAATCGATTCACTCACTCATCCCCTTGAA
ACAACGGCGAGGATTCAAATTCAACCTAGTTCACCTTGGAGCAGCTGAGC
CTGACCTGGCCCTGCGACCCAGTCAACGGGCCAAGGTTCCCCATCTTCAC
CATCGCCGACGCGAATGCGCCACTGAACGCCGCCGCGCTGGACGCGAAGT
TGCTGACAATGTTATCAGCTCCCCCGCCGTTAAACAGCACCTGGTCCGAG
TGCAGCAGCCCCTTCTTGGCCTGCAAATTCACATAGTACTTGTTGTCGAA
GTAGTAGGGCGTGCTCACGTCCAGCGCAGCCAGGTTGCCGTCGCCGGGGG
CGCCCGTGGGCCGCGGGCAGTTGGGCTTCAGGGACGCCGCGAAGGCGGCG
TCGATGCTCGTGGTCTCGTTGTAGAGCCTGTCCCTGAAGTTGAGGCACTG
AGCTTGCCCGATTGTGTGAGCGCCTGAAAGTGCCACCATTTCTGTGAGCG
AGAATCCTTTGTCGCCGAAGGACTTTGTGAGGTTGACAAGGTCGAAGAAC
GGCGGCGGAAGGTCGCTGTTGGCCAATGCCTCGTTTGCCGTCAGCGAGTC
TCGCCTGCCCAGCGGCACCGTCCAAGATGGCCCTCCCAACTGTGCACCAG
AAGAGCAAAAAACAAGATTATTAATGATCTCCTTGGGAGCAATGTACTGT
TGTAGTACGAAACACGGATACGACTCTGAGCTGGCGTATCCGTATCGGAT
ACTGCATGGATACGCCTGGATACTCCCCGATACATATTTTGCCCGTATCG
GATAATTTTTCGATCTAATTTTTTTTTTTAAATATCCGATACGTGAGGGA
TACTTCCCGATACTTGTGGGATACGGGAAACTAAACATCAGAAGAAGCCC
ATCGGCCATCGATTTATCCTACCCATCTCCCTTCTCTGTTCACGCGGAAT
GGGTGATTGATTTCATGACTTCTTTCTCCAGTTCTCTCCTTCTCTGCCCA
GGTCAGCCATAGCAAGAAGAGCATCAGCTTCAGTTGGGAGCTTGAGCTCG
AGCACTGCAGGAAACTGGGCAACAATCTTGCAATGGAGTTAAATTTTTGA
CTGCTTCTCATATAAAAATTTGTACTTTCTGTATTTTTTTATTTAACATA
TATATAGAAACGTATCCCCGTATCTATGTTTTAAAAAAATTGACGTATCG
T
>plate63_B01_JJ9948_HpyCH4IV_PJJ2LBA_LB_R2_013 T-DNA insertion locus in Brachypodium Bd1
GCGAGCCTTATTAATCGATTCACTCACTCATCCCCTTGAAACAACGGCGA
GGATTCAAATTCAACCTAGTTCACCTTGGAGCAGCTGAGCCTGACCTGGC
CCTGCGACCCAGTCAACGGGCCAAGGTTCCCCATCTTCACCATCGCCGAC
GCGAATGCGCCACTGAACGCCGCCGCGCTGGACGCGAAGTTGCTGACAAT
GTTATCAGCTCCCCCGCCGTTAAACAGCACCTGGTCCGAGTGCAGCAGCC
CCTTCTTGGCCTGCAAATTCACATAGTACTTGTTGTCGAAGTAGTAGGGC
GTGCTCACGTCCAGCGCAGCCAGGTTGCCGTCGCCGGGGGCGCCCGTGGG
CCGCGGGCAGTTGGGCTTCAGGGACGCCGCGAAGGCGGCGTCGATGCTCG
TGGTCTCGTTGTAGAGCCTGTCCCTGAAGTTGAGGCACTGAGCTTGCCCG
ATTGTGTGAGCGCCTGAAAGTGCCACCATTTCTGTGAGCGAGAATCCTTT
GTCGCCGAAGGACTTTGTGAGGTTGACAAGGTCGAAGAACGGCGGCGGAA
GGTCGCTGTTGGCCAATGCCTCGTTTGCCGTCAGCGAGTCTCGCCTGCCC
AGCGGCACCGTCCAAGATGGCCCTCCCAACTGTGCACCAGAAGAGCAAAA
AACAAGATTATTAATGATCTCCTTGGGAGCAATGTACTGTTGTAGTACGA
AACACGGATACGACTCTGAGCTGGCGTATCCGTATCGGATACTGCATGGA
TACGCCTGGATACTCCCCGATACATATTTTGCCCGTATCGGATAATTTTT
CGATCTAATTTTTTTTTTTAAATATCCGATACGTGAGGGATACTTCCCGA
TACTTGTGGGATACGGGAAACTAAACATCAGAAGAAGCCCATCGGCCATC
GATTTATCCTACCCATCTCCCTTCTCTGTTCACGCGGAATGGGTGATTGA
TTTCATGACTTCTTTCTCCAGTTCTCTCCTTCTCTGCCCAGGTCAGCCAT
AGCAAGAAGAGCATCAGCTTCAGTTGGGAGCTTGAGCTCGAGCACTGCAG
GAAACTGGGCAACAATCTTGCAATGGAGTTAAATTTTTGACTGCTTCTCA
TATAAAAATTTGTACTTTCTGTATTTTTTTATTTAACATATATATAGAAA
CGTATCCCCGTATCTATGTTTTAAAAAAATTGACGTATCGTGGTATCCCT
G
>JWU_12202008_E01_JJ406_BfaI_POL001_LB_F5 T-DNA insertion locus in Brachypodium Bd1
ATTATTTTCAAGCTCTCCCGACGTCTATCTTCGTAAACTCGCGTACCACC
AATCTCTTTGAGAAGATCCAGACGTTCAGAATCTTTCATTAGAGTAAGGG
ATGCAATCTACACAAATGTTTTGTTAATATTATATCTGAAAAGATCATGG
GAACAATCAGATGAATGATTATTACCTTTCCCTGCTGGACAACATAGTAT
GGATTAGAGCGAGAGAAACCAGCACTCTCCAGCAGATTCATTACTTCAGT
TTTACTGAACATGAGCGATAAAGCGTGGGTCTGAGCAAGCAACAAGATAC
AACACGGCTTTACTAGTTTAGGGCATAAGACAATATACCTGACATGTTTT
CCATCTAAATAGTACTCATCCTTCTTTGAAGCAACTGTCCTTCGCAAGCG
CACCTCTTCTTTATCAACCTGCAGCAAAATTCAATAATTTAGACAACTTG
CTCCAAAGTCTAGATGTTGACATGACATGTCACTCTGGATGTGTCGCTCA
TTTTGTACTAAGTGTCTAAGTTAGTACAAACTTTGTACTAGACGAGCGAC
ACTTATTATGGATCGGAGGGAGTATTCATAATCATAATGACATGTACGCT
CTTGTATGAATGATATAGATATTGATACTTTTGCCAGTGAAATATATAGT
CTGAGACTCATGAAGATAAATTTAATCAAATAAAGTAACACTGAACAAAT
TAGAAGACTTACTGGGATACGATTGTCAGAATTGTCAAACACTATCTCGA
CAAAAGCAGATACAACTGAGTGTCCAGCACCTTCCTGGCAATGGATATTA
GTATCAAACACCAGTCACCTATTTCAACTGTTCAGATCAAATAAAGAGGA
TGCATACATGGAGAAGAGCTCCCCTGTCCTCACTGCGCAGGTTCTGAAAC
ATGTCACTCAGGACAAACCTTATAGCTGGAACATTTAGCATGCCAAATTA
GGAGGAGAGTAGCATATAAGCGTCAAGAGGCATAAGAAAGAATAGTAATC
CAGCAGAATCACATGTTCTAAAATATTACCATGGAAAAAGTTTGATTTGC
CAGATCCATTTGCTCCAACTGCGATGAACAGTTAAATCAAATGTCAGTTC
AGTAAAACTATGCAGTGGACTCAAAATCGAATTTCTAGGACACTCATTAA
AAAATAAGCGTTGGTCAATATGTCATCAGGAAAGATAGGAAAGCATGCAA
G
>plate49_3_G02_JJ6245_HpyCH4IV_PJJ2LBP2_LB_R3_004 T-DNA insertion locus in Brachypodium Bd1
AAGGATTATGCACCAGCCGCAGCCGCAGCTCCAGCTCCAACTGCAGCGTA
AGTTACATCAGAATCTTGATGGCCTTGGATTGTTGTGTGTTTCATTGAGC
TAATGTACTCCAATTTTCATATTACAGGGCCCCAAAGAAGGCGAAGAAGT
GAAGGTTTGTTTGATGCGAAGCTTTAGCTTTCTGGAAAAGGGTTAGGCTA
ATTTTGGAGCGTCAGAAATGTGTTGGGCTATATCCAATCAGTCGTGTCTA
AGATACCTTATAAACATATCATGTTTGTTCTGTTGGTTGGATGTAAGCTG
AGATGTTTATTATGCAGAGTTTCTTTAAAGGTTATGTTTATGAACCTAGT
TTTTACATCCTGTATCACCTGCTTACGTATTATCATTACGTCTCCTGCTG
GTCTTTGGCAACAGGAGAATCTACGGTAACGCCATTTGGTTTTTGACGTG
GGTACACGTTTTTGTTTGTTGTCTGATTTGGGTGTTGATTTCGTGAAGTG
GTGAACTCTTGCGTATGCGCTGTTCACCGAAACTAAGGTCCATTGTATAC
AATCCTGCTCATGTTGGGCTAGGTGCATGCATAAAGGGCGTATTTGGTTT
TTGCTTGACTCGCCGGACTCTTGTTGTTTTCTGGCATATGGTACGTGGCT
GCAGTACGGTTTCAAAAGCCTCAAAGGTATTTCTCGTGCATGCACAAATA
TATGGTCGCGTTTTGGTTGGCTGAACAACGAAAACCGTATATTCAAGCTA
GCTCGAGAGAAATCATATTACTGCTGCTAACATATTTAGCACCCACATTC
GATAAACAAAAAGAGACACAGCATAATTTACACTGCGAACATATTTTACA
CCCAGTTTCAAGAAAAGAAAAAACGAGCACAACATAATTTACAACTCTCT
CTGACCATCTCCAGCATTCGTACGTTCGAAATGCTCTATTGCCACTACGA
CAACAAACTCCACTGCTGCACGAAGCAACTAAGATGCGCTGCGCAAGCGA
GTTTAATCACACGGCAACCATCAGCTGCCCCACGGCGCGGCGCCGCCGTC
TCCATGGCCGCCGCGGCGGGCGGCGAGCATGGCGGCGAGAGCCCGCGAGT
GCGGCCAGGCGGGGTTCCCTCGCCTGGCGGCCTCCCTGAACATCTCCTCC
GCCCGCGCCAGCGACTCGTCCGCCGTGTCCTCCACCATCGTCCCGGGCAC
G
>plate63_C03_JJ9993_HpyCH4IV_PJJ2LBA_LB_F2_027 T-DNA insertion locus in Brachypodium Bd1
CTTCAAGCACCAAAAGCCTGGCCTGTTCCAGTTCTATCCGACACTGGATT
CCACATCCATGTCAGTGGAATGCACACAACAACAAGTAACAAAGTTTTGA
AACATTCCTAAAGGAATATTTTTCAAAGCCATAATAAATAAACAGCTATA
ACTTGAGAAGCTGTAGGGATGTTTAGTTGTCTGGACTCTGGAGCCTATAT
GTACAAGCAGCAGATTAATATTGAAACTCCCTAGAAAACATAAGAACAAC
AAAATGATAACTCATGTGGCATCTAGTATCTGTGAAATAGACACGTTTAT
TTACCAAATTCATGGATTTGCAAATGAACGATGCAAGCGGTCAAAGAGGT
CATACCTTTGCAAGGTCTGATTGAAACGAACCATGCTGTGCAATCCTCTT
TCCAAATGCGGTCCTACTTAAGGCCCTCTCAACCATCATATTCATGCCAC
GTTCTGCTGCTCCTATTAGTCTCATACAATGATGTAATCTTCCGGGACCT
AGTCTTCCCTGTAAAGCATCTTCAATATGACATTGATAGTACAGATTATA
AAATTATCAGTATTGGAAAATTACTGCTTACTTGAGCAATCTCAAAACCC
CGTCCTTCACCAAGGAGGATATTGTTGACTGGAACACGCACATTGTCAAA
AGTAATTTCTGCATGCCCATGAGGCGCATCATCGAAACCAAAGACTAATA
ATGGTCTCCTTATCTGCACTCCAGGAGTGTTGATATCCACTAAAATCATT
GACTGCTGCTTATGTTTAGGTGCTGAGAAATCTGTCTTTCCCTGGATGAA
ACAAACAAGTTTGACATTAAAAGAAAACTTTACATCGCCCATAGCACCAC
TTTAATGAAGAGGTAACAGTTACCATTAATATCAGGATTTTGCATCTTGG
GTCCATAGCCCCACTGGTCCACCACTTCTTGCCATTTATCACATAGAAAT
CTCCTTGTCTGTCGATGGGGGCAAATATCAGAAGTGAGCAGCAACGCAGA
AAGCTTAAACTAGAGAAAGCAATGCCATTTGTTTTAACTATCAAAAGAGG
GGGCAAGGAAATGCATGCTGTGGTGATATAAATGCCTTCCTGAAAAATAT
ATGAGATTTAGGGGTTTCGAAAAATTAACTATTTTTATCCTATTAAACTG
AAAATAGTTTTAGATGGAAAAAATAGAAAAACGAGAAGGTTGGCTGCTGC
A
>plate63_C03_JJ9993_HpyCH4IV_PJJ2LBA_LB_R2_027 T-DNA insertion locus in Brachypodium Bd1
CTTCAAGCACCAAAAGCCTGGCCTGTTCCAGTTCTATCCGACACTGGATT
CCACATCCATGTCAGTGGAATGCACACAACAACAAGTAACAAAGTTTTGA
AACATTCCTAAAGGAATATTTTTCAAAGCCATAATAAATAAACAGCTATA
ACTTGAGAAGCTGTAGGGATGTTTAGTTGTCTGGACTCTGGAGCCTATAT
GTACAAGCAGCAGATTAATATTGAAACTCCCTAGAAAACATAAGAACAAC
AAAATGATAACTCATGTGGCATCTAGTATCTGTGAAATAGACACGTTTAT
TTACCAAATTCATGGATTTGCAAATGAACGATGCAAGCGGTCAAAGAGGT
CATACCTTTGCAAGGTCTGATTGAAACGAACCATGCTGTGCAATCCTCTT
TCCAAATGCGGTCCTACTTAAGGCCCTCTCAACCATCATATTCATGCCAC
GTTCTGCTGCTCCTATTAGTCTCATACAATGATGTAATCTTCCGGGACCT
AGTCTTCCCTGTAAAGCATCTTCAATATGACATTGATAGTACAGATTATA
AAATTATCAGTATTGGAAAATTACTGCTTACTTGAGCAATCTCAAAACCC
CGTCCTTCACCAAGGAGGATATTGTTGACTGGAACACGCACATTGTCAAA
AGTAATTTCTGCATGCCCATGAGGCGCATCATCGAAACCAAAGACTAATA
ATGGTCTCCTTATCTGCACTCCAGGAGTGTTGATATCCACTAAAATCATT
GACTGCTGCTTATGTTTAGGTGCTGAGAAATCTGTCTTTCCCTGGATGAA
ACAAACAAGTTTGACATTAAAAGAAAACTTTACATCGCCCATAGCACCAC
TTTAATGAAGAGGTAACAGTTACCATTAATATCAGGATTTTGCATCTTGG
GTCCATAGCCCCACTGGTCCACCACTTCTTGCCATTTATCACATAGAAAT
CTCCTTGTCTGTCGATGGGGGCAAATATCAGAAGTGAGCAGCAACGCAGA
AAGCTTAAACTAGAGAAAGCAATGCCATTTGTTTTAACTATCAAAAGAGG
GGGCAAGGAAATGCATGCTGTGGTGATATAAATGCCTTCCTGAAAAATAT
ATGAGATTTAGGGGTTTCGAAAAATTAACTATTTTTATCCTATTAAACTG
AAAATAGTTTTAGATGGAAAAAATAGAAAAACGAGAAGGTTGGCTGCTGC
A
>08112010_1_N18_plate45_JJ7291_HpaII_PJJ2LBA_RB_F3_067 T-DNA insertion locus in Brachypodium Bd1
TATCGGCCGAGAGAGGTGACGTACAAGGTACTCGTCGAGGAGCTCTGCCG
GGAGAAAGAGGTCGCCAAGGCTAAGGATGTCCTGGAGCTGATGCTGCAGC
CTCATTGTGCTTATGACAAGCCTGATGATGAGACAAGGACCAGGCTATAC
AATATGTTCCTTGGGGCACTGCACGCTGTGGAGAACCCAAGCGAGCAGCT
CGGTGTGCTCATGTCTATGCTGCAGGAGGAATGCGCCCCAGACGTGATCA
CCATGAACACTGTCGTCCATGGCTTCTGCAAAGTTGGGCGGGCCCAGGAG
GCCAGAAGGATATTGGACGACATGATTAACGGCAAATTCTGTCCTCCTGA
TGTTGTCACCTTCACCACCCTCATATCTGGATACCTGGATGTAGGTGAGC
ATGCAGAAGCCCTCAATGTGCTGCACACTTTGATGCCCAGGCGCAGGTGC
TCCCCTAATATTGTCACCTACAATTCTGTCCTGAAGGGACTGTTTTGCCT
TGGGCTAGTTGACAGTGCGATGCAGGTCATTGACGAAATGAAGTTGAATA
ATGTCGTTGCCGACTCCGTGACTCACACTGTGGTGATCAAAGGGCTCTGC
GATGCAGGACAACTCGAGAAGGCAAAGGGTTTCTGGGACAATGTAGTCTG
GCCATCAGGTATACATGATGGTTATGTCTACAGTGCAATCTTTAGAGGCC
TCTGCAAACTGGGGAAACTGGAACAGGCATGCGATTTCCTGTACGAGTTG
GTAGACTCTGGAGTTTTTCCCGGTGTAGTGTGCTACAACATACTCGTTGA
CACTGCCTGCAAGCAGGGAATGAAGAAACTGGCTTATCAGTTAGTGAAGG
AGATGAGAAGGAATGGCCTTTCACCGGATGCCGTAACTTGGAGGATTCTT
GACAAATTGCATCTGTATGGCAATGAAGAACACGGCAAGGAGCACCGGCC
TCCCACCTGTAACATGGACCAAAGTTCCGGAGATGACAGAGTAGAGCCTC
TCATCTCGACCAAAAATGAAATACCTTCGTTGCTTTCATTGTCGTCGTCA
GAATATCTGGATGAAGTACGCAAGAATAACAATGATGGTAAGGTTGAACA
AGTTGGATACTTACCAGACACTACTGAGAGTTCATCAGATCTGACTGAGT
CAGCCAAAGGGAAGGACTATTTGATGGACAATGCAGCACTTGAAACAACA
A
>08112010_1_D22_plate45_JJ7347_HpaII_PJJ2LBA_RB_F3_093 T-DNA insertion locus in Brachypodium Bd1
TTTACAAGACAATTAGATTTAATAGCTGAGAAATCAATTTATTTCTGACT
AAAACTTAGACAACTTAAGTACATAGCAAAACCGAAAAACACACAAACTC
ACTGGATGAGGCACACTTTCACATCATCCGTTGGAATGAGGGAGTAAAAC
GATCATGATGGGTTCATAGTCCTAAGTATTTTTCTCGAAAAGACGACGTA
AACTGCTTTAGAAAAATTAGAATCATCCCCGGCCTAACTTCCCAGATTTT
GTTTACCCAAACAATTTTTCAGATGGTACGTTTCTGTGAATATCGACCGA
TCGATCGTGTGCGATCTCTGATAAGGATCCCTTCCCCTGTTTAGCCTTGA
GACCAAAACAGACACACACACACACACACACACCATGTGTAGTACGTGTA
TCTCTTATCTCTTCTGCCTTTTTTCATTTGCTCCTCTTTTTTAGCAGTTA
TACAGGCAGTGACATGCATGCATTTAGATTTTATATTTCATTTATTTATT
AACATTAAAGTGCTGAAAATTAGGCTGAATGATTCAAGAATTTCGATCGA
CCGATCCATCCATCCATGCATGCATCGACAGGTTAGGTCGGCCAGCAACG
ATTTAGCAGCGGCTAGCCGCGTCCGAAACGATCGAAATGTGCCTTTTTGT
AACCATGGTGGTGTACACCTAAGTTTATTTGCTAACCGTAGGGTTCCTTT
TCCATTTCTGCTCTGCTGCTTGGTATGCTCCGAGAGCAAGTACCGAAACA
ACATTGCTTGCTGGCTTTTGGGAAAATGATACTGACTCAGCGTCCGTTCG
TCCGTCCGTCCGGCGTCCGAGCGTGTCATATCCGCGTAGGATTAGGTGCA
CCTTGTCTGAAGATTCGTGTATCAGGTTTCAGGTCGCTCTCAGGGCCTCG
TACGACGATTTTCTTTCCCCTCGAAACGATGATTTTTTTTTATCCTTCCG
TCTAACCAACGAAAATTGAGTACTGCTAGCTAGTAGTTGCAGGTTTCAGT
ATTTTGCCTCCTTGTCGAACAACGATATTGTTTTGCCGCGTGAGAAACGT
GCATTAACCGATTCGGACAGTGGAGAGTCGTATACCCAGCTCTGGCACCA
GAAAAGTGAGGGTACGCTTACGTACATTGATGGCCGAGTTCGATAAGAAT
ATGCGGATTTGGATCTCCTGACTTAAAATCAGTGACTTTATGGTCACTGA
C
>plate55_1_A12_JJ7915_HpyCH4IV_PJJ2LBA_LB_R2_096 T-DNA insertion locus in Brachypodium Bd1
GACCGAGCCTAGCTGGTCCGGGGCCTTGGCTCGCGGAAACGGCCGATTTC
TCTCCTGGAGCATGTCGGGTACAGGCTACGGAAGCGACCCAGATGGGTCA
TCCTGATCCTGCCTAGCAGTTTGAGGATAAGGGAGAGTGCTCTTGCATGA
GCTTGATGTTCCTTCCAGCAATGCTACATGTGTGATTTTTTACAAATAGG
TTCACGTAACATTTTGGATCATTTTGATTCACTTGTGTTTTACAAATCTC
GATTTTAGTTGCAGCAGCCGTAGTGAGTCGGGGTTGAAGCGTTAGGAAGG
ACATTCTACTTCCTTCTCCCATGGCTGGCGTGATCGTGGAATTAGGTCGA
GTGCAGTGAGAAAACATGCAGGAATAGTCAAGCAAATGTGGCGTCCATTG
TTCTGCCAAACATCATTTTAGAAGGAAGTAGATTTTACGTCACGAAGCCA
TGAATTTGGGATGCTGTTGTATAGGAGAAAGAAAACTGAGATAATGTCAC
CAAAGAACAAGAGAGCGGAACTCGGGTCGCCGAGGACCCGAGGTCCCCTC
TAAAACATCCGTAAAATCAATCCTTCCATGGAGAGGAGCACATTTATGAA
GCATCCAGACAAATGACAATAGCAAACATTGTTGTGGTGATTTATTTTTA
GTTGCCAATTTGTCATTACAAGAAATTCCAAGTTAGGTTTGGTGTAGTTA
AGTCCAGTGCTCTCCATGTTCAGAAGAAGCAACCTTTATCCACAGAGAGA
GACACACCAAGAAAGATGTAGCCAGCCATTGTGCTTGGTTGCTACAACTT
GGAAGTACACAATCTCCTTCAATAGGAAAAAAAACAATCATCCTCCATAT
AACAACCTCAAAATGGTTAGGCCAATATGTCTTCTTTAGTACTGTCTGTC
TTAATTAGTTTCTTAAGAAAAGAAATGGTCTTATCTTTGCATAAAAGCAA
TGAAAGAAATGGTCTTTATCTTACTTAAACCTTCGGTTTGACTTGGTTAG
TCGTCAGAAGAAAAATCCCATGCCATAAAATACTCATTTTTATCTGCTGT
TCCAGCACTCAGTTCCTCTCGTTGAATTTCTTTAATCCTCTGACAGAGAT
GCTGGCATTATACTACTGGTAATATACTTTTTCTGCCAACCGCGTACTGA
TTACTGCACAAATTTTGTCGAACCTTCTCTGATCCCTTCCCTCGTTCCAC
A
>plate55_A12_JJ7915_HpyCH4IV_PJJ2LBA_LB_F2_096 T-DNA insertion locus in Brachypodium Bd1
TTTTACAAATCTCGATTTTAGTTGCAGCAGCCGTAGTGAGTCGGGGTTGA
AGCGTTAGGAAGGACATTCTACTTCCTTCTCCCATGGCTGGCGTGATCGT
GGAATTAGGTCGAGTGCAGTGAGAAAACATGCAGGAATAGTCAAGCAAAT
GTGGCGTCCATTGTTCTGCCAAACATCATTTTAGAAGGAAGTAGATTTTA
CGTCACGAAGCCATGAATTTGGGATGCTGTTGTATAGGAGAAAGAAAACT
GAGATAATGTCACCAAAGAACAAGAGAGCGGAACTCGGGTCGCCGAGGAC
CCGAGGTCCCCTCTAAAACATCCGTAAAATCAATCCTTCCATGGAGAGGA
GCACATTTATGAAGCATCCAGACAAATGACAATAGCAAACATTGTTGTGG
TGATTTATTTTTAGTTGCCAATTTGTCATTACAAGAAATTCCAAGTTAGG
TTTGGTGTAGTTAAGTCCAGTGCTCTCCATGTTCAGAAGAAGCAACCTTT
ATCCACAGAGAGAGACACACCAAGAAAGATGTAGCCAGCCATTGTGCTTG
GTTGCTACAACTTGGAAGTACACAATCTCCTTCAATAGGAAAAAAAACAA
TCATCCTCCATATAACAACCTCAAAATGGTTAGGCCAATATGTCTTCTTT
AGTACTGTCTGTCTTAATTAGTTTCTTAAGAAAAGAAATGGTCTTATCTT
TGCATAAAAGCAATGAAAGAAATGGTCTTTATCTTACTTAAACCTTCGGT
TTGACTTGGTTAGTCGTCAGAAGAAAAATCCCATGCCATAAAATACTCAT
TTTTATCTGCTGTTCCAGCACTCAGTTCCTCTCGTTGAATTTCTTTAATC
CTCTGACAGAGATGCTGGCATTATACTACTGGTAATATACTTTTTCTGCC
AACCGCGTACTGATTACTGCACAAATTTTGTCGAACCTTCTCTGATCCCT
TCCCTCGTTCCACATCTTTGTCCCTGTCTCCGCATAATATAAGCCAGCAG
GGTGAACTGAAAGATTAGCATCACCTCACCCCCATAAATTATCCATCCCT
GTTGATCCAAGAACAGGGGAGGATTCGTTCGGAGGTGCCAGGTCCAAGAA
ATCCGGCAAGGGTTCTGCCGAATTGGTGTGATTCGAGGGGAAATAGAGCT
GGGGAATTGAGGCGGCGGATTTGGTTTTGGGGGGACAAGGAAGGGGATGT
C
>JWU_080309_2_H11_JJ4624_BfaI_PJJ2LB_LB_F3_081 T-DNA insertion locus in Brachypodium Bd1
TGTTTAATTAGTTAGATATGGTAAACTTTTTATTTTTCATCGGTTTTGCT
TGACCGGCCAGTTTCTTTAATTGTTCATGGGGGCCTTGTTTGTGCTGTAT
CCTAGTAGTAAGTTGGGCTCGCTTGTTTTGTGTGCTGTGTGAAGCCATCC
AAATAATTAAATCATACAGCGCCGAACAGCTCTCTCTCTCCCATTCCATT
TGTTATATTTACAATTCCTTAATTTGCGCTGCGTCCGTGGTAGACTGGTA
CGTTGTCCTTCCCACGCCGACCGCAGGCCCCCTGTGCCGATTCCCTTAAA
AAAAATCCCGTCTCTCTGAGTCTCTGACCCCACACACACGATCCCTCCCC
CATCCCCGATCCCATCCCCAAGCGCCGCCAGCCCATCGTGCCCGCAGCCC
CTGCCCACAGCGGCGGCGGCCCTCTGCCCCTGCCCACAGTGGTGGCGGCC
CTCTGCGCCTCTCCCTCTTCCACACCTCGCCGCCGCCCCTCTGTCCCTCT
CCCCAACTGTCCTCAAACCCTCGGCTTCCCCGTCCCGCATACCCACGGAA
CGCCGCTGCCACGATCTCTCCTCGTGTGCGCCTCCGCCAATCCCGCCTCC
AACTCCCCTACCTCCGCCGCTACGCGTCCGGTCCGTTTCCTCCTCAAATT
TGAGTGAGATGAACGAACACGCTAGTGGATTCTATATTTCTGTGATGCAC
GAGCACGCTAGTGTTTCACTTGCTTGGGGATTGGGGTGTGTCAAGTTCCT
GAAGATCGACCCCGCGGCGTGGGCTGGGTTGGAGGAGACGGCGGCGGCGC
AGTAGGCCAAGCATCACATAGGCGCCGTACGACCTGTCCTCACGTTTCTA
TCCGCTCTTGTGCACAGACACTGTGATCCGATTAGGCACTTGCATTGGCA
AAAGCAGTTCATGTGATTATCATCAGTCAATAAATTGAAGCCTTTACAGG
TTGCATACCGGTTCAACGATTTTGTTTCCCCATTACTGGTAAAGAATTGT
TCACACCTTAGTTTTCTTTAACTTACATATGACAATGTTCTCAATTCCAT
GTTCTTTCATCCTGCTCGTGTCCTTGTGTCGGTACTTACATGTCATTCTG
TTTATCCTGTCATTTTCCAGACGAACCGTGACTTCGATGCAAAACCAATG
GTTATGCTCTTCGGTCAATATTCTACAGGGAAAACAACTTTGATTAAGCA
C
>Plate16_F12_F12Z_JJ3921_BfaI_PJJ2LB_LB_F3_086 T-DNA insertion locus in Brachypodium Bd1
ACCCTAATCAATGGCGGTGCTAGGACGCCAACCCCGTTATGTCGGTGCAT
GGTTTTAACCACTCGGGGAATAGTGCATGAAATGAAAAAAGTCACTTGTG
GTGTCATTTGAAACCCCCTTTTGCGTGTGTTGTCACCACTGGTGCTCGTC
GATCTACAACCCGCTCTAGCGAGACTCTTACCTACTCCTTTCGCCGCGCC
TCTAACCTCCCTAGCTTCATACCGGAGAGGGGAGGGAGGAAAGGGGTACG
TGGTATACTAACCTCCATATCTTCAAGTTGGGGATGGGTGGGGGAGGAAA
TGGGTACGTACGTGGCAGATACGCTAACCTCCCTAGCTTCTAGCTGTGGA
GGGAGGGAAGGGATACGAGATGTGACTGATGTGGCAATGACAATATCATA
GAGATGGGAGGTGTGTGTGTGCAGTGGCAGATGCGCTAACCTCCTTAGCT
TCAAGCTGGGAGTGGAGGGAGGAAGAGGTACATGGTAGATGCGCTATCCT
CCATATCTTCAAGCTAGGGAGGGGAGGAGAGGGAAGGGGTACGTGGTAGA
TGCGCTAATCTCCCTAGCTTCAAGCTGGGGGTGGGAGGGGGGAAGGGGTA
GGTAGTAGATGCGCTATCCTCCATATCTTCAAGCTAGGGAAGGGAGGGGA
GGTAAGGGGTAGGTGGTAGATGGGGCTGTTGTGGCAATGACAATATCATA
GGGTTCTTATTTAATTCTAAGATGTCCATTTAAACAGTGTAGTGAATATA
TGGTCGAAGAATATATTATCAATCACCTATATACATCCGATGGACATAAA
CTTAATTAAACTAGCAAAACAATTGGCCGAATGTTTGTAGCTAGCATATG
TATGTGTGCACGTACTATGCTAGCCCTCGAAATCACGTTGCTCATCGACC
AAATAAAAAGAGCCAAAGATGGCATTATTATTATCTCACACGTCATACTC
CTACAACGCAACAACTTTAATTAACAGGCAACTCTCAATTGATGTATACA
AGCACAAACACTTTGCCCGATTACAAAGACATAATTAAACGGAACGAACA
ATACATTACAATATACATTTATTCGTCATCTGGTACACACACAAGCCCAC
ACATCCAGATGATATGACATTATTTTCACACGACACACTTAATTATACAT
AGGCACATCCCCCAGCCGCTGCTGATCTCTTCGGACAGTCCGGCTGATCT
C
>plate76_G08_JJ11065_HpaII_PJJ2LBA_RB_F3_052 T-DNA insertion locus in Brachypodium Bd1
GCCGCCGCCGCCGCCGCCGGTGCGGCAGTGCCAGAGGAAAGTGGCGATGG
GGTCGACCAGGAGCACGAGGCACCCGGCGGGATCCGATGGGTCGCCGGGG
TGGAGGAGGCAGGTGCAGTAAGGGAGCAGCTGCGGATCGATCGCCAGAGG
GGGCAGAGGGATCCTCCGGCGGCTGTGGGGATCCAGCAGGCAAGCGGCGG
CGTCCCGGTCCAGGACCAGGATCCACCCATGCGGCGTGGGGCACATCGAT
CTGTTCTGCAGCTCCTCCTCCAGCGGGGCGAGCTGGGCGGCGCTGCCGGT
GGTGGTGATGATGGGGCTCGCGACGGCGGCGCCTGTCCGGGGCGCCATGG
TCACGAGGCACGGCAGCGCGGGCGCGTCTCCATCTTTTTTCGAGCTCCAC
GGCTGTGCTCGTGTGCTACTACGGCAGATTGCGGCGGCGGGTTCGACAAA
TAGTTCGTATCCTGAACTCATACTATATAATCTACGACACCAGTTTTCTA
GATATAGTGTTGTTCTTGTCGCTTTTATGTGGTAATTAATGGGTCTATAA
TTTTCGATGCAGCAACTGGAGGATGATGAAGATAGGCTCAGCATGCTGAC
TGACGATATTTTACTGTCAATCTTGGGGAAAGTCAATGTACGAACGGCTG
CAAGGACAAGCGTGCTCTCTACACGGTGGAGGAATCTTCCTTTGTTGCTA
CCTGAGCTCAGCATCCCTGTCAAACATTTCCTCTCTGATCCTATCAAGGC
CAATGATATGAAGAAAGCTATGGTGTCTTTAACCAAAGCAACCAGGAGTT
TCTTGTCTGAATCAAGGAAAGGATTCACCATTTCAAGGCTGCACCTTAAG
CTCTACCTGATCGACACTTTCTTGTGCGACATTGGCCCACTGGTAGGTGA
TGCAATCGACCGTGGTTTGTTGAAAGATTTGGATCTCGCCATTCTTGATG
AGACAGATCTTCTGTTGAATAATCCCGCTGCCCATTCTGTTAGCACTTTC
AGTTAGAGTTAGCTGAATAATCGGCCGAGCAGTGTGTATATGTCCACGCC
TCGCGTCCGTCAGTTTCGTCAGTTATTTTCAGTAGCTTTTAACTAGCGTC
GACCGGGTCGCGTGGGATGGCACGATGGCAACCGGGAGTGGCGCCTTTAG
TGGCGAAGTCACATCGAGCGTCATGGGATGGCATGGCCGGTAAGCTCGCG
A
>plate71_3_G02_JJ9615_HpaII_PJJ2LBA_RB_F3_004 T-DNA insertion locus in Brachypodium Bd1
GGAGTAGAGACATGAAAGGAGTAACTAGAGGAGTACTCAGTACTGTACTT
AGTCCATAGTGGCAAGAACAGACAAGAACAAACATAAAGTACTCCTACTG
ACCTTAAATCCATAGCCGCAAGAACTAGTCCAGCTTGGTGTTCTTCTTCC
ACACGCCCATACTCGATAGCCACAAAGATTGTCCAGCTTCCGGCGAGTAC
CACTAAAGAACAAACGAGCAACGGCTCAACCTACAAACAGAGAGGAAAAA
CAAGGAAAAATCTCACAACAAAAACTTGGAACATAAAACAACAAGAAGAA
GGACAGATGACTAACCTTGGAACAGAGAGCGTCCTCGCCGCCGCCGGATC
CATTCATTACGCCGCCGGATCCATCCTCGCCACCACCAGCAAGAGCAAAC
AAGAACAACGCTCAAGAACTAATCCCCGAAGTACAAGAAGGAAAGAAACA
AGAAAAAAAAAGAGAGGACAGAGGACTCACCTTGGAACAGAGATCACCTG
TCACCGGATCCGGCCTCTCCGCCCCCGGATCCGGCGATTCTTGGCCAAAC
GAAGCCATCTTTTGTCGCCGGAGATTTTTGGCGAGCAGAGCACGACACGG
GGGAGGAGACGAGGAGAGGCGGAGGAGAGGGAGAGCGCAGCACATGGGGA
GGAGACGAGGAGAGGCGGAGGCGAGAGAACGCGGCGGAAACGAGAGGGAA
CGCAGCAGAGGCGAGCTTGAGGAGTGGAGGCGGAGCTCGGAGGAGAGGGG
AGACGAAATTAACAAAACGAATGGGCATCGGGTGTTGTAAGAGAGCAGCG
AGGGTTACCACAGTGATGTTTTTGCAAAAATACCGGCCACGCCAATCTTT
TCGGAGGGAGTATATGCTAAGCAGTATCCTTCGAAACACCCTTAATTTGG
AGACACTTGGAGTGCACCAATGCAAGGTACAGTGCAGTAACTAGCATCCT
TCATTTTTATTTTTCGTTTTAATCTAGGTAACTTATTAACATGAATGGAG
CTTTTGCTCAAGCACAGTTTGTAGGCTCGCGGCCGAAGAAGAGGACACCT
TCCAAACGCCATGGATCAAGAACTACAGATCTTCATCAGTACAAGAACCT
GAAATTGATAGAGATCAAGAGCCATTTTGACGATGTGTTTGAATTTGAAA
CCCGTGGACTTCTATCGGAAGTTTCCGAGGAAATGCCGATGGCACAGTGG
C
>JWU_082509_4_B01_JJ3474_BfaI_PJJ2LB_LB_F3_013 T-DNA insertion locus in Brachypodium Bd1
TATTAGCAATTAATTTTGCCTCACATACTCATGTTGGCTCTAACTTTCAG
TTTTGAAAATCTTGTCGCGAGAGATCCAACGGTGAAAACGGTTCGTAATT
CCAATGTCTGGTTCAAAAGTTATTGTGTTTTGAAATATTTAAGAAACAAA
ATTAAGTGTACTTCACACATTAGTGGAGGTAGCACAGAGAAAATTCACGT
GCATGCATGTGGGGCACGACGTGTATCCATTTACTGCGCGATGACCATGG
TTAATTTTCACTGCACATGGACCACCGTGGGTGCACGTGTTGAGTGCGTA
GTTTGTTTTCTTTTTCGGGTGTGCGCTCGTGAGATGCTAAAAGTGCAGCT
GCACTGGTTAGCCTTTAGATATATAAAACATCACTTTTCTAACATATGTG
ATTTTTGTGAGTATTTTTTTTAAAAAAATTGATAGAATTTTCTTCACCTA
ATTGTTTCTCTTTATTTCGTTGGAGATTTTCCGTAATGCTAGAGTTGTTA
ATTGAAGATCCTCGCGGCACGTGTGTGTGTGGGTCCAATGCTGCGAAACT
ACTCACTCCCTTATCCGTCCGTTCCATTGAAAGAGTGCAAAGGAGCTGAA
AATCTCGTTCAAAGGGGGGCTGCAGAAATGGCGCCGGCTGCCGTCGCCGT
CGCCGGGGCGTTCCCCTTCCGCCTCTTCAGCGCGGAGGCGGCCCGCCGGA
ACGCGAAGAGCGCGCGGGGCAGGCGGGGCGCCGCCAGGCCCGCGAAGCCG
TCGCCCCCTCCTCCCGCCTTGTCGTCGTCCTCCGCCGTCGTCATCGGCCG
CGGCGCGACCACCTTCACCCGCCTCCCTCTCCGCGACGCCGCTCCAGAGT
CCGCGGAGGTCACGCTCGAGCGGTTCCCCACCGCGCAGGGGGACCCCGGG
CGCAGAGCAGCTCCCGCGGTGCCGCGCGGCGGGAGCCTCCCGCGGTTGGG
CGTGGAGGAGGCCGAGGATGATAATGATGAAGAGGCAGTGTTCGGTAGTC
CTGCGGGTAGCTCCGTTCACCGTATGCCTCTGCGAGACTCGCCGGGCGGT
GGCGAGCGCCCCATTGGACGATTCGATGCGCGCGCGGCTAGGAAGGGCCT
TAACGGCCGCGCCAGCTCGCGGCAAATCGTCGAACACCTTGAGGACGGCG
ACGAAGAGGAGGAGGAGGAGGAGTTCGTCGTCACCCGCCTGGAGATTTTC
G
>plate67_2_C10_JJ10355_HpyCH4IV_PJJ2LBA_RB_F3_076 T-DNA insertion locus in Brachypodium Bd1
GCACAACAGAACTCCACCGCGCGCTCGATGCGGCTTGGGAGCAAGGGAGG
CGGGTGGGGGAGTGGAGCCGTTATTACCTGCCGCGGCGAGGCGCCGATCT
CCTCGTCCATTGGGAAGGGCTCCGGCTCCCGCTCCCGCCCACCGCCGGAA
TCTCGCCACAGAACGGCAGCTCCGCGAAGAAGCAGCAGCAGCAAGGGAAG
CTAAAAAAAACCGGAGTATGTGAAGCTAAACTACGGGCCAAGTACTGCCG
CAACGGCCCCGCCCCTAGCTAGCTCGGGGAGGCCTGGGAAAGCGACAGGG
GTGTGGTGGGTAGTAGGAAGAAGAGGAGAGAAGCTTCCCCTCGCCTCGCC
CAGTTTTGTAGCCGCAGACGGCAGAGGGCAGACGTAGACGGCAACCGGGG
GGAGGTCACGTCGCCGTCTGGAGGACGACGCGTGAGAAGAAGAGCAGCTC
GCGTCGCGCGGCGGCGGGCTGGATCGGGTTTCGGTCTGGGGGCCGCGGGG
GAAGGCGGGCCGGGGTGTCAGCGTCGGTGGGCTAGCACGTGGGGGTGCAC
GGGGTCGTCGTCCCACACGGAGCGGTTTTGACGCGAACGGCTGTGGGGAT
CTGGATTGGGATCGGGACGATTTTGCGAGGGAATTGTGTGATGCGCGACC
GTTTTTTTCCTTGTCTTAACTCCCAAGTAACTAACTCCCCGTTTTGGTTT
TATGACCTTTATCGGAGTGCCGGCTCAAATGAGCTTGCGTCACAACGGAA
CAACAAAATAAAATGATACATTCAAAACATGCATCAAAAACTCTCTTTGC
TATTCGTTAACGATTTCCAAATATCCCTTTAAAAAAGGTTTTTTCTGAAG
ATTGTGTCTTTATACTCTAGTCTCTCAAAATAGAACAATACATTTTCTTC
TGAAAATTATATAACATCACCCGGCCAAAGAAGTTTTGAGACGGAATCAC
TTAATTTTTTTTAGTTCTCTTCAATATCTCACTTCAGCCGTTAAAACAAA
GAATTAGCAGCGACAACAAATTTATGTTTTGGCAGTTCGATGTTCGTTTA
TGAGTATAGACATTTGATTATTTTGTTGTGTATGCCTATTCTGAATTTCC
TTGTTTTATGAAGGAGTTTATCAATATTAGATTAAATCAAGCCTAATTAA
TAAACTGACAGTGCACGTGTAAATTTTTTCCAATTATTTGATCGAGTTGT
T
>plate67_3_C10_JJ10355_HpaII_PJJ2LBA_RB_F3_076 T-DNA insertion locus in Brachypodium Bd1
GGTGGGGGAGTGGAGCCGTTATTACCTGCCGCGGCGAGGCGCCGATCTCC
TCGTCCATTGGGAAGGGCTCCGGCTCCCGCTCCCGCCCACCGCCGGAATC
TCGCCACAGAACGGCAGCTCCGCGAAGAAGCAGCAGCAGCAAGGGAAGCT
AAAAAAAACCGGAGTATGTGAAGCTAAACTACGGGCCAAGTACTGCCGCA
ACGGCCCCGCCCCTAGCTAGCTCGGGGAGGCCTGGGAAAGCGACAGGGGT
GTGGTGGGTAGTAGGAAGAAGAGGAGAGAAGCTTCCCCTCGCCTCGCCCA
GTTTTGTAGCCGCAGACGGCAGAGGGCAGACGTAGACGGCAACCGGGGGG
AGGTCACGTCGCCGTCTGGAGGACGACGCGTGAGAAGAAGAGCAGCTCGC
GTCGCGCGGCGGCGGGCTGGATCGGGTTTCGGTCTGGGGGCCGCGGGGGA
AGGCGGGCCGGGGTGTCAGCGTCGGTGGGCTAGCACGTGGGGGTGCACGG
GGTCGTCGTCCCACACGGAGCGGTTTTGACGCGAACGGCTGTGGGGATCT
GGATTGGGATCGGGACGATTTTGCGAGGGAATTGTGTGATGCGCGACCGT
TTTTTTCCTTGTCTTAACTCCCAAGTAACTAACTCCCCGTTTTGGTTTTA
TGACCTTTATCGGAGTGCCGGCTCAAATGAGCTTGCGTCACAACGGAACA
ACAAAATAAAATGATACATTCAAAACATGCATCAAAAACTCTCTTTGCTA
TTCGTTAACGATTTCCAAATATCCCTTTAAAAAAGGTTTTTTCTGAAGAT
TGTGTCTTTATACTCTAGTCTCTCAAAATAGAACAATACATTTTCTTCTG
AAAATTATATAACATCACCCGGCCAAAGAAGTTTTGAGACGGAATCACTT
AATTTTTTTTAGTTCTCTTCAATATCTCACTTCAGCCGTTAAAACAAAGA
ATTAGCAGCGACAACAAATTTATGTTTTGGCAGTTCGATGTTCGTTTATG
AGTATAGACATTTGATTATTTTGTTGTGTATGCCTATTCTGAATTTCCTT
GTTTTATGAAGGAGTTTATCAATATTAGATTAAATCAAGCCTAATTAATA
AACTGACAGTGCACGTGTAAATTTTTTCCAATTATTTGATCGAGTTGTTC
GGCGGATCTAGCTTGTGGTCAGTTCAGACGACTTGACGTCGTTGGCCTCT
C
>JWU_092909_2_H11_JJ2616_BfaI_PJJ2LB_LB_F3_081 T-DNA insertion locus in Brachypodium Bd1
GTACGCCTATCGCCTCTCACGGGAAATGGGGATCGATGCAGTAATGCACC
GTGTGGCACGGAACCAAGCTGAGTTTGTACCGATCATAGGATCGTACGTG
ATATCGTGTCAATCATGGGCGAGAATTTTATCTCCTCGCTCGTGATTAAT
TGCCGCTGTCTTATTATAGCTACCCGGACGCATATGCTGATCCGGTACTG
CAGAGGCCGGTCCATGTTGGCAACTTGGGCTGCCTGCCTGCCTGCCCGTT
TCTGTTTGGGCACACCGTGTCCTTCCTGCTGTGTTGTTGTAGTGCTGTTT
TTGAATCAACTTGGGCTGGCACCCTGCCTTACGAATTCCATAGAAAAAAT
AACAGCGTGTGTCACGTGCTGTCGCGTGCAGCGCCATTCCCACAGTTAAC
TCCGGCGGCCGTTAAACTCGGGCCATCTCTGACAGTCTATAGGCTAGCTC
GTGCAACTGCTTGCAGTTGCAGCCTTGCAGGCAGTAACTGTACTCACGTC
ATTGACGATTGACTTGATACGTTATGACGGCTACCTCGATGGTGTGTATG
CTGATCGCTGAATTGTCTGATACGAGAAATAAAAGAATATATATACTGCT
ATCTCTTCCTAACCTCGCATGCATGGCTTGCTCGAATGTTCAACGACATT
GTAATGTGCAAGCTTTGCTGCCTCTACTCTTTCACTATTCATCCATTTTT
GATTCAAAAGGAATGGAATAAAAGAAAACATATCCTTCGAATTGTAAGAC
TACATTTTCCCTGACTAATACGTCAACGAGTAAATTAAGAATGCACAAGT
AGAAAAATGATAAGCACAAACAGGCTACCATGGAAAATATTACTAGGCAG
TTATGTTTACTTCGCCTATAAGGACTTCTACCGGTGGTGGTATTTGGTGG
TGTCTCGTCGTCCTCGTGCCGTACAATCTGCCATTGCGATTTGGAAAATT
GTTTGTCGCAGAACAATAACCGTTAAAACAACACCCCCTTTAAACACACA
GAGCACTTTTCATTCGTCCCGGCCCGAAAATACCGGGCCGTGCTTGCCTC
CCGGGCCGGGCTCAGGCCTGGATTTTTTGCCCATGCCAATTTTCGGGCCG
GGCTCGGGCTTCAGTTTGCAACCCGAAAAAAGCCCGGCCCGGCCCAACAT
TACTAAATACTCTGCAGCTAACATGGATTCCAGATGAAAAAGGCCCAGCC
C
>092910_1_C14_plate90_JJ13588_HpaII_PJJ2LBA_RB_F3_061 T-DNA insertion locus in Brachypodium Bd1
TCCTCCTCCTCATCGCCCATATCCTCCTCCGTGTAGTACTCTCCCTCCTT
GGTCTCCGCCATGGGCACGTGCGCTTGCTCTCGGGATGCGGCCACGGGTC
GATGATTTCAGAGAGAGGGGTGGAAGGTGATTCTGAGGCGGCGGCTTGAG
CGGCGCCCCGCGGGCGGTTCCCGGCGGCAGGTGAAGGAGCTCGCACCTCG
CAGGCGAGAGGCGTAATAGGCGTGCGTGTGTATGTGCTCCGATAGTCCGA
TGGGATTTGGGGGAGGGTTTGCCCTCAATAACATGGGCCAGAAGCCCAGA
AGATATGGGCTGAGACTGTCACCATTGATGGGCTGAAAGGTTCCTTCATG
GATCGGGAAGTAACACGGCCCTGATGTGCTAAGGACACATCTGAATTCAG
TACTCCTCTCAAAAAGCAAAACAAAAAAAAATCTGAATTCAGTACTCTCC
ATTCCACAGAACACATCATATAGACTTATACACTTAAACCAAGACAACTC
TCATTTCTATTGCCCGACAGCTCGTATTAGATTAGTACTAAATGGATATG
AACCGTTATTAGCCGGGTGCAGGAACAAAGAGAAAAACTAGTTGTTTTGT
GGAACAAAAAAATAATCTATGTGAGTTGTTTTGTGGATGGTGTGAGTACT
AGGGAATGTAAATTGGCTCGCTAAAATAAAAGGGGGAATGTAAATTGGTA
ACATGAATTTACAGAACAATACCGACAACAATAGAAGATGTTTGATTAAT
CAAACAAAAACATCTTTGCACACAATTGCATCCCGTTCCCCTGAAGGTAT
TCTGGACAATACGACCGTGTACTTTCTTTCCATCCAAAGAGAAAAATGGG
TTCTGCCAGGCAATAACTCTTCAATCGTTGCCCAATTTAAGTTGGACACG
AGCAACTAGAAGCAGGTCGTTGATGTATGCATTGCTTCCCGTAAATAATG
GTCGTGCTGATCGACAATGCCATCTTCCCGAGGATAATCACTCGCGTCTC
ACAAGCCCAGTGTCGCATCATCACTTGCCAAAGAGCAAACATAAGTACGC
AGCTAACGTGAAACAGTAGACATCCAGTAAACCCTCATCAAAACTAGCAG
AGGAAAAAAGACTGAATTACTCAAGATAGCACTCAAAAATAAAACCAGTA
GCATTTCTGTTTCTGTAAGAGGGGACGGAAAATGATTCCAGATCAAACAG
C
>plate60_D09_JJ9157_HpaII_PJJ2LBA_RB_F3_073 T-DNA insertion locus in Brachypodium Bd1
TAATTGAATGTCTAAAATGTGTGATGATTTTTGTATTTGGTTCCTAAAAT
GTAGAAAAGTGGAATGAACCGTATGGCTCTTTAAAAGGGAATATTTCTTA
TGTCTAACCAGCTCATTTTTAAAAAGTGTACTCCATCCGATTCTAAATTC
TTGTCTTAAATTTGTCCAAATACGAATGTATCTATTCTTAAAAAGCATAT
AGACACGTGTAATATTTTGACAACAATTTAATATCGAAGGAAATAATAAT
TAGTTGGTACTAAAATGGAAGGAATGGTTACAGGTGGTTCCTTCCTTGAA
TAAAAAATTAAAGCCGTTTCATTCTATTTAATTTGTATAGAATAAAATCG
TTTCGTTTCATTTCATTATCAACAGGGTGTGGCCGCTCCATATCGCTAGC
GAGCGGCGCGCACGGTCGCTAGTCCCGCTTTTTTTTTCTTTTTTTCTTTT
CTTCCGAGCGAACCTCAAGTCCTCAACCAAACTCTTGGTGCGCTCGAGCG
GACGGCCACACCTTCGTGCTTAAAATCAGCCCGACATTTTACCAGCATGT
ACGAGTCCAGCTCCATCCAAACAACTCAAATTTCGAGGTAAAAAATCCCA
GGCTTTATTTATAGCTATCGGTCCCACACGTCAGGATACCAACCGCTTGT
TCAGCCGGCAATCCGGCACGTCTGCTTTGCCCGCAAAAGACTAGTCGTAG
CACAGGTAATTTTGACAGTAGTAACATAGATACCAACTAGGCATTTTGAT
GACATGACATGATAATAAATTAAAAGAGAGTGAGTTTACAACACAATTAA
TGACACAATGCATGACACCACACATAAGTTACTACCCACTATGGAGGTGT
ATTTTTTTAGTCACTAGTGTTCTGATATTAGTTTGACAAGCGTTTTAATT
GGTACAAAAAATGAAGTGTTTTGTTGAGAAACTAGGGATAATTCCCTCCA
AATCCTTTCCTACCAAACAACCATTTAGGGTTTGTAGTGTTTTCAATTTG
AAGTGGATAATACCCTAAAAAACACCTCAAAAACTCTAATACCAAACAGG
CCTGAGCGGGCTGCCGCGGGCGCCACAAGCACGTATGATTCGGTCGCGTC
CCAGCCACAAGCATACATGCACATAATTTTTTCTAGAAGGGAAAGTTAAA
CATAATGCACGACTTCGTATCTTTTGCTATTAACCATGCCCAAAATCAAC
C
>plate60_D09_JJ9157_HpyCH4IV_PJJ2LBA_RB_F3_073 T-DNA insertion locus in Brachypodium Bd1
TAATTGAATGTCTAAAATGTGTGATGATTTTTGTATTTGGTTCCTAAAAT
GTAGAAAAGTGGAATGAACCGTATGGCTCTTTAAAAGGGAATATTTCTTA
TGTCTAACCAGCTCATTTTTAAAAAGTGTACTCCATCCGATTCTAAATTC
TTGTCTTAAATTTGTCCAAATACGAATGTATCTATTCTTAAAAAGCATAT
AGACACGTGTAATATTTTGACAACAATTTAATATCGAAGGAAATAATAAT
TAGTTGGTACTAAAATGGAAGGAATGGTTACAGGTGGTTCCTTCCTTGAA
TAAAAAATTAAAGCCGTTTCATTCTATTTAATTTGTATAGAATAAAATCG
TTTCGTTTCATTTCATTATCAACAGGGTGTGGCCGCTCCATATCGCTAGC
GAGCGGCGCGCACGGTCGCTAGTCCCGCTTTTTTTTTCTTTTTTTCTTTT
CTTCCGAGCGAACCTCAAGTCCTCAACCAAACTCTTGGTGCGCTCGAGCG
GACGGCCACACCTTCGTGCTTAAAATCAGCCCGACATTTTACCAGCATGT
ACGAGTCCAGCTCCATCCAAACAACTCAAATTTCGAGGTAAAAAATCCCA
GGCTTTATTTATAGCTATCGGTCCCACACGTCAGGATACCAACCGCTTGT
TCAGCCGGCAATCCGGCACGTCTGCTTTGCCCGCAAAAGACTAGTCGTAG
CACAGGTAATTTTGACAGTAGTAACATAGATACCAACTAGGCATTTTGAT
GACATGACATGATAATAAATTAAAAGAGAGTGAGTTTACAACACAATTAA
TGACACAATGCATGACACCACACATAAGTTACTACCCACTATGGAGGTGT
ATTTTTTTAGTCACTAGTGTTCTGATATTAGTTTGACAAGCGTTTTAATT
GGTACAAAAAATGAAGTGTTTTGTTGAGAAACTAGGGATAATTCCCTCCA
AATCCTTTCCTACCAAACAACCATTTAGGGTTTGTAGTGTTTTCAATTTG
AAGTGGATAATACCCTAAAAAACACCTCAAAAACTCTAATACCAAACAGG
CCTGAGCGGGCTGCCGCGGGCGCCACAAGCACGTATGATTCGGTCGCGTC
CCAGCCACAAGCATACATGCACATAATTTTTTCTAGAAGGGAAAGTTAAA
CATAATGCACGACTTCGTATCTTTTGCTATTAACCATGCCCAAAATCAAC
C
>plate58_D07_JJ8688_HpyCH4IV_PJJ2LBA_LB_R2_057 T-DNA insertion locus in Brachypodium Bd1
CTCCAAGGTTTGCCCCGGCTCTGTCTTCACCTCCTTAACCTTCAGCTTTG
GCTCTCCACCTGCTACTGGCTCCATCGCCTTCTCCAAGTTGAGCCCGGGC
TCTGTCTGCACCGCTTTATCCTCCAAGGTGGCTGCCGCCTCCATTTGCAT
ACTCAGCTTCTCTATATCCATCATCAGCAAGTTGCGTCCCCACTCATTCT
GCACCGCCTTATCCTCCAAGGTGGCTGGCACCTCTATTCCCATATGCAGC
TTCTCTATTTCCGTCATCAGCAAGTCCACCTTATCCTTACAGATGGACAT
CACATCCATTCCCATATTCAGCTTCTCCATTACCATATTGAGCAAGTTGA
GCCGCCGCTCTATCTGCACCAGCACCACCTTATCCTCCAAGGTGTCCGCC
ACCTTCATTTCCATCTCCAGCTTCTTGATTTCCTTCTTCAGCAAGTTGTC
CTGCTCCATTAGATCCACGAACGACCCCCGCCAGAAGGGAAGAAGAACAC
AGACGTCAGATTACGTTGTTTGATGTCCAGACTAGAAGCGAAAGGTTGGA
GACGAGCCTACCTTCACTTTGGGTAGTACAGCGCCTCCACCTCGGTCGGG
CTTTACCTCGCGACCTTGCTCGTCTTCCCTCTGAGAAGCCTTCCATACCT
TTTTCTTTGATTTCTTCGATTTGGTTGGCTGAGAGACTAGGCGTTGGTGG
GGTAGCGGTTTGACTGCCTCGCCGCCTTTCTGATTAACCTCACCGTCATC
GCCTTGGCCTCCCTCGGCTTCCATCGCACAACCCGGCGCCGCCGGAGTGG
GAAGAGGCTAGGAATTGGCGAGGGTAGTTTTTTTTTTTCGACACGGAGGG
GAGGGATTTTATTTTCCCCGGGCCCGTTAAAGCCCGGCAGTGCCAGCAAG
CCCCGTCTGGCCAAATGCCCAAATGTAAAAAAAAAAACCAATTTAGATTT
GGGCCAAAACTGAGGAGTTGATGGCCCACAATTAGTTGATATGATGGGCC
AAATGTAAAAATAAGTTAGGTTGGACCAGATTTTTTAGATTGATGGGCCA
TATCTAAAAAAAATTAAACAGGCAGTGCCGGGTCAGCCAAGGCTGGGCCT
CGGGCCGGCCTGGCCCTGTTAAATTGTGCCGGACACAAACGAGCCAAGCT
CGGTGGGGTTTCGCGCTTTTTGAAAAGGCCCGATGGCCACTTATACTGCT
G
>plate58_D07_JJ8688_HpyCH4IV_PJJ2LBA_LB_F2_057 T-DNA insertion locus in Brachypodium Bd1
CTGTCTTCACCTCCTTAACCTTCAGCTTTGGCTCTCCACCTGCTACTGGC
TCCATCGCCTTCTCCAAGTTGAGCCCGGGCTCTGTCTGCACCGCTTTATC
CTCCAAGGTGGCTGCCGCCTCCATTTGCATACTCAGCTTCTCTATATCCA
TCATCAGCAAGTTGCGTCCCCACTCATTCTGCACCGCCTTATCCTCCAAG
GTGGCTGGCACCTCTATTCCCATATGCAGCTTCTCTATTTCCGTCATCAG
CAAGTCCACCTTATCCTTACAGATGGACATCACATCCATTCCCATATTCA
GCTTCTCCATTACCATATTGAGCAAGTTGAGCCGCCGCTCTATCTGCACC
AGCACCACCTTATCCTCCAAGGTGTCCGCCACCTTCATTTCCATCTCCAG
CTTCTTGATTTCCTTCTTCAGCAAGTTGTCCTGCTCCATTAGATCCACGA
ACGACCCCCGCCAGAAGGGAAGAAGAACACAGACGTCAGATTACGTTGTT
TGATGTCCAGACTAGAAGCGAAAGGTTGGAGACGAGCCTACCTTCACTTT
GGGTAGTACAGCGCCTCCACCTCGGTCGGGCTTTACCTCGCGACCTTGCT
CGTCTTCCCTCTGAGAAGCCTTCCATACCTTTTTCTTTGATTTCTTCGAT
TTGGTTGGCTGAGAGACTAGGCGTTGGTGGGGTAGCGGTTTGACTGCCTC
GCCGCCTTTCTGATTAACCTCACCGTCATCGCCTTGGCCTCCCTCGGCTT
CCATCGCACAACCCGGCGCCGCCGGAGTGGGAAGAGGCTAGGAATTGGCG
AGGGTAGTTTTTTTTTTTCGACACGGAGGGGAGGGATTTTATTTTCCCCG
GGCCCGTTAAAGCCCGGCAGTGCCAGCAAGCCCCGTCTGGCCAAATGCCC
AAATGTAAAAAAAAAAACCAATTTAGATTTGGGCCAAAACTGAGGAGTTG
ATGGCCCACAATTAGTTGATATGATGGGCCAAATGTAAAAATAAGTTAGG
TTGGACCAGATTTTTTAGATTGATGGGCCATATCTAAAAAAAATTAAACA
GGCAGTGCCGGGTCAGCCAAGGCTGGGCCTCGGGCCGGCCTGGCCCTGTT
AAATTGTGCCGGACACAAACGAGCCAAGCTCGGTGGGGTTTCGCGCTTTT
TGAAAAGGCCCGATGGCCACTTATACTGCTGGGGTGTGATCTCGCGAGAG
T
>plate61_A03_JJ9369_HpyCH4IV_PJJ2LBA_LB_R2_031 T-DNA insertion locus in Brachypodium Bd1
CATCCAATTTTCGTGCATGTACGTTGAGCAATTCTACAACATGCAGCAGC
AGCTTCAAACACAAAAAAGCAAGACCGAATACCCAAAGACTACTGAACTA
CTGCAACAGCTTGGCATCTTCCATGCCACGCTACATTACAAACCTAACCT
CGTGAAGGGCTCAAAGAGTACAAATTACATTGTTCGAGGCCAGTTGGATC
CATTGCCATACAAAAATTTGAACCTTCATTATAAACTCGGTAATAGGCGC
TAAACTACTATTACTACTCGTCCTCATCAGTTTTGGATTTCTTCTTCTTT
TTCTTCTTCCCTTCAGTGCCACCAGTCTTAGGCTCAGCATCCTCAGAAAC
ATCCCGGTTCTTCTTTTTCTTCTTGGGGGTCTCTTCTTGTTCTGCCATCT
CTACATCCTCCAGCTTGTGCTTCTTTTTCTTCTTCTTCTTCTCTGTTTCA
GGTTCAGCTTCTGCAGCGCCATTGTCAACATCCATTGCCTCAGTTTTAGA
CTTCTTTTTCTTGCTTTTCTTAACAGAGGCATCACCATTCTCTTTGTCTG
CAAAAGAATTTTGGGGTACACATTGGAAGTACAAATTAATGCGGACTGAC
AAAATATGCCACGACAACAGGTGATTTTACTTGAACTAATGAAATAAGAG
ATGCATCCTTACCGTCACCATTCTCTGAGACTGCGCTTGTCATGCCCTCA
ATAGCAGCTTTCATCACATCAAGGTTCTTACGTGGTGCAACACCCTTGTC
ATAAAAGTCTAGTCTCTCCTCAACTTGTTCGCGCAGCTTCTGGCCAAAAA
TGGAGCTGCTCAAATCTGCAATTCAGAACCCAGTGAGAAAACAATCATAA
AAAGGGAGTCAGAATGTGTAACATTTGCAAACTAAATCCTTCAACTAACC
AGAATAGCAGTCAATGCGAGAGGCAATGGAACATTTGTTCGCCAGGTATC
GAGCCATTCTTCCCTTGTTCTTAGTTGATGCACGGCCAATAAAAGATGAA
TGGAATATGAGGCCATACTTTGGTGTGTTTCCACGTGTTTTAAGAGCCCT
GTAATAGAATTAGGAAAATCAATCATGAAACATCAGAAGCATGAACCGCA
AGGTCATGAATACGTGAGGAAACAGCAGACACTCAAGATTCAAGTAAAAT
AATGATTACAAATCAGAAAGTACAGCATGAAAATAGGTTTTTGTAACACA
G
>080925_A05_JJ339_HindIII_POL001_RB_1R_047 T-DNA insertion locus in Brachypodium Bd1
CTCACCACAATATGTGGACGTTTTGCAATGGATAACACTTGCTGCATCCG
ATCAACTCCTCCAACAAGCTGCAAAAAGGGGCAAATGATTAAAACACAGC
AAATTGCATTTTCAAATTATAATGAGCAGAAATAATCAACATTAGAGAGA
ATAGTGAAGCAGCTTGGTCGTAGTGGAAGAGACATTAAGGAACTTTGAAT
TGCTCGATATATGCTTGTATAGAAACAAAGTTATGATGTATAGTTAGGAT
CTTAACTGTAGATATAACCATGGTCCACTATGCTTTCACCACATCAAATT
AGGCTAAAGATATTCAAAACCCAAATAAGAAATGTTATCAGACCAGACTC
TTTCTACACCAAAAGTTTATCATCACAACATTGGCAACCAGTAAATAAAA
TACAACGATTAGTTAAATCACAACAATGACCCACGTAAGCGCGCAAAGAA
CTGCCAACATCCACATCCATTTGGTTGTGATCTTCATATCAGATTATCAG
AACAAATAATTCACAAGCATTATCATCATCTTCACATTATGCTCGATTAA
GAGGAAATGTTATCCATTAATTTAAACCATCAAGCCCATCAAGCCAACCA
AAGACAACAGCCAAAACAGATCATCGTCATAGACATAACTGAACCATCAA
CTGAGCGAACTAATGGAACAAAGACAATTTAGAGCTAGCAACACAAGTTC
CAGCCAGACTATGTTCTGAACTTACGAATAATAAACAGCCAATTGTAGTA
GTACCACTTACCACGGAGCAAACCAAGCCGATCGCGGACCCGAGCGCCTC
AAACTGCTCCGCAATCTGAATCGCTAGCTCCCTGAAGCAAAATAGTCAAA
CAGTAAGCTTCCACGCGGGTGGTGAATAAAATGTGCCGCAAGAAGGGAGA
GGGAAAAAAAAAGGTGACCTCGTGGGCGACATGACGCATGCGAAGAAGGG
CCGGCGGTGCTCGAGCAGCGCCTGGATAATCGGCAGCGCGAACGCGCCCG
TCTTGCCGGACCCCGTCTGCCCCAGCCCAATCAGGTCCCTCCCTGCACTC
CCCCACCCAAACCGGAAACTCGAGTCAGCAAACTCGCCAGCATCGATCAC
GACTGCAGATGGCCGGCGGCGGTGCAGGATTGCTGGCACGCAGGCAAACA
CGCGCGCGGAGGAGGGGTGAGCTAGGTAGTTACGGAGTACTTACCTTGGA
G
>080925_G08_JJ339_HindIII_POL001_RB_SP4__052 T-DNA insertion locus in Brachypodium Bd1
ACAATATGTGGACGTTTTGCAATGGATAACACTTGCTGCATCCGATCAAC
TCCTCCAACAAGCTGCAAAAAGGGGCAAATGATTAAAACACAGCAAATTG
CATTTTCAAATTATAATGAGCAGAAATAATCAACATTAGAGAGAATAGTG
AAGCAGCTTGGTCGTAGTGGAAGAGACATTAAGGAACTTTGAATTGCTCG
ATATATGCTTGTATAGAAACAAAGTTATGATGTATAGTTAGGATCTTAAC
TGTAGATATAACCATGGTCCACTATGCTTTCACCACATCAAATTAGGCTA
AAGATATTCAAAACCCAAATAAGAAATGTTATCAGACCAGACTCTTTCTA
CACCAAAAGTTTATCATCACAACATTGGCAACCAGTAAATAAAATACAAC
GATTAGTTAAATCACAACAATGACCCACGTAAGCGCGCAAAGAACTGCCA
ACATCCACATCCATTTGGTTGTGATCTTCATATCAGATTATCAGAACAAA
TAATTCACAAGCATTATCATCATCTTCACATTATGCTCGATTAAGAGGAA
ATGTTATCCATTAATTTAAACCATCAAGCCCATCAAGCCAACCAAAGACA
ACAGCCAAAACAGATCATCGTCATAGACATAACTGAACCATCAACTGAGC
GAACTAATGGAACAAAGACAATTTAGAGCTAGCAACACAAGTTCCAGCCA
GACTATGTTCTGAACTTACGAATAATAAACAGCCAATTGTAGTAGTACCA
CTTACCACGGAGCAAACCAAGCCGATCGCGGACCCGAGCGCCTCAAACTG
CTCCGCAATCTGAATCGCTAGCTCCCTGAAGCAAAATAGTCAAACAGTAA
GCTTCCACGCGGGTGGTGAATAAAATGTGCCGCAAGAAGGGAGAGGGAAA
AAAAAAGGTGACCTCGTGGGCGACATGACGCATGCGAAGAAGGGCCGGCG
GTGCTCGAGCAGCGCCTGGATAATCGGCAGCGCGAACGCGCCCGTCTTGC
CGGACCCCGTCTGCCCCAGCCCAATCAGGTCCCTCCCTGCACTCCCCCAC
CCAAACCGGAAACTCGAGTCAGCAAACTCGCCAGCATCGATCACGACTGC
AGATGGCCGGCGGCGGTGCAGGATTGCTGGCACGCAGGCAAACACGCGCG
CGGAGGAGGGGTGAGCTAGGTAGTTACGGAGTACTTACCTTGGAGGGCGT
G
>plate50_5_F05_JJ6782_TaqI_PJJ2LBP2_RB_F3_037 T-DNA insertion locus in Brachypodium Bd1
TGATGAAAGATGAATCACTTTCCCGTCGCTAAATTCCCACCGCCCCCTCT
TCTTCCTCGTCCGTCTTTTTTCTCCGTCCTTCACTGCCCTCATCCTCACC
CGTACTCATCATCCCCTCTCCAACTGCACGACGCACATCTATTCGCTCTA
TAAGGTCACAAATCAAACCGTTAAGTTATTCCAATTTACAGATAAACACT
TTGTGAATTGCAAACACATTTTTTTATTCCACCGAAAAAACGAACGAGTA
TATAACATTTATTTTTTCCAAACATAGAACGTACTAACACACAACATATA
CCCTTTTTTTAAAACACCTGTTCCCTTTTTTGGTTAGTGCAAATGGCCTG
CAACATGATTAAGAGTCCATCCTCCACCAATAATCACGCCCCTTTTTTAG
ATAGTAATAATCACACCCCTGTGGAGTACTAAACAAAAGAAAAGCATGTT
GTTCAAAAAAAAGGGGGGGGGGGGGGGGGGACGGAAGAAAAGTACAAAAC
CCGTCCTAAACCCCAGTCCAAAATCGCAGCGAGCCGCCCACGCGTCCCGA
GAGAGCAGAGGCCTCCGGGGTCCGGGCCCTACCGGAAACGCGATCCCCTC
TTTAAAAACCACACAAACCCAACCCCCCGCACTCGATCAGCGGCCTCTTT
TCCTTGCTTCCTTTGTTTCCTCTCCTCCCTCATCCATCTTCCGCCGCTCC
TCGTCCGCTCCTCGGTCGCGCCTAGTTCTCCCTGCGTCTGTCTGCCTCGG
CTCTCCGTGCGCCCGAGAGCCGATAGCCGAGAGCAGCTCCTTCGTCGTCG
TCTATAAACTACTCACTCCTCCGCGCCCCCATCCACCCACCCCAAACCCC
CTTCTTGATCCTCCTCCTCCCCTCTTCTCCCCCGCGCCCTATCCTCTCCT
CTTCCACACGATCCAACCCTTGTCCGCTTCCTCCCCCACCGCATTCATTC
CTTCCCCACCACGCAAGCGCGCGCGCGACCGCCGCCTCCTTATCGCGCTG
CTGTGCCCGCAGCCGCGTGTGTTGTTGTCTAGCTACCTAGTTGTGGTTGG
GGGTGGCGTGACCGGATCACGCGCGCGCCATGGCCGCCACGCTCCCACGC
GCGGTGGCGCCGCCGTCGCTGTTGCCGCTCCCGCGCGCCGCGCCGCTGCT
CCTCGCCGGCCGCGCCGCCGCGCGCAGGCTCCGCGCGCGAGGGGCCAGGG
C
>plate50_2_F05_JJ6782_HpyCH4IV_PJJ2LBP2_RB_F3_037 T-DNA insertion locus in Brachypodium Bd1
TCCCGTCGCTAAATTCCCACCGCCCCCTCTTCTTCCTCGTCCGTCTTTTT
TCTCCGTCCTTCACTGCCCTCATCCTCACCCGTACTCATCATCCCCTCTC
CAACTGCACGACGCACATCTATTCGCTCTATAAGGTCACAAATCAAACCG
TTAAGTTATTCCAATTTACAGATAAACACTTTGTGAATTGCAAACACATT
TTTTTATTCCACCGAAAAAACGAACGAGTATATAACATTTATTTTTTCCA
AACATAGAACGTACTAACACACAACATATACCCTTTTTTTAAAACACCTG
TTCCCTTTTTTGGTTAGTGCAAATGGCCTGCAACATGATTAAGAGTCCAT
CCTCCACCAATAATCACGCCCCTTTTTTAGATAGTAATAATCACACCCCT
GTGGAGTACTAAACAAAAGAAAAGCATGTTGTTCAAAAAAAAGGGGGGGG
GGGGGGGGGGACGGAAGAAAAGTACAAAACCCGTCCTAAACCCCAGTCCA
AAATCGCAGCGAGCCGCCCACGCGTCCCGAGAGAGCAGAGGCCTCCGGGG
TCCGGGCCCTACCGGAAACGCGATCCCCTCTTTAAAAACCACACAAACCC
AACCCCCCGCACTCGATCAGCGGCCTCTTTTCCTTGCTTCCTTTGTTTCC
TCTCCTCCCTCATCCATCTTCCGCCGCTCCTCGTCCGCTCCTCGGTCGCG
CCTAGTTCTCCCTGCGTCTGTCTGCCTCGGCTCTCCGTGCGCCCGAGAGC
CGATAGCCGAGAGCAGCTCCTTCGTCGTCGTCTATAAACTACTCACTCCT
CCGCGCCCCCATCCACCCACCCCAAACCCCCTTCTTGATCCTCCTCCTCC
CCTCTTCTCCCCCGCGCCCTATCCTCTCCTCTTCCACACGATCCAACCCT
TGTCCGCTTCCTCCCCCACCGCATTCATTCCTTCCCCACCACGCAAGCGC
GCGCGCGACCGCCGCCTCCTTATCGCGCTGCTGTGCCCGCAGCCGCGTGT
GTTGTTGTCTAGCTACCTAGTTGTGGTTGGGGGTGGCGTGACCGGATCAC
GCGCGCGCCATGGCCGCCACGCTCCCACGCGCGGTGGCGCCGCCGTCGCT
GTTGCCGCTCCCGCGCGCCGCGCCGCTGCTCCTCGCCGGCCGCGCCGCCG
CGCGCAGGCTCCGCGCGCGAGGGGCCAGGGCGCCCGCGCTCGCTGCCGCG
C
>plate50_F05_JJ6782_BfaI_PJJ2LBP2_LB_F4_037 T-DNA insertion locus in Brachypodium Bd1
TCCGTCCTTCACTGCCCTCATCCTCACCCGTACTCATCATCCCCTCTCCA
ACTGCACGACGCACATCTATTCGCTCTATAAGGTCACAAATCAAACCGTT
AAGTTATTCCAATTTACAGATAAACACTTTGTGAATTGCAAACACATTTT
TTTATTCCACCGAAAAAACGAACGAGTATATAACATTTATTTTTTCCAAA
CATAGAACGTACTAACACACAACATATACCCTTTTTTTAAAACACCTGTT
CCCTTTTTTGGTTAGTGCAAATGGCCTGCAACATGATTAAGAGTCCATCC
TCCACCAATAATCACGCCCCTTTTTTAGATAGTAATAATCACACCCCTGT
GGAGTACTAAACAAAAGAAAAGCATGTTGTTCAAAAAAAAGGGGGGGGGG
GGGGGGGGACGGAAGAAAAGTACAAAACCCGTCCTAAACCCCAGTCCAAA
ATCGCAGCGAGCCGCCCACGCGTCCCGAGAGAGCAGAGGCCTCCGGGGTC
CGGGCCCTACCGGAAACGCGATCCCCTCTTTAAAAACCACACAAACCCAA
CCCCCCGCACTCGATCAGCGGCCTCTTTTCCTTGCTTCCTTTGTTTCCTC
TCCTCCCTCATCCATCTTCCGCCGCTCCTCGTCCGCTCCTCGGTCGCGCC
TAGTTCTCCCTGCGTCTGTCTGCCTCGGCTCTCCGTGCGCCCGAGAGCCG
ATAGCCGAGAGCAGCTCCTTCGTCGTCGTCTATAAACTACTCACTCCTCC
GCGCCCCCATCCACCCACCCCAAACCCCCTTCTTGATCCTCCTCCTCCCC
TCTTCTCCCCCGCGCCCTATCCTCTCCTCTTCCACACGATCCAACCCTTG
TCCGCTTCCTCCCCCACCGCATTCATTCCTTCCCCACCACGCAAGCGCGC
GCGCGACCGCCGCCTCCTTATCGCGCTGCTGTGCCCGCAGCCGCGTGTGT
TGTTGTCTAGCTACCTAGTTGTGGTTGGGGGTGGCGTGACCGGATCACGC
GCGCGCCATGGCCGCCACGCTCCCACGCGCGGTGGCGCCGCCGTCGCTGT
TGCCGCTCCCGCGCGCCGCGCCGCTGCTCCTCGCCGGCCGCGCCGCCGCG
CGCAGGCTCCGCGCGCGAGGGGCCAGGGCGCCCGCGCTCGCTGCCGCGCG
ACGGAGCTGGGCCGTCTCCACCCGCGCCGTGCTCGACGTGCCCCGACACC
G
>plate50_2_G07_JJ6864_HpyCH4IV_PJJ2LBP2_RB_F3_051 T-DNA insertion locus in Brachypodium Bd1
CATTGGCACGTTGCTGTGCCTCTGCGGCGGCCGCCGGGTCGTAGACGGTC
AGCTCGAGCGGCCGCTTGCAGCCGGCGTGCACGGAGCTGCAGCTGGTTCG
GGCTTCGACGACGCACATCGTGAACACGGCTTCTTCCTTTGTTCGTGAAT
TCGTTGGCGCGGTACACGGTTTGTCTCGGCGGGTTGGGATGGATGCGGCG
CAATGGAGCAATGGTTAATTGGGTTGGGAGGAAACGAGGAAGGGCGCCGG
CCGGGCATATATGTAGCCGGACGATCATGCGTCCTCCGGAATTGGACTCC
GACTCCAGTTGCGAGAGATCACGACGAACTCGCGTCCAGCTGATCACAGA
GTCCGGACGGGAATGGGATTCCAGGTCCCTAGTTAATTCGAATTCCACAT
TTCCACGGCCAGTCCGACGCGGGTTTCTCCCTCATTTTAATTTGGGCCCG
TTAACTAGCCCTCGCTCGGCCCAAATAGTGCGTCGCGCACCGTTCGGGCC
GAATAATGCATTCTCCTGCAGGCCAATGCTGCTAATGCATTCCGCTGCCC
AGGCCCAGCTCCGACCGACGCTACGCTGCTCATCTACTCCGTGGCGCTTG
TTTGTGCCACTCACCGAGAGTTCCTGCAACTCCATGTTCCTTCTTCCTCA
GGGCCGAATGCCAATGCAAGCCCTTGCGAGGGTTTCTTCTTCTTTTTTCC
TGCGATTCAGGAGTTCAGAACTTGTCTCCACGGCAATTCCACGTTCATTC
CCAGAATGGCTGTAAAAGAAAATTATGGTGGGACTCACGATTATTGCTAG
CACGTCATGCATACATATTGCTACGCCTCATCGATCGATCCCTGTTATAT
ATGTTGGCTAATTAATTAACAACTGAGCTCCGTGACCATGCAAGCAAAAG
CAGAGTCTCGTCCCAGCTTTCACACACAGAACAGAAGACAGAAACACCAT
GCACGCACGCACGCACGCATCCAATGCATGGTTTGGGCAGCAACGACCCA
TGCATGCAGTTAATTGACGAGGTTTACTAGCTGAAAGTAGCTACCACATC
ACTATCATTTCCCTTATATTACTAGCAAATTAAGTAGTTGGGGGGCATAA
ACTAACACTTGGTTGAAAAAAGAGAGGACTTCATGCGTGTACTGTCTTGG
ACTCGATCATGCTGCCATGCAACTTGGATATTACGTACTTCCTCCGTTCC
A
>plate87_D10_plate87_JJ12883_HpaII_PJJ2LBA_RB_F3_074 T-DNA insertion locus in Brachypodium Bd1
GAAAGTTAATTACAACTGCAAACAGTTTACTCCCGGTGAAAGAAAAAAAA
AAAGCTTCCCATCTGGCGTGTGGCGTTTTGGTCCTTCTTTTTTTTTCTTT
TCGGTTTTGCTTGGGCTCAATCGTCTGAAATTGTGTTTTTCTCAACCGAC
GTCTTCTCGACTGTACGATCATCGTTGAGATTGTGTTTTTCTCGGTTGAC
GTCTTCTTGACCGTACGATTATTACAATGGACGCACAGGATCGGTCTATT
GAGCAGACTGAGCGATAGGCGGACCCTTTTTTTTTTCCTTACTCTCTCGT
CTTTTCTTTCTTTTTTGGCAATCTGGAGTGCACATCTACGTTGAATGCTT
GCCTGCGCATTTGCAGAAGCTCTATTGAGTCGCAACTCGAAACACACGCA
GGCTGCCTGCCGGTCGCGCTCGCGAAATAGGAGGACATGGCAACCGTCTT
CCTTCTCATCTTATGATATAATGTCTAAATGTCAAAACCAGCAGGAAGGT
TTCGTGGTGTAGTTGGTTATCACGTCAGTCTAACACACTGAAGGTCTCCG
GTTCGAACCCGGGCGAAGCCAAGCCACAACGGTTTTGTAACTTTTGTACT
TCACCCCTGAATCTCTTTCTTTTTGCTGTGAGCCCCATTCAAGAAACTAA
TAATTAGCAAATGGCGACAAACCGCCGCGGCCGGCCACGCTCTCTTCCTT
CGCTCTGACACTGGGTCCCACGGGGCATATGCGTCCATGCCATTTCTCTG
TCTTCGAGGCAGCGGTGGCCTGTAAGCTAAGCTGCTCGCCTCGAAACTAA
TCTTAAACAAAATCTCTCCCACGCTTCCAGCTTCCAACCATGGCGGCCGC
GAGGAGGATCGCCGCCTCGGCCTCCCGCGCGTCCGGGTGCTAGCCTAGCT
AGCTAGCTAGCCGGATCGATCGATCCCGCAGTCGCATGGCGGACTACGCG
GCGGCGCGCCACCACCTCCGCCGCCCCGTCGGCGCCGCCTGGTGCTGCTC
CTTCGCCGGCGGCGTCCCGCAGAGCCCCGAGCACCGCCACCACCGCCCAG
AGCTGCCCCCCTCCGCCGCCGCCTCTGAGCTGGGAGTCGGCGACGCGCGG
AAGGCCCCGCTCCCGCCGAGCAAGTCGCCCCCATCCTTCCACAGCTCCCC
GTCGTCGTCCAAGCTGGCGGGCCTCATCGGCCCGCGCCGGATCCTGTCCC
C
>Plate87_2_D10_JJ12883_HpyCH4IV_PJJ2LBA_RB_F3_074 T-DNA insertion locus in Brachypodium Bd1
TTATTACAATGGACGCACAGGATCGGTCTATTGAGCAGACTGAGCGATAG
GCGGACCCTTTTTTTTTTCCTTACTCTCTCGTCTTTTCTTTCTTTTTTGG
CAATCTGGAGTGCACATCTACGTTGAATGCTTGCCTGCGCATTTGCAGAA
GCTCTATTGAGTCGCAACTCGAAACACACGCAGGCTGCCTGCCGGTCGCG
CTCGCGAAATAGGAGGACATGGCAACCGTCTTCCTTCTCATCTTATGATA
TAATGTCTAAATGTCAAAACCAGCAGGAAGGTTTCGTGGTGTAGTTGGTT
ATCACGTCAGTCTAACACACTGAAGGTCTCCGGTTCGAACCCGGGCGAAG
CCAAGCCACAACGGTTTTGTAACTTTTGTACTTCACCCCTGAATCTCTTT
CTTTTTGCTGTGAGCCCCATTCAAGAAACTAATAATTAGCAAATGGCGAC
AAACCGCCGCGGCCGGCCACGCTCTCTTCCTTCGCTCTGACACTGGGTCC
CACGGGGCATATGCGTCCATGCCATTTCTCTGTCTTCGAGGCAGCGGTGG
CCTGTAAGCTAAGCTGCTCGCCTCGAAACTAATCTTAAACAAAATCTCTC
CCACGCTTCCAGCTTCCAACCATGGCGGCCGCGAGGAGGATCGCCGCCTC
GGCCTCCCGCGCGTCCGGGTGCTAGCCTAGCTAGCTAGCTAGCCGGATCG
ATCGATCCCGCAGTCGCATGGCGGACTACGCGGCGGCGCGCCACCACCTC
CGCCGCCCCGTCGGCGCCGCCTGGTGCTGCTCCTTCGCCGGCGGCGTCCC
GCAGAGCCCCGAGCACCGCCACCACCGCCCAGAGCTGCCCCCCTCCGCCG
CCGCCTCTGAGCTGGGAGTCGGCGACGCGCGGAAGGCCCCGCTCCCGCCG
AGCAAGTCGCCCCCATCCTTCCACAGCTCCCCGTCGTCGTCCAAGCTGGC
GGGCCTCATCGGCCCGCGCCGGATCCTGTCCCCGGGCCGCGTCTCCCCCA
TCGACTCCGACGGCTCCCCAGCCGCGACGCCCGTCGAGGCGGCGGCCCCG
AGGGCGCTGGCCCCGTCCGTGGAGGCGCGGGAGGAGGAACAGGAGGAGGA
GGAAGGCCTGATGCTGGATCTGAGGCTGTGCCTGCGGGGGAAGGACGGGA
GGCGCGTCGCCATGGAGCTGGACTCCGCCGTGCTGTGCGAGAGCAGCGCC
T
>JWU_092909_6_F01_JJ1722_BfaI_POL001_LB_F6_005 T-DNA insertion locus in Brachypodium Bd1
GGCAAGTGCGGCGGATGCTGCGGCTGTCGGAGGAGGACGGCAGGGCGGTG
GCGGAGTTCCAGGCGATGCACGCCGCCGCGAGGGAGGCCGCGTTCGGGCG
CATCTTCCGCTCGCCCACGCTGTTCGAGGACATGGTCAAGTGCATCCTCC
TCTGCAATTGCCAGTACGTTCATCAGTCTCTTTTTTCCCTCTGCATTCCA
GTGTAGCTGCAAATTTGGGATCTTCAGTAGTGCGTAGTGTTCTAGTACCT
TTTAGCTGCATTTGCAAGGTCTGTTATATGATTATACTGCCTTGTTTAAC
TCCAGATGGACAAGAACATTGTCGATGGCTACTGCACTGTGCGAGCTTCA
ACGGGACCTGAGACGTTCATCTGGCACTGAAGATTTGCAATTAAGGACGC
CTCCAATCAGGGAGCGCAAAAGGAAGCGCAGCAAGAATCAGAAAGTTCGT
GTCAAGCTAGAAACGAAATTTACTGAGTTCGGGTGCTTGGAGGATTCAAA
AGTAGCAACCAGTACTACCAATGATGAAAAACTGACTGGCTTACCTTTGG
TTGCAAGTGAAACAGGCAGTGCATGTGACTCCTTTGATCCTTCAGAGCTT
AGCTTGAGCGATGATCCTTACTCAGAAGATTGCATTGGAGATTTCCCTAC
GCCAGAAGAATTGGCCAATCTTGATGAAGACTTTTTAGCCAAGCGTTGTA
ACCTTGGATATCGTGCAAAGCGGATCATATTGCTTGCACGTAGCATTGTA
GAAGGACAGTTATGCCTAGAAAAGCTTGAAGAAATGCGCAAAATGTCTTT
ACCAGCCACGAAAGAGCTGCCTACAATTCCATCGACATACGAAAAACTGA
ATGTCCAGTTATCTGCTATCTCCGGATTTGGCCCTTTCACTCGTGCCAAT
GTTCTCATGTGTATGGGATATTTCCACACGATCCCAGCTGATACTGAGAC
AATTAGGCATCTAAAACAGGTATTTTTCCTCTAAAAACTTGCTTGAAGAT
TTCAGCATTCATGGAGTTTTACCGTTTCTGTATGCCAAGAATGTTGGGTT
TTAATGCAGTTTCATAAAAGAGCAAGCAACATTCAGTCTGTTGGTAAGGA
GTTACATAACATCTATGGCAAGTATGCTCCATTTCAGTTCTTGGCATACT
GGTATGTGTTGTTCTCTGACAGAGGTATTTAGTATAACATCTGCTTGACA
T
>JWU_091609_3_F01_F01_JJ1722_BfaI_POL001_LB_F6_005 T-DNA insertion locus in Brachypodium Bd1
GCAAGTGCGGCGGATGCTGCGGCTGTCGGAGGAGGACGGCAGGGCGGTGG
CGGAGTTCCAGGCGATGCACGCCGCCGCGAGGGAGGCCGCGTTCGGGCGC
ATCTTCCGCTCGCCCACGCTGTTCGAGGACATGGTCAAGTGCATCCTCCT
CTGCAATTGCCAGTACGTTCATCAGTCTCTTTTTTCCCTCTGCATTCCAG
TGTAGCTGCAAATTTGGGATCTTCAGTAGTGCGTAGTGTTCTAGTACCTT
TTAGCTGCATTTGCAAGGTCTGTTATATGATTATACTGCCTTGTTTAACT
CCAGATGGACAAGAACATTGTCGATGGCTACTGCACTGTGCGAGCTTCAA
CGGGACCTGAGACGTTCATCTGGCACTGAAGATTTGCAATTAAGGACGCC
TCCAATCAGGGAGCGCAAAAGGAAGCGCAGCAAGAATCAGAAAGTTCGTG
TCAAGCTAGAAACGAAATTTACTGAGTTCGGGTGCTTGGAGGATTCAAAA
GTAGCAACCAGTACTACCAATGATGAAAAACTGACTGGCTTACCTTTGGT
TGCAAGTGAAACAGGCAGTGCATGTGACTCCTTTGATCCTTCAGAGCTTA
GCTTGAGCGATGATCCTTACTCAGAAGATTGCATTGGAGATTTCCCTACG
CCAGAAGAATTGGCCAATCTTGATGAAGACTTTTTAGCCAAGCGTTGTAA
CCTTGGATATCGTGCAAAGCGGATCATATTGCTTGCACGTAGCATTGTAG
AAGGACAGTTATGCCTAGAAAAGCTTGAAGAAATGCGCAAAATGTCTTTA
CCAGCCACGAAAGAGCTGCCTACAATTCCATCGACATACGAAAAACTGAA
TGTCCAGTTATCTGCTATCTCCGGATTTGGCCCTTTCACTCGTGCCAATG
TTCTCATGTGTATGGGATATTTCCACACGATCCCAGCTGATACTGAGACA
ATTAGGCATCTAAAACAGGTATTTTTCCTCTAAAAACTTGCTTGAAGATT
TCAGCATTCATGGAGTTTTACCGTTTCTGTATGCCAAGAATGTTGGGTTT
TAATGCAGTTTCATAAAAGAGCAAGCAACATTCAGTCTGTTGGTAAGGAG
TTACATAACATCTATGGCAAGTATGCTCCATTTCAGTTCTTGGCATACTG
GTATGTGTTGTTCTCTGACAGAGGTATTTAGTATAACATCTGCTTGACAT
G
>JWU_092909_2_F02_JJ1756_BfaI_PJJ2LB_LB_F3_006 T-DNA insertion locus in Brachypodium Bd1
TACAAGTCTTTAAGCTTTTGTCGCGTCCGGTTTGTTTGATTCGACAATAA
CTCACATATGCGGACATATCTGAAGAGATGATAATTGATCAAGTAAAGTG
ATGAGGCCTATCTCTTGTGACGTTGTGTCTGATTTGAAATAGCTTAGCTT
ACACAAGACTTCCGTGGTTGGTTGGTTGTCGTGTTGAGGTCACTCTATCC
TTGTGACACTAAGTGTTGCCTTGCATCCGTATGCGCTATATAATTAACTA
TAATATCTTTTTCTAGAGTCATACGTCAGGCAATGTCTTTTTGCATTTCT
TGATAAATTTAAGGCCAACTAGATATGCATCCATGTTCTGCTAGTGCAAC
ACAATCCCGCTGCAAGACAAATGCTTTGGTAAAGACAAACATGTAAAATT
TGTTGTAAAACCTTAAATTCTCCTATATTTTTCTTCCCAGCGGTTGCTCA
ATCCGAAGAAATCAATGTATAACATGATAAAATAATTATTTGACCGAAAT
AAATTTAGATAAGTACATAAACTTTGTTCACAACAAGATGTTGAATTGAG
ACGGCGCGAGTCATCCAAACAGTGTGGATGAAGCCAACCCATGCCTTGTG
TTGTATATTCCACTAGCTGGTATTCTGCATTGCATTGCATTGCGCTTGCG
TTGTGTGGATGTAGCCCATGCTTTGTGAGAATTGGGGTTATTTTTTGAGT
TGGCAACGCCAGGCTGGAGGGGTGGTGGTTTGAGCCTTGGGGCCTGGTCG
TCCATGTGGAATCATTATTTTCTTGAGAGAGGGTTCCTACCCATCTCATC
TCAGGTCGATTTGACCAAGCAACCCACCCGTTGCATGCATGTTCTCGATT
TCTCAAAAGCAACGCCATGACGTAAGTAAAATTAACCTCCGGTTCAGTTC
ATCGGAAAACAAGATAAACAGCAGTAGTACACATCAAGGAGGAGGAGGAG
GATGAGGATGCATAATTCCAAGTTCACAGTAGTGCAAGTTGTACAGTGTA
CTGCTTGATGGAGTCATTAAGAAGGCAGCATTTGGCATCATTGGCTACAA
TTAAACAAAACACGCTATCGTACTTGCATAAACAGGGGATGCTTTAAGAC
CGGACTTGATTACTAGTACTTGTACCAATGTATGTCATTAAGCAGCGTTA
ATTAGTTTGCTCACTTCTTGAAGGTAAACTTGGGCGAGAGGAAGGAGTAC
G
>plate75_1_C05_JJ9013_HpyCH4IV_PJJ2LBA_LB_R2_043 T-DNA insertion locus in Brachypodium Bd1
TCTTCAAGCGCAACAAGAAGAACTCCGCCGGCTTCGCCGACAGCATGCTG
AAACTTGTCCGGACGCTCCCCAAGGTGCTCAAGTACTTGCCCTCCGACAA
GGCACAGGACGCCAGGCTTTACATCCTCAGCCTCCAGTTCTGGCTCGGCG
GGTCCCCGGATAACCTGCAGAACTTCCTCAAGATGATCGCCGTGTCCTAC
GTGCCGGCGCTCAAGGGGAACCCTGGGATCACTTACGACGACCCTGTTCT
TTTCCTCGACGCCGGCATCTGGCACCCGCTGGCGCCCACCATGTACGACG
ACGTCAAGGAGTACCTCAACTGGTACGGCACCCGCCGCGACGCCGACGAG
CGGCTCAAGGACCCCGACGCGCCGATCATCGGCCTCGTGCTGCAGAGGAG
CCACATTGTGACAGGAGATGATGGGCATTATGTGGCCGTGATCATGGAGC
TTGAGGCGAGAGGTGCCAAGGTGATCCCGATCTTCGCCGGGGGGCTCGAC
TTCTCGGGCCCGACGGAGAAGTACCTTGTGGACTCGGTGACGAAGAAGCC
GTTCGTCGACGCCGTGGTTTCGCTCACCGGGTTTGCGCTTGTCGGCGGGC
CGGCTAGGCAGGACCACCCCAAGGCCATCGCCGCCCTGCAGAAGCTCGAC
GTGCCGTACATTGTGGCCTTGCCGCTCGTGTTCCAGACCACGGAGGAGTG
GCTCAACAGCACGCTCGGGCTGCATCCGATCCAGGTGGCTCTGCAGGTGG
CGCTCCCGGAGCTTGACGGCGGCATGGAGCCCATCGTCTTCGCCGGCCGC
GACCCCAGATCAGGCAAGTTCCTCTCCGTTGGTTCTGGCCATTCATTCAG
TTATCCCTTTCTCCGTTGATTTTGGGGCTGGCCAATGTGTTTTACTCCTA
CCTGGGGCTGAATTTTGAATTGGAATTGTTTCTGCTTGTGTTTGATGCAA
TGCAGGGAAATCGCATGCGTTGCACAAGAGGGTGGAGCAGCTCTGCACTA
GAGCAGTCAGATGGGCGCAACTCAAGAGGAAAACCAAGGTACTACCTTCG
TCGCTTCCCCATCCACATTAACAAGTTCGAATTTTATTATCATAACATTT
CTGTGGATGACTGAATGTTCATCAAATGGATCACTCTCCATAGATGAAAT
TAGCGCTGTATGCTTTAATAAAATTCAGTCTCCTTATGAGTAGACAAACT
C
>plate21_C07_JJ4870_HpyCH4IV_PJJ2LBA_LB_F2_059 T-DNA insertion locus in Brachypodium Bd1
TTCCATAGGTCACATGGCATTGATGCCCATGATGCTTGATTATTGTTTTC
CCAACACAAACGTGTCTTGATTACACTCTCTAATTGCACCACTAATTAAT
GATGATCAGCAGTTCTTTCCTACTAGCTAGGAGTAGTAGTAATAATTAGT
TCATGAGCTGGGCTGGAACAGTGACCAAGAGAGGTGAGAGTGAGAGGTGG
TAATAATCAAGTGTTCAGCAGAGTCACGGATGACGAAGAGCATCACGGTC
ACATTTGCAATAAGCTGGAATTCTTGTACCGTTTTGCAGCTACCTAAAAA
TTTCATAATGGTTGTGACTAAACTTGTTCTTAAGATGGGCCCACAACACA
AAAAAATTGGCAAGTGGTAAGCCTCCATATGTACGTAAACTATTAAAAAA
TAATACCTTTTGCCTTATGAACTGCCCACGAGTTTATGGATTGCTCTTAA
ACTTTTATGCTTGTGGACAACCTCCACAATATATAAAGCTATCCTTAAGG
ATTAACTTTTTGCTTATGGACAAGTTTTCTAGCACGTTTCGGTTGCCCTA
AATCAAAACAAAAGCTAATCAATCCCTTCTCTGGAATCTGGATGAAAGAC
CTTTTTTTTTTCTCTCCTAGCACGTGCACCTGCCAGCGACATGTACTGCT
ACAGCAGCCCCAAGTGGCATCCTACAATACACACAAAGAGAAAGGCTCTC
AAAAGGTATTCAGATATTTTCTTATCAGCAAAGAAAAAGTATTCTAGCAA
AGAAATACTGTATTAGCCAAAATACGGTAGTAGTACGAGTATAGCAAAAA
AATACTGTAATAAATGGGCAATGGAAAAGGAGGCAGTGGAGGAAGTGCTC
AACGGGGCAGTTGCCAGCCAGCCGCCTGTAGAGAAAGAGAAAGAGTCCAC
ACGAGAGCACGAAGCAACGCGACCCAATTCCCCCGGAGAGAGGAGAGCAA
GGGAAGGGAACAAGAGAGGCACGGGACGCGAGAAGAGAGGGAGGGGGGCG
GAGGAACCAACCAACGGCACTCCATCAGCCGCCGCGTCCCCCGAGGGAGC
CAGGCCAACATACAATCGCAAGACGACGACGGGGGGCAGGGGCGTCGTGA
GTGCTGGCTCCTGACAGGGCTAGGCTAGAGAGAGATGAAGGTATCGAAGA
AGCAGCGGGAGCAGGAGGAGGAGGGGGCCATGGATTCCGCCGGTGCCGGA
G
>JWU_092909_3_B01_JJ1423_BfaI_PJJ2LB_LB_F3_013 T-DNA insertion locus in Brachypodium Bd1
CTTTGCGAAAACACCCCCACGCTCAGGCTTCCTTTTTTATCTCCCGGGTC
TTCTTCCCGAGACAGATTGCTTCCTGGCAGGATGACGGCTTAGGTGACGG
TCAAGGGAGTCAAACATATCATTGTGGCATGCTCTGAACCAAAACAGCCA
GGCAAAGCAACCCAAGAGGGTTGGGTGACCACTTTTCCGAGTTAAGAGGT
GTATTTATGCCGATATAGAAGTTTAGGATGTTTTATTGGACTTCGTGATA
AATTGGGAGGGGGTACGGTAAAATGGACTTACTTCATGCAATTTCCACGC
ACCCTCCTTCCTCCTCGTCGTAGGCAGATGGTTCTCGGCTACGCGGCGAG
TCCGAGCAGCCTCTCCAGCCTCGCCTCACCCCAATTGAGAAGCTTACATT
AGGATCCCGATAAATGCTCCATGGCTCTCCATCTTTTTAAAAAAAGAAGC
TTTTTTAGCCCGGTTTTGTTAGAAAGCCTAGAGGTTCTGCTGGGATACCA
GGGACAACAATTCCACAACAGCAAAAAAAAAAACAGTCTCGACGAGTGCA
CCACCAAAAACAATCCTAACATCAAGCACCCCTACCCAAAGAGAGAAACT
AGCCCACGATACGCTGATGTCCAGTACAACAAATCTGTCTGCTGCAACCT
TGATCATTGAAGAAACCAAGCAGCTCTGTAGGCAATTTAATTATGTCTCT
ATTTGCTCCTGTAGTAGATCGTGTAATTCCGTTGCTCACAAACTAGCCAA
TGTTGGCAGGTCGTTTAGTTCGGGACCTTTCTGCTTGTAGAGGTTGTTCA
TGTTGATGTAATCTTTTCAGAGCAAGAATAATAGTGGGCTATAAGCTGGT
TATAAGAATTTAAATATCATATTTGTGTTTAGTTGGATGAGTGAGAAGAG
GAAGTGGGCTGTTAGCTAACAGCCAGCTGCAGCACAAGCTCCTAGGCTAT
TTGTGAGAGTGAAATGTGGACCCAGATTTAATAAAATACAACATTTTATA
GCTACTGTCAGAGGCGAACGACATTGCTTCCTCTAATGGTTAATGCAAGT
TTGCATCCTCAAGAAAAAGCAAGAATGGGGCCTCTCCATCTTTCCCCTGC
CACTCAAATAAGAAAACAATTTCAGGCCCCCTGCCCCGCCACGGCGCCAC
CGTCTGCTCTAGCCCAGCGCCCCGGCCGCCGCCTTATTCAGCACCGCCGC
C
>plate53_1_E04_JJ7435_HpyCH4IV_PJJ2LBP2_LB_R3_024 T-DNA insertion locus in Brachypodium Bd1
CGCCCCCTCCGGGCGGCGGCGCCAAGTCGTTCCCCTCCGGGCGGCCGTGA
TCCCCAAAACCCTAAGCCCTGGCGCGGTAGGGTTTGGGTCCGCAGCATCC
GAGCCGGGTTCTGGGTTGGGTTGGGTCCGCCCGCCCGCCAGCCATGGCGC
CCATCAACAGCTCCAACATGGAGCAGCACTCGCAGAAGCTCTACGAGCCC
GACCTCCGTACGCACGCGACCTCTCCCCACCCCTCCCCCGTTTTCTGTTT
TTCGGTTTACCGCCGCTGTGAATTTTGTAGCCTGAGCTCGCGATTTTGCT
CGGGGGACGGGTCGGCTCTTGAGCATTTTTTTTGCGTCGGGGAAATTTCG
GGACGTGCTCTGAGTTTCACCATTACTGGTTTCTGTTAGAATTATGTACT
AATCTCATGTTCCGAATTCATGCCATACTGTGTGGAGTATAGCTTATGTT
TTGCTAAGACGTTTAAAATATACTCCCTCCGTTCCTAAATACTTGTCGCT
GTTTTAGTTCAAGTTTGCACTAAAACAGCGACAAGTATTTAGAAACGGAG
GGAGTAATTCTCTTCCTCCCGGCATATTCATCTTTTCCTTGCACGCTTTT
TTTTTCAGTCAGATTGTTGATCTTGTTTACCTGCCTAAATCTTTGCAATT
CCCTTCAGGGTTTTTTCAGACCATGTTTAAATGTCTTTATTATTTCGTCC
GTGTTTCGTGATATGTTGCCTCCAATGTACATATTTGTGTCAGATTTCCG
TATCACATTTGGTGTGCTGACAGTACGTAGCTTTTTCATGTTTGTTTGTT
AATCTAGCATTCATGATTTATCTTATATTCTACTGCTATGCAGCTGTGCA
AGTCCGGCTGCAGTTTGCGATGGAAGTTCGGGACAGCCTGGAGATGACGC
ACACTCCAGACTACCTCAACTTCCTTCGTTGCTACTTCCGGTCGTTCTCA
GCCATCTTGAGCACCTACACCACACCACAGGCTACTGAAAATGCCGAGCA
CAAGCTGCGGAATGTTGTGATCGAAATCCTCAACCGGCTTCCGCACAGTG
AGGTGCTACGACCCTTTGTGCAGGACCTGCTCAAGCTCTCGCTCCGTGTG
CTGACACAGGACAATGAGGAGAATGCCCTTCTTGCCATCCGTATTGTATT
TGACCTTCTCCGAAATTTCCGCCCTACTGTTGAGGCGGAGGTGCAACCGT
T
>JWU_092909_4_A04_JJ1453_BfaI_POL001_LB_F6_032 T-DNA insertion locus in Brachypodium Bd1
AATATTTTACCAAATACGCATGTTTTCATGATATGTATGTCAATCTTTCT
AAGAGCTGCAAGTACACATATTTTGATGTTCATGTACATCAAAACTACTC
TTATAGCTGTTATAAACGATAAATCGTTTTGTCCTACAATGTTCATATTT
CTTTTGCATTTTATCATTGTTCCTAAAATCATATCCAGATGTGCATATAA
AACTTTTCGCAGCAACGCACGGGAAATCACCTAGTTATATATACGCTTCC
ACCAAGCATCTCTGGCTACTTTAATCAGAGAGAATTAAGCTGTAGTATAA
GGGCTCACCAAAAAAAAGTATTCCGTATAAAGGTTTTTTTTTGTTTTGCT
ATTTCTTAGGTGACTGAGAAATAGCTACTTAACAACCTTTTAATTCAATC
ATTGAGATTCGTAAGATTAATATAGATCTGATGGATAAAAAATATTCATT
GGATGGCTACGATCGTCGAGTGAGAACTAATTAGTATGTACTTATTTCTT
AGTCAATTGAGAAATAGACACTCTTTTTTTTAACGGGAGAAAATCAATTA
TCTGGATCGCGAGAACAAATAGCACAAATGTAATCACAGACATCTCGCAC
AGCAGGCGGAAGCGAACCTGCTAGGATCCCCGACGTGCCTGACTCTCTAG
CATAATGAGCCAGCATATGCGCAACCATATTACCAGATCGATGGAACCAG
CTAAACTTAAAGTTAATTAAACAAGGTGAAGCCGTGGCAAATCTCGTGGA
GGAGAAAACAGATGCTAGATCGATTTTCCTCTTTGTCCTGCAAGTTGGTT
ATCAGTGCTTGGCACTCACTCTCCGTTTGTTGGCATACTGCAAGACAAGC
AGAGCTATTTAAGTGTTAACTAGCAGAACACGTGCATTGCTACGGCCACA
ACGTATGATGGTCATCAAGACCACTTTGACGAACTCCAACGTGGGATTGC
TTTGATACCCAAACACCAACACGATGTAGTAAAGCAAGTATTTTTTTGTA
TTTTATTAGGGATTCCTAAACTATGACACGAAAATAATTATTTTGGATTG
CATAATCATCTCGCTGAATAAAAAAAATCAAGTAGGTTATTTGGTTTTCT
CGTCTTAATGAAAACAATATGTACACACTTGTTTTATATTTACCACTCAC
GCCTTCCGTATGGTTGGTCATAAGCAATTTTTTGGGTCCGAATAACAGGC
T
>08052010_1_C24_plate82_JJ9712_HpaII_PJJ2LBA_RB_F3_094 T-DNA insertion locus in Brachypodium Bd1
TAACCGAATTAAAATTTAATTCGGTTATTAACCTTGGTTAACCGAATAAA
CCGAATTAATGATAAATTGTCTAAAACATACGTCGTTACGCACTTATATT
TATTTTATTATATATTTTGTATGAAGTGTTTCTGAATTTTGGTGTACCTT
CAAACTAGGCGACCTTCAGTTATGTCAATGTTTATTTGTTTGAGACTTAG
AGCCATATATATGTTGGAAGTTCTGCTAAAATTTATGATTCGATGTTGTT
TATTTCCCTGCCAGTTCATAAGTTCAGTTATATCGGTTTAAACCGAAATC
GAACCGAAATTTACGATTAACCGAATTCTCGTTTAGCTGAAAAACCGAGC
ATATTTCGGTGGACATTTCTCGTTAACCGATTTTTTGAAAAACCGAAGAA
ACCGAACCGAATTCTCGGTTAAAACATTTTTTGGACAAATCTAACATTTT
TTTTCTACCTTCGTCCTGAGGAACCTAGCTGGGCCCGTTGGCCACCTATT
GTTTGGCCCATCCGGGTGCCGAGCGCCCCAGGCCCCCAGCCCCCCTCGCT
CCGTCATTGCATCTTCCTCCTCGCGCGATTCTCAAAAAAAAGAAAAAAAA
TCTTCCTCCTCGCGCGAGCGCCGCCACCCCTCCCTCCCCATCCTGCTGCC
GGGCGCCGCAGACCCCTGCCTCGTCTTCCTCCACCGTAGGTATCTATCTC
CCCTTCCATTCTCTTGCTCCCGACCTCCCATCACCCCACGAGGCCACGAA
CCCTTTAGCTCCCCGTCATAATCTTCCCCAATTCGTAACTGAGGCAAAAA
TCAAGGTAGCGCCTCCGCCCGTGGTTCCGGTGATTCTGCTGGCGTCGCAA
GAGGACAGAGAGAGCGTGGGGAAACTGGGGAGGAAGGAGAGAAGCACGAG
CTGGAATGCTGGACCGGCTATGGTCTAGCCAATAAGCAGGGGCACTTTGG
TCATTTTCTTTTGGTGTTTAGAGAGGGATTAAGTCAAATAAATGGAGTAT
AAAAATATAAAATAGTGAAATGGAGCATTTTTATCAAAGTCTGCAAGTCT
TTCTTGACACAAATGAGCGATGCCTAGGAGGAACTGGTCATGAAATATAT
TTTGGCAACAAACTAGATATCAAAATTTAGTTAAGGTAGAGCAGGTTCGA
ACCCAGGGTAGGTCAAATCCTTCAAGTAAATGGGTCATTTGGGGCATTGC
A
>JWU_081809_3_D09_JJ5436_BfaI_PJJ2LB_LB_F3_073 T-DNA insertion locus in Brachypodium Bd1
GATGGACCGGGCCCAAGGCCAAAGAGAATCTGGTCGGCAGGCCCAGCCCA
TAAGACATCGAGAAGACTGGAGTCTCTGCGCCGAAGCTGCCCTTCGTCTC
GCCCCCCCTTCCTCTCGCCGTCGGCGCCGCCGCCACTGCCGCCATTCGCC
GGCCCAGGTAAGAACAGAGCGTGGAGGGGAGGAAAGAGCACTGAGAGAGG
GCGGCGCCGTAGGAACACTCACCTGTGCATGACTGCGCTGGCTCGGCTCG
CCGGAAGAGCAGTTCCTTGGATCAGGCAAGGCCGCAAACCCCGACGCTCT
CCTTACCCAGAAATCCGCGTACAACGTTGAGCTAACCGGGCGTTCCATCT
TCCTCGCAGGGGTTCCAGCACCGCGGCGGCGGCGGCTCCTCGTGGCGTCG
GCTTGTTCCCGCAGCGTAGGACCGCGTTCCAGGGCGCGAGGATGGAGAAC
GGCGGCGGCCGCGGCGCCCTCATAGTCCTGGAAGGGCTGGACAGGAGCGG
CAAGACGTCGCAATGCGCTCGGCTGCTGTCCTTCCTGCAAGGGAAAGGTT
GCCTGGCTGAAGCCTGGCGGTTCCCCGACAGAGAGACCAGCGTCGGGAAG
ATGATCTCCGCCTACCTCGCAAACGAGTCGCAGCTCGATGACCGGACCAT
CCATTTGCTCTTCAGCGCGAATCGCTGGGAGAAAAGGTTTGTTCTTCCGG
ACTTTGCTATTCTTAAGTGGACTGATAAAATTGTTTTCTCTGAATTGACC
AAGTTGCACATCATCAGACTTAGAACTTGCACTTGTTTTCGGCTTTTATT
TTGGAAGTATCTAGTTTCGTTCGATGGAGAATCAAGGGTCAGTGATTGTC
GATTGAGAAATAAGAATCTATCGGTCCCTTGATCTTTTTGCATAATGTCA
ATGCAAGTACATATGGAATATGATAGTGGTTCAGGTGGGGGTGAATTATT
GGGTAATACACTATGTGATCCTCCAGTATGTACAAAATGTGCAATGATTC
ATATGTGCACCGGGTTCTGAATATGTAGCTGTTTGTTGGGTTGTCATATG
CAGAAATTTGATGGAAAGCAAACTACTTGGTGGAACTACTCTTGTCGTGG
ACCGCTATTCCTATTCAGGGCTTGCATTTTCAGCTGCTAAAGGACTTGAG
ATTGAGTGGTGCAAGGTGAGCCAGATACCACCCGGGCGATGTATTATTAC
A
>plate72_2_B11_JJ10334_HpyCH4IV_PJJ2LBA_RB_F3_093 T-DNA insertion locus in Brachypodium Bd1
TGGAATCAAAGAAGAAAATATGCTTCTTTTTTTTCAAGAGCAGACGCCCT
GTTGCACTCTCATGGAAAATGAAACCCGGGCATGTCATCACTCGGTACGG
ATATTTGACACACGGCAGGCGAGGAGCAGAACACAGACGGCACGTTCCCA
ACACAACTAGTAGGAAAAACCTTGCAAATAACATCAAATCACAGCGTAAG
CGTCGGGGCTACTACCACTGCCAGAAAGTTTTTTTTTTTAAGGGAATTTT
TGTCTCGAAAGTTCTTTTTTTCTTTTTGCGGGAAAAATTTGTCTGGAAAG
TTCAACGGAAAAGAAACCAAAACCAGCGGTTTGGGCCACGTCACAGCAAG
CGGCATCTCCAGGAAGCAAACCCACTGCACCGAGACCACGGGAAAGAGGA
GGAGGGAGACAGGCCGACTAAGTGGGCCCGTTCCCAACCAGCCTGGCCCC
ACCAACGGTCACTGCAATAAGGGACCCACCACGCCTGCCCCGGCCCCACC
CCGCCCACCCTGAAGCGCAGCAGCAGCAGCAGCACTTCGAGTGTTCTTCC
TCCTCTACATATCTCAGGGGCCAGGGTGCGCGATGCGCTTTAAAAGGACC
ACGGAAGACGACTCTCCCTCTCCTTCCTTCCTTCTCACCCCCTCCCCCTC
TCTCCAGCCAAAGATCGGGCTCCTCCTCGAATCCAAGGCCGACTGACTGG
TTGATTGATTGATCCTCTCGCGTCGCGCCTGTCTCTCTCTTTCTCCAACT
CGCAGGGTGAGAATCAATCCCCGCCCTGCTCTCGGCTCGTGATTTTCCCG
GTCCGGCCGGTGTGGTCGATACATAAGTCCCCCCGCCCCAGCCCCGCTCC
CTTTTATTTCATCTCTCTCTCTTTCTGTCTTGTACTCCTCTTAGGCAGGG
CGAAATTCGGGTGGATTTTGCTTTTGTGGGTCGGTAGGTTTGCGGAGAGA
GGGGGGAGGATTTGGTTGGCCTTTGGGTGATCGGGCTGGGGGGCGTCCAA
AGGTGGTGGATTTTCTTGATTGGTTCCGCCGTTGCTCGTGGATTTGTTCT
GGTGCTAGTTGCAAACTTGCAATTGGTGGTCTGGCTTCTGTTCGATTGGC
GTCTGGGGAATTCCGGGGGGTTGGTTTCTGGCTTGTATCCCGTGCGTTTG
TGTGGTTGTCCGAGCTCCTGCCCCGCAGCTGATTTCGACGTTTATCTCTG
T
>plate72_3_B11_JJ10334_HpaII_PJJ2LBA_RB_F3_093 T-DNA insertion locus in Brachypodium Bd1
TGGAATCAAAGAAGAAAATATGCTTCTTTTTTTTCAAGAGCAGACGCCCT
GTTGCACTCTCATGGAAAATGAAACCCGGGCATGTCATCACTCGGTACGG
ATATTTGACACACGGCAGGCGAGGAGCAGAACACAGACGGCACGTTCCCA
ACACAACTAGTAGGAAAAACCTTGCAAATAACATCAAATCACAGCGTAAG
CGTCGGGGCTACTACCACTGCCAGAAAGTTTTTTTTTTTAAGGGAATTTT
TGTCTCGAAAGTTCTTTTTTTCTTTTTGCGGGAAAAATTTGTCTGGAAAG
TTCAACGGAAAAGAAACCAAAACCAGCGGTTTGGGCCACGTCACAGCAAG
CGGCATCTCCAGGAAGCAAACCCACTGCACCGAGACCACGGGAAAGAGGA
GGAGGGAGACAGGCCGACTAAGTGGGCCCGTTCCCAACCAGCCTGGCCCC
ACCAACGGTCACTGCAATAAGGGACCCACCACGCCTGCCCCGGCCCCACC
CCGCCCACCCTGAAGCGCAGCAGCAGCAGCAGCACTTCGAGTGTTCTTCC
TCCTCTACATATCTCAGGGGCCAGGGTGCGCGATGCGCTTTAAAAGGACC
ACGGAAGACGACTCTCCCTCTCCTTCCTTCCTTCTCACCCCCTCCCCCTC
TCTCCAGCCAAAGATCGGGCTCCTCCTCGAATCCAAGGCCGACTGACTGG
TTGATTGATTGATCCTCTCGCGTCGCGCCTGTCTCTCTCTTTCTCCAACT
CGCAGGGTGAGAATCAATCCCCGCCCTGCTCTCGGCTCGTGATTTTCCCG
GTCCGGCCGGTGTGGTCGATACATAAGTCCCCCCGCCCCAGCCCCGCTCC
CTTTTATTTCATCTCTCTCTCTTTCTGTCTTGTACTCCTCTTAGGCAGGG
CGAAATTCGGGTGGATTTTGCTTTTGTGGGTCGGTAGGTTTGCGGAGAGA
GGGGGGAGGATTTGGTTGGCCTTTGGGTGATCGGGCTGGGGGGCGTCCAA
AGGTGGTGGATTTTCTTGATTGGTTCCGCCGTTGCTCGTGGATTTGTTCT
GGTGCTAGTTGCAAACTTGCAATTGGTGGTCTGGCTTCTGTTCGATTGGC
GTCTGGGGAATTCCGGGGGGTTGGTTTCTGGCTTGTATCCCGTGCGTTTG
TGTGGTTGTCCGAGCTCCTGCCCCGCAGCTGATTTCGACGTTTATCTCTG
T
>plate67_3_H04_JJ10024_HpaII_PJJ2LBA_RB_F3_018 T-DNA insertion locus in Brachypodium Bd1
GTTCAACGGAAAAGAAACCAAAACCAGCGGTTTGGGCCACGTCACAGCAA
GCGGCATCTCCAGGAAGCAAACCCACTGCACCGAGACCACGGGAAAGAGG
AGGAGGGAGACAGGCCGACTAAGTGGGCCCGTTCCCAACCAGCCTGGCCC
CACCAACGGTCACTGCAATAAGGGACCCACCACGCCTGCCCCGGCCCCAC
CCCGCCCACCCTGAAGCGCAGCAGCAGCAGCAGCACTTCGAGTGTTCTTC
CTCCTCTACATATCTCAGGGGCCAGGGTGCGCGATGCGCTTTAAAAGGAC
CACGGAAGACGACTCTCCCTCTCCTTCCTTCCTTCTCACCCCCTCCCCCT
CTCTCCAGCCAAAGATCGGGCTCCTCCTCGAATCCAAGGCCGACTGACTG
GTTGATTGATTGATCCTCTCGCGTCGCGCCTGTCTCTCTCTTTCTCCAAC
TCGCAGGGTGAGAATCAATCCCCGCCCTGCTCTCGGCTCGTGATTTTCCC
GGTCCGGCCGGTGTGGTCGATACATAAGTCCCCCCGCCCCAGCCCCGCTC
CCTTTTATTTCATCTCTCTCTCTTTCTGTCTTGTACTCCTCTTAGGCAGG
GCGAAATTCGGGTGGATTTTGCTTTTGTGGGTCGGTAGGTTTGCGGAGAG
AGGGGGGAGGATTTGGTTGGCCTTTGGGTGATCGGGCTGGGGGGCGTCCA
AAGGTGGTGGATTTTCTTGATTGGTTCCGCCGTTGCTCGTGGATTTGTTC
TGGTGCTAGTTGCAAACTTGCAATTGGTGGTCTGGCTTCTGTTCGATTGG
CGTCTGGGGAATTCCGGGGGGTTGGTTTCTGGCTTGTATCCCGTGCGTTT
GTGTGGTTGTCCGAGCTCCTGCCCCGCAGCTGATTTCGACGTTTATCTCT
GTGCTTGCTGCTCCTAGAGTTGACTAAATTATAAGTACGGAGTAGTAGTA
AGAACATAGTTTGCATCAGAAAAGAATTGCCTTTTTTGATCTTGTTCCGT
CCGTCCATCCATGCGTGTGTGTTTATCCCCGGCCGCATATGGTCTCAGCA
TATTCTTGATTGCGCTTGCGCGATTAATTTTCCCCTTCCATGCGATTGCA
GAAGGACAGCGGAGGAGTATTTCTTAGCCGATGTTAATTTGTTCCGTGTG
GCCTTTAATTCCGATGTATACGGAGTATGTATTTAGTGTTGGGGAGTTGG
A
>plate72_2_D07_JJ10101_HpyCH4IV_PJJ2LBA_RB_F3_057 T-DNA insertion locus in Brachypodium Bd1
CGACATGGCCAACGCCAAGATCCTGGAGGCGTGCGGCAACGTCGTCTCAT
GCGCCGACATCCTGGCCTTCACGGGCCGCGATGCCACCTTCTTCCTCAGC
GGCAGGAAGGTCGACTTCGACATGCCTGCCGGCCGCTTCGACGGGAACGT
GTCCTTGGCCAGTGAGACGCTCCCAAACCTGCCGCCGCCATTCGCCACCG
TGAATGACCTGAAGGCCAATTTCGCCTCCAAGGGGCTCACCGCCGACGAG
ATGGTCACCCTCTCCGGCGCGCACACCGTCGGAGTCTCCCACTGCTCGTC
CTTCTCCAGCCGCCTCACCAGCACTTCCGACATGGAACCCGGGCTCAAAA
GCTCCCTCCAGAGTCAATGCAGTTCCAACACCGGCAGCGACAACACTGTC
GCACAGGACTTGAGGACCCCCGACCAGCTGGACAACCAGTACTACAAGAA
CGTGCTCAACCGCCAGGTGCTCTTCGAGTCAGATGCCGCGCTCTTGAAGG
CGACGGACACAAGCGCGGCTGTCCGCGCCAACGCCGGGGACACGGGCCAG
TGGGAGGAGAAGTTCAAGGCAGCAATGGTGAAGATGGGTGCCATCGAAGT
CAAGAGCAGAGCCAACGGCGAGATCAGGAGGAACTGCCGCGTCGTTAACA
CAAGATAGACGATCATCCATTGCAAGTTCACGACGGCTTGTGAATAAGCT
CGCGCTCTCCCATGTGCTTGGAATTTGGATTAATTCCCGTTTGTATTTAC
CTCCAGCCCTCTTAGTGTTGCATTAGTTTTCTCGTTTGACCTAACATTTT
GTACAACAACAATGTGAAGATCGATCATAGTGGCTCTTCAATTATTCAGA
TTTATACGTATGCTGTGCATGATTTATGTGTTATCACAAGCATTTACTAA
GGTTACATTATACTAGTTTCTGGAGTTGTTAAAAAATTGTACGAAGTAAT
GAACATTTTTAGATGAGAATATTTTCTGGACCACGAGAACATCAAATTAT
TTTGATTACGGCGAAATGTTTATAGACTGCGACTCATGTACATGTGACGG
CCCACATAACGTTAACTTACCAAATGGGCTGAAACTCGGGCCGGCCTAGT
GCGAGATACTGGGCTGCTTCCACCGTGCGCCATGGACCGCATGGGCCGAC
CGAGTCAGAAAATCGCAAGAGCGCACGCACAACACACCTGGGCTTTACAG
A
>plate72_3_D07_JJ10101_HpaII_PJJ2LBA_RB_F3_057 T-DNA insertion locus in Brachypodium Bd1
AGATCCTGGAGGCGTGCGGCAACGTCGTCTCATGCGCCGACATCCTGGCC
TTCACGGGCCGCGATGCCACCTTCTTCCTCAGCGGCAGGAAGGTCGACTT
CGACATGCCTGCCGGCCGCTTCGACGGGAACGTGTCCTTGGCCAGTGAGA
CGCTCCCAAACCTGCCGCCGCCATTCGCCACCGTGAATGACCTGAAGGCC
AATTTCGCCTCCAAGGGGCTCACCGCCGACGAGATGGTCACCCTCTCCGG
CGCGCACACCGTCGGAGTCTCCCACTGCTCGTCCTTCTCCAGCCGCCTCA
CCAGCACTTCCGACATGGAACCCGGGCTCAAAAGCTCCCTCCAGAGTCAA
TGCAGTTCCAACACCGGCAGCGACAACACTGTCGCACAGGACTTGAGGAC
CCCCGACCAGCTGGACAACCAGTACTACAAGAACGTGCTCAACCGCCAGG
TGCTCTTCGAGTCAGATGCCGCGCTCTTGAAGGCGACGGACACAAGCGCG
GCTGTCCGCGCCAACGCCGGGGACACGGGCCAGTGGGAGGAGAAGTTCAA
GGCAGCAATGGTGAAGATGGGTGCCATCGAAGTCAAGAGCAGAGCCAACG
GCGAGATCAGGAGGAACTGCCGCGTCGTTAACACAAGATAGACGATCATC
CATTGCAAGTTCACGACGGCTTGTGAATAAGCTCGCGCTCTCCCATGTGC
TTGGAATTTGGATTAATTCCCGTTTGTATTTACCTCCAGCCCTCTTAGTG
TTGCATTAGTTTTCTCGTTTGACCTAACATTTTGTACAACAACAATGTGA
AGATCGATCATAGTGGCTCTTCAATTATTCAGATTTATACGTATGCTGTG
CATGATTTATGTGTTATCACAAGCATTTACTAAGGTTACATTATACTAGT
TTCTGGAGTTGTTAAAAAATTGTACGAAGTAATGAACATTTTTAGATGAG
AATATTTTCTGGACCACGAGAACATCAAATTATTTTGATTACGGCGAAAT
GTTTATAGACTGCGACTCATGTACATGTGACGGCCCACATAACGTTAACT
TACCAAATGGGCTGAAACTCGGGCCGGCCTAGTGCGAGATACTGGGCTGC
TTCCACCGTGCGCCATGGACCGCATGGGCCGACCGAGTCAGAAAATCGCA
AGAGCGCACGCACAACACACCTGGGCTTTACAGATCGACACAACAAGCGA
G
>plate62_H11_JJ9937_HpaII_PJJ2LBA_RB_F3_081 T-DNA insertion locus in Brachypodium Bd1
CTTGCTACCTAGCTCCATGGCTGGAGTTCTCCTTCGTGTCATTTTTCTTT
CTCAAAGTTTCTCGCAGGTTCTACCTTTTTTTTTCCTTCCGAATATCACC
ATGATTCTTTTTTGCTTAAAAATTAGAAGCTAGAGGTTAAGAATCCTCTG
CAAATGCTTGTCAGCTCACATTGTGGAGACACGTTTAGAATCTTTTTTTG
TCATAGATAAACCATGATATGAAAAGCTAGCTTTGGGTCATTTTCTATGT
TTTCGTTCCTGCGAAAGCAGAGAATGGTTTTTGTGGTGTGAATCTAGCCA
TGGATACCGTCCACTTGTTAATGGGCACGAATCATTCAGCACCCCCACAG
AATTTTTAATAAAGAAAAATCGCTTTTACTTCTTGGTAGTGCCCCTTTGC
CAAATATTCTTCTCAAGTCGTCGTCGTCGATGAAAATGACGGTGTCCTCT
AGGCTACTATTGCCTCTGTTTAGTGGATATTAAGTATATACTAGCTAGCT
CCTATATATGTTCATCAAGTTAGCCCGGAGAAACTAACTCTGTGACTTTG
TGAGGGTGAACGACTTGTTTAAATCCTTATACGGAGTAGAATGTTTGAAT
TTTCAGATGCTATGGTTTTCTTAACCATGCAAAGGCGAGAACAGAGGGAA
GAGCCTACCTTGTCGGCTTGTCCTACCGCCTAGAGTACCGATAATTTTGA
AACACACAATTCTGAGTGGAAATCGTTAGGAGATTCACTTTTTTTTCGTA
ATACTGTATGAAAATTGCAGTGTACTCACAAAGTCACAAGGATCTAACAA
TAGCCTGACGGTGAAGGTGCAGTGGGTTCTCCGTGCCAACCTAGGCTCAG
GTTTGACCCGCCATGATTGCTCATAAAATGCCAAACATGCCTCTTTCCTT
CTTCGACCCGGCTAACATTTTTCATGAGGAAAACATAATTAATACTTTTA
TGCCGATCAAACGGCTTGCAACATGTAAAGAAGCCACTTTATGAATACAA
TTTGCTTGAAAGTTTTTGGAATATCACGTGTGGAGAGCACTCGATGATTT
GAGATAACCTGGTGCGGTTCTCTCCGGACCTAGGATTTCCAAATCTCCAT
GGAAGGCCTCTACAGAAAAATATCTCATGGAAGGCATGATGGATACGCAC
ATACGACGCTCATCTTTTCTCAGTTGCTCGCACGCCATTGGACCAGCCCC
C
>plate62_H11_JJ9937_HpyCH4IV_PJJ2LBA_RB_R3_081 T-DNA insertion locus in Brachypodium Bd1
TAGCTCCATGGCTGGAGTTCTCCTTCGTGTCATTTTTCTTTCTCAAAGTT
TCTCGCAGGTTCTACCTTTTTTTTTCCTTCCGAATATCACCATGATTCTT
TTTTGCTTAAAAATTAGAAGCTAGAGGTTAAGAATCCTCTGCAAATGCTT
GTCAGCTCACATTGTGGAGACACGTTTAGAATCTTTTTTTGTCATAGATA
AACCATGATATGAAAAGCTAGCTTTGGGTCATTTTCTATGTTTTCGTTCC
TGCGAAAGCAGAGAATGGTTTTTGTGGTGTGAATCTAGCCATGGATACCG
TCCACTTGTTAATGGGCACGAATCATTCAGCACCCCCACAGAATTTTTAA
TAAAGAAAAATCGCTTTTACTTCTTGGTAGTGCCCCTTTGCCAAATATTC
TTCTCAAGTCGTCGTCGTCGATGAAAATGACGGTGTCCTCTAGGCTACTA
TTGCCTCTGTTTAGTGGATATTAAGTATATACTAGCTAGCTCCTATATAT
GTTCATCAAGTTAGCCCGGAGAAACTAACTCTGTGACTTTGTGAGGGTGA
ACGACTTGTTTAAATCCTTATACGGAGTAGAATGTTTGAATTTTCAGATG
CTATGGTTTTCTTAACCATGCAAAGGCGAGAACAGAGGGAAGAGCCTACC
TTGTCGGCTTGTCCTACCGCCTAGAGTACCGATAATTTTGAAACACACAA
TTCTGAGTGGAAATCGTTAGGAGATTCACTTTTTTTTCGTAATACTGTAT
GAAAATTGCAGTGTACTCACAAAGTCACAAGGATCTAACAATAGCCTGAC
GGTGAAGGTGCAGTGGGTTCTCCGTGCCAACCTAGGCTCAGGTTTGACCC
GCCATGATTGCTCATAAAATGCCAAACATGCCTCTTTCCTTCTTCGACCC
GGCTAACATTTTTCATGAGGAAAACATAATTAATACTTTTATGCCGATCA
AACGGCTTGCAACATGTAAAGAAGCCACTTTATGAATACAATTTGCTTGA
AAGTTTTTGGAATATCACGTGTGGAGAGCACTCGATGATTTGAGATAACC
TGGTGCGGTTCTCTCCGGACCTAGGATTTCCAAATCTCCATGGAAGGCCT
CTACAGAAAAATATCTCATGGAAGGCATGATGGATACGCACATACGACGC
TCATCTTTTCTCAGTTGCTCGCACGCCATTGGACCAGCCCCCTGCGCAGA
A
>07012010_F11_plate77_JJ11309_HpyCH4IV_PJJ2LBA_LB_R2_044 T-DNA insertion locus in Brachypodium Bd1
AGTAAGTTCTTTCCTTTTTTCTTTTTAATTTTTATGCAGATTAAAAATCA
AAAGCTGGAGTAAAATTTAAAGCTCCAAATCAAAAAGTAAAAATAAAAGT
TGAAAGAAACAAAAGATAAAAATTTAAAGTAACAGTAAAAGTAAAAAACA
CAAGACAAAAAAAAAGCAATAATACCAAAAGGCTCATTCCGAGACCCCAT
CGCCAAGTAGCTCCCCCTTTTGTTCGACGATATTGTCGGTTCTCCCTGTG
TTTGTTCGTTGCTACCACTGCTCTGACAATCCTTAGAGGCTCCGTACTTC
TGTCAAGAGTATCTGGTTTCCCACCTGTTTTCGGTAACCATCTACTCCCT
CCGTCTCATAATATGAGGCATGCACGCATTCCTAAATCTTCAATTTGACT
AATTAAATATGTACGTTTCCTAACAAAAAATACACCATTAGATTCATTAT
CGAAAGACTTTCTAATGGTATAAATTTTTACTTACTTGATTTATATTTAG
TTAGCTAAATTGAAAAATTTAGGAATGCATGCGTGGGTCGTATCATGGGA
TGGGACGGAGGAAGCACGAGCAGGCACCCATCGTTGGCGTCTCCTCATGG
AACGTTACCCTAAAAAGGGCGGAAAAGGCCGACTCCCTGCGCGGTATATA
GCCGTGTTCCATATCTTCCTCGCCGAGCGCCCCCACGTCTGACGCAGTCG
CCGCGACTCGCAATCGCAATCCAGGCAGAAGCGAAGCCCCGCACGCCACC
GAGCACCCCATCGCGGCGGCCGGGCGGCGGATCGATGGGGGAGTACGCGG
GGGCCAAGACGTCGGTGTGGTGGGACATCGAGAACTGCTGCGTGCCCCGC
AACTGCGACCCCCACTTCATCGTCCAGAACATCAGCTCCGCGCTCGCCGC
CGCCGGCTACGACGGGCCCATCTCCGTCTCCGCGTACGGGGACACCCGCC
AGATCGCCCACAACGTCCAGCAGGCGCTCTCCAGCACCGGCGTCTCCCTC
AACCACGTCCCCGCCGGTACGGAACCCTCACGCCTCCTGATCCAATTACC
TCTTGCCAGTGCCCTGATTGGCTGATTGCGGCGCTATTCGATTTAGATAG
ATGCTTCCGTGCGTGTATGGTTAATGGATCTGGCGTAATTTTGGGGGATG
TTAGTGGAATTATAGTTTCTGTGAGATTTCTGCTTTAGGGGCCGTGCTTC
G
>plate76_B01_JJ10415_HpaII_PJJ2LBA_RB_F3_013 T-DNA insertion locus in Brachypodium Bd1
TTGCAGAATAGATATGCACTTACCAGAGTTATGTACAGAATAAAACATTG
CCCAAGACCCTCATCCATACGGCAATTCTGCATGTGTGGAGAGTTGAGCT
CGACAGGACTAGAATAGAAGAATATACGAGGGATCCCCAAGGCAGAGGCC
TGCAGAGCAGATGGAAACAAACAGTGGTCAGATTAATACGCTGGAAAAAA
GCAAGGTTAATTAATGGTGGGAAGTGGGGATATGCATGACGATCAAATAA
GTATTTCCCGTTACCTTGTGTCAGTCCTAATCTTCCAGAACGATTTCTGG
TATGGTTCCCACTAACCCCCTGCACTGCTGTATTAGCTCCTCGTTGCCAC
ACCTTCTGACATCTAGGTGTTTCAGCGATTTGGGGAGGCCCTCGTCAGGC
AGGGACCGGAGGGCTGGACAGCGGTCGACTTCTAATCTCTTGAGGTTGGG
GAGCTTGTGCAGCCCTGCAGGGAGGTGCTGAAGCTCGTCGAAACAGTTAA
ATTCAAGTTCCTGGAGGGAGGTGAGGAGGTGAAGGCCGTCATTGCTGAAG
CTCTCGAGATGGGCGTCTTTGGTCCCCCAAAGTCGCAGCTCGGCGAGGGA
GGAAGAGAGGAGGCTGCAGATGGGCGCAGCAAGGAGTCCCTCGGCCTCAT
CCGTATAGAGCAGCTGCAGTTTGGATGAAGTCGGGAGAGGGGAAACAATT
TGCCGCCGCTGCTCTTCTCCTCCTCCTTCATGCTGCAGCACCCGCCTGGC
ATTAGGATTCCAACCCGCAAAGAATTTGGGGCTGGAAAAGACGGTTAATT
CGCGGAGCTGACCAAGGAGAGGCCCCAGGCCCTCGCATCTTAGATCCTCT
CCGCAATTCGTCAAATCCAAACTGGTGAGAGAGGTGAGGTTTGAGAGGAG
CTCCAGCGTCCCCATGCCTTTCACCCCCTGGAGCTCGAGGGATTGCAGGG
AGGACGGGAAAAGGGAACGGGAAGGAGAGGAAACCAAGCAGGCCGACAGG
AACTTGGGGCAGCCCCAAATTGCAATCTCCTGGAGGAAACGCAGGGCCTG
GAGCCCTCCTCCTCCGCCAGGAAGAAGACTTGGCGGGTCCACCAAGACTA
GCTCTGGGTTGTTACGGATCATCAAGTCCCGTAGTGAGTCAGAGAGATGG
CCAGGCAAGAGCAGCAACCCACCATCTTCTCTTCCCGACACTGCTGCTGA
C
>plate76_C02_JJ10445_HpaII_PJJ2LBA_RB_F3_012 T-DNA insertion locus in Brachypodium Bd1
TAAAACATTGCCCAAGACCCTCATCCATACGGCAATTCTGCATGTGTGGA
GAGTTGAGCTCGACAGGACTAGAATAGAAGAATATACGAGGGATCCCCAA
GGCAGAGGCCTGCAGAGCAGATGGAAACAAACAGTGGTCAGATTAATACG
CTGGAAAAAAGCAAGGTTAATTAATGGTGGGAAGTGGGGATATGCATGAC
GATCAAATAAGTATTTCCCGTTACCTTGTGTCAGTCCTAATCTTCCAGAA
CGATTTCTGGTATGGTTCCCACTAACCCCCTGCACTGCTGTATTAGCTCC
TCGTTGCCACACCTTCTGACATCTAGGTGTTTCAGCGATTTGGGGAGGCC
CTCGTCAGGCAGGGACCGGAGGGCTGGACAGCGGTCGACTTCTAATCTCT
TGAGGTTGGGGAGCTTGTGCAGCCCTGCAGGGAGGTGCTGAAGCTCGTCG
AAACAGTTAAATTCAAGTTCCTGGAGGGAGGTGAGGAGGTGAAGGCCGTC
ATTGCTGAAGCTCTCGAGATGGGCGTCTTTGGTCCCCCAAAGTCGCAGCT
CGGCGAGGGAGGAAGAGAGGAGGCTGCAGATGGGCGCAGCAAGGAGTCCC
TCGGCCTCATCCGTATAGAGCAGCTGCAGTTTGGATGAAGTCGGGAGAGG
GGAAACAATTTGCCGCCGCTGCTCTTCTCCTCCTCCTTCATGCTGCAGCA
CCCGCCTGGCATTAGGATTCCAACCCGCAAAGAATTTGGGGCTGGAAAAG
ACGGTTAATTCGCGGAGCTGACCAAGGAGAGGCCCCAGGCCCTCGCATCT
TAGATCCTCTCCGCAATTCGTCAAATCCAAACTGGTGAGAGAGGTGAGGT
TTGAGAGGAGCTCCAGCGTCCCCATGCCTTTCACCCCCTGGAGCTCGAGG
GATTGCAGGGAGGACGGGAAAAGGGAACGGGAAGGAGAGGAAACCAAGCA
GGCCGACAGGAACTTGGGGCAGCCCCAAATTGCAATCTCCTGGAGGAAAC
GCAGGGCCTGGAGCCCTCCTCCTCCGCCAGGAAGAAGACTTGGCGGGTCC
ACCAAGACTAGCTCTGGGTTGTTACGGATCATCAAGTCCCGTAGTGAGTC
AGAGAGATGGCCAGGCAAGAGCAGCAACCCACCATCTTCTCTTCCCGACA
CTGCTGCTGACGTTGTTTGTTGCAGATCCACCCCCACTGCCAGCTGTGTT
A
>plate76_C01_JJ10416_HpaII_PJJ2LBA_RB_F3_011 T-DNA insertion locus in Brachypodium Bd1
AACAAACAGTGGTCAGATTAATACGCTGGAAAAAAGCAAGGTTAATTAAT
GGTGGGAAGTGGGGATATGCATGACGATCAAATAAGTATTTCCCGTTACC
TTGTGTCAGTCCTAATCTTCCAGAACGATTTCTGGTATGGTTCCCACTAA
CCCCCTGCACTGCTGTATTAGCTCCTCGTTGCCACACCTTCTGACATCTA
GGTGTTTCAGCGATTTGGGGAGGCCCTCGTCAGGCAGGGACCGGAGGGCT
GGACAGCGGTCGACTTCTAATCTCTTGAGGTTGGGGAGCTTGTGCAGCCC
TGCAGGGAGGTGCTGAAGCTCGTCGAAACAGTTAAATTCAAGTTCCTGGA
GGGAGGTGAGGAGGTGAAGGCCGTCATTGCTGAAGCTCTCGAGATGGGCG
TCTTTGGTCCCCCAAAGTCGCAGCTCGGCGAGGGAGGAAGAGAGGAGGCT
GCAGATGGGCGCAGCAAGGAGTCCCTCGGCCTCATCCGTATAGAGCAGCT
GCAGTTTGGATGAAGTCGGGAGAGGGGAAACAATTTGCCGCCGCTGCTCT
TCTCCTCCTCCTTCATGCTGCAGCACCCGCCTGGCATTAGGATTCCAACC
CGCAAAGAATTTGGGGCTGGAAAAGACGGTTAATTCGCGGAGCTGACCAA
GGAGAGGCCCCAGGCCCTCGCATCTTAGATCCTCTCCGCAATTCGTCAAA
TCCAAACTGGTGAGAGAGGTGAGGTTTGAGAGGAGCTCCAGCGTCCCCAT
GCCTTTCACCCCCTGGAGCTCGAGGGATTGCAGGGAGGACGGGAAAAGGG
AACGGGAAGGAGAGGAAACCAAGCAGGCCGACAGGAACTTGGGGCAGCCC
CAAATTGCAATCTCCTGGAGGAAACGCAGGGCCTGGAGCCCTCCTCCTCC
GCCAGGAAGAAGACTTGGCGGGTCCACCAAGACTAGCTCTGGGTTGTTAC
GGATCATCAAGTCCCGTAGTGAGTCAGAGAGATGGCCAGGCAAGAGCAGC
AACCCACCATCTTCTCTTCCCGACACTGCTGCTGACGTTGTTTGTTGCAG
ATCCACCCCCACTGCCAGCTGTGTTATCTTTTCACAATCCCAGATTGACA
AGTCGGAGAGCCTTGGGAGGTGAGTGAGCAGCTCTGTCAATTCCTTTCCA
CTAGCACCACAACTCATGACCCGAAGATTCTCAAGAGCAGGAAGATTCCT
T
>JWU_082109_1_E01_JJ1920_BfaI_PJJ2LB_LB_F3_007 T-DNA insertion locus in Brachypodium Bd1
GATCCTGGTAGACGTGGATACCCTGCACACCATGCCATTGCCCATGCTGA
GAAACTGAATGCTTCTCAAATGCTACTGTGCCCCTGACTGAAGCAACACC
CTGCAAAAATTGTAAGCCAATAAACCTTCAGATCAGGCAAACATCCAAAC
GTGTCTCCTGCAGCAGCACCTCCCCCCACTGATGATTGCTGAAATAGGAC
AGCGAAGCCATTAATTCATGAGCGTGAATTCAAACGGTGCCGGTGCCTGC
AGCATGAAGGCAGGGCAGTAGGGCACCGTGGGTCGGTACCCCATTCTCAG
GAGCGTCCTTATCTGCCCACATGGAGAGGAGTGCCATTCAAACTCCAGTC
CCCAGAAGAGCCTTTGCAGAATAGTAGTATAACCATCTGCCAATTATTAT
TATTTTTGCTCCAGGCAGCTACTCTAATTAACAACAGCTAAAGCTTAAAC
AACACTAATCAGTCTGTACAAAGCAAGACTCCGGAATGTGCTGGCTTTCA
TTGTTTCCGGTATGTATCTGCAGTTGACTGAGTGTGGCGTGATTGTGATC
TGGGTGGATAGAATTATAGTTCTAGGGTCTATCATTAACTTGGCCGGTGT
ACTTAGCAGCTGAGAATTTCAGATTCCGCGGAGGAAGATAGTTACCGTTG
CAGGAAGGCTGGTGGTCCAAATCACGCAGGCCATTGGAACTTCCAGAGTT
GGTGTACAATATGTGATCGATCTGGATAGGATAACGATGCCTATTTGCTT
TTCTTTGCTTTCTTGGAACTTGCAAGTCAATCTGTTCATCTTACGCCATA
AGGAATTCAAGGCCTTCTTAAACAGTGGCGCCATAAAACTCCCCATAAAC
TGGTGTCAATATGGTAGGTAATATCAATAGTCAAATATCGATGCGTCCAC
TTTTAAACGAAAGTAATGATAAACCGGACGTACCCGAAACACTGGTATGC
ATCACCACCTTGTTCATAAAGTCAGCAAGTGAAAAAACTCTTCTGACTTA
TCCTGTCGATTCCAGGAAAATAACCGGTACAACAAAAGCTTACGCAGACC
ACGTTCTTGTCCTCTGCAAATACTTCGGATAGCAGCAACAATCAGCAGAA
TAGGCAGGGCAACCACTATCTGATGTAGACATGAAGTGAACCCACTCTTT
GTATAGGCTCAACAATTCCACTGATCGATTGTCCTTGCGCAGAATGAGCA
A
>08162010_2_A05_plate78_JJ11658_HpyCH4IV_PJJ2LBA_LB_R2_031 T-DNA insertion locus in Brachypodium Bd1
GAAGGGCGCGGAGCCTTCATGTATTTCGGAGCTTGTCATCTTTGATTGTA
AAAGACATTATTCCTTAACCAATAAAGTTCTCCCCCCAAAAAGTATAGTT
TAAAGAGGACAATGAGGCAAAGCAATAATAATACAGAAACGGAAAAGCAA
CATTTTTCCTTTCCAAACACCAACCACTTGGACGCAACAAGCTACTAGTA
GTGCGCTAGCGTTGTAGTGCTGGAACCAACTTGCAATTCAACATGCTACT
CGCCACAATAACTAACTACTGGTAGCTAGCTACTACAAACTCCAATATAT
GCTAGAGCTAGCTCTTAGCTGGAGGCTACATTAATATGTTTCCAAGAAAA
AGACAAATTAGAGAAACACTTGGGCTTGCATGACTAAGCTAGCTACAAGA
GATGTCGATAGATCGTTCAAATAAAGCCAAGGCCAGATCGGTAACTCGAT
GCGCCGCGCGAGTGGGGTATTTCGCTTTTGGTGCCAAATGAAAGGAACCC
AAGGCTCCCTATCGATGGCTACACGTCGACGTCGACCTCCCGGCCGTTGC
CGGCCACCACCGTCAAGCACTTCTTCTCCTCCTCGACGCCGTTGGTGGCC
GTCGCGATCATCATCTCCATGGCACTCGGTTCCGCGCCGGTGAGCTTCCT
AGCGCGCGTCGCCTCGACGCGCCAGTCGGTGCGGAACACGACGACGAGTA
GCACCAGCGCCACGCAGGCCGCCTGGGCCGACAAGAGCCCGTACCAGAGC
CCGCCGAACCCGAACCCGGCTCGCCCTGCTGAGCCGCCCCCGAAGGCGAG
CGCGACGGCGACGGGGGTGCCGACGAGGTAGAAGGAGAGGAGGTTGATGC
GGGCCCCGACGGCGGGCCGGGCCGTGCCGCGGAGCACCCCGCAGCCCGTG
GTCTGCGGGCAGTTGCCCAGCTCGCAAAGGCCCAAGACCGGCATCGCCGC
CGATGCTAGGGCAACTACCGAGGGGTCCGTCGTGAAGAGGGACACCCACT
GGGCGCTGAAGAAGGCCGTCCACACCGCGTGGGCCAGGCCCACGCCCAGC
GAGCACCATAGCGCCACCATCGCCGCCGTCCGGGCCCGCCGCGGCTTCCC
GGCCCCCAGCTCGTTGCCCACCTGCATGCATCGCATATCACACCATGTAA
CCAACTTGTAGTAATTAATAACCAAGTTATAGCTAGCTAGCAGAGATTAA
T
>07012010_E01_plate76_JJ10416_HpyCH4IV_PJJ2LBA_LB_R2_011 T-DNA insertion locus in Brachypodium Bd1
TCTCTTGAGGTTGGGGAGCTTGTGCAGCCCTGCAGGGAGGTGCTGAAGCT
CGTCGAAACAGTTAAATTCAAGTTCCTGGAGGGAGGTGAGGAGGTGAAGG
CCGTCATTGCTGAAGCTCTCGAGATGGGCGTCTTTGGTCCCCCAAAGTCG
CAGCTCGGCGAGGGAGGAAGAGAGGAGGCTGCAGATGGGCGCAGCAAGGA
GTCCCTCGGCCTCATCCGTATAGAGCAGCTGCAGTTTGGATGAAGTCGGG
AGAGGGGAAACAATTTGCCGCCGCTGCTCTTCTCCTCCTCCTTCATGCTG
CAGCACCCGCCTGGCATTAGGATTCCAACCCGCAAAGAATTTGGGGCTGG
AAAAGACGGTTAATTCGCGGAGCTGACCAAGGAGAGGCCCCAGGCCCTCG
CATCTTAGATCCTCTCCGCAATTCGTCAAATCCAAACTGGTGAGAGAGGT
GAGGTTTGAGAGGAGCTCCAGCGTCCCCATGCCTTTCACCCCCTGGAGCT
CGAGGGATTGCAGGGAGGACGGGAAAAGGGAACGGGAAGGAGAGGAAACC
AAGCAGGCCGACAGGAACTTGGGGCAGCCCCAAATTGCAATCTCCTGGAG
GAAACGCAGGGCCTGGAGCCCTCCTCCTCCGCCAGGAAGAAGACTTGGCG
GGTCCACCAAGACTAGCTCTGGGTTGTTACGGATCATCAAGTCCCGTAGT
GAGTCAGAGAGATGGCCAGGCAAGAGCAGCAACCCACCATCTTCTCTTCC
CGACACTGCTGCTGACGTTGTTTGTTGCAGATCCACCCCCACTGCCAGCT
GTGTTATCTTTTCACAATCCCAGATTGACAAGTCGGAGAGCCTTGGGAGG
TGAGTGAGCAGCTCTGTCAATTCCTTTCCACTAGCACCACAACTCATGAC
CCGAAGATTCTCAAGAGCAGGAAGATTCCTTTTGACGTCACCATGACCTC
CTGATGTCTCAACCAGAGAACTTGATCTTGGTGCAAACACATGAGATCGG
TAATTCCTGAATGTCACAATGTTCAGTGAGGTTAGCATCACAAGGTGCCT
CAACTCCAGACATGGGCCCTTCTCGAGTGTCAAATCCGTAACCTCTGTCA
GGATATCAGATGCTAACACTTGATCTATGCTATGCAGATCATCTTTTCCA
CTAATACTCAATCTTATTCCATGAGATGATTTTGAGTACTGAAACTTCTC
C
>plate58_G07_JJ8691_HpaII_PJJ2LBA_RB_R3_051 T-DNA insertion locus in Brachypodium Bd1
TTGTTCCCAGCTCACAACGTACGTCACGGCACGTACCATATAATACTCCG
ATTAACACTCATTGACGCGTTTCCATGCTAATCGTAGTGAAGCTCCGTAC
GTGTGTGTACCGCTGTCAAACTGATGCACGTCTAGATGCTGGAGTAGTTC
CTCTAGAAGCCAGCCCTCGTGCGAATTATTCCGATGGAGCCAGATATGTC
GACGTCGGCCTATCCAGGTCCCATGTGGCCCGACGGCGGCTACGGGGCCA
GACAAACCACTCGTTCCCAGGAACTAGCGCAAGACCTTCCAGATGATACT
GCTGTTTAGGCAACAATTGATGGTGCACGCGCGTCGGGGTCCGGGTCGGG
GTCGCGTCGGGTCGGGTCACCTGCATCATCCCTGACGTCACAAAGCTCAC
ACACACAGACGCGCCGCCGTGCCTTCCTCCCGAGCAAAGCAATGCAAATG
CAAGCCCCTTCTTCATCCCGTAACATCTTCTCGCAACGTCCTCCGTTCTG
TATAAATACTCCGCCCCGTCGACCCGTGTCATCTGATCTCACACAAGCAG
ATTCTCCGCTCTCTCTATTTCTCAATCCATCCACAACAACCAAGCAGCTC
TGTAGTCTGTGCTCAGCTCAGCTCACACAGGACAGGACACAGCCTTAACC
AAACCCAAGACTCCTCTTGGCCACACGTACAACTGACGCACGCACGAAAC
AATGGGGATGGGGTTCGTGTGGATGGTGGGCGCGGCCATGGCGGCGGTGC
TGGCGTCGTGGGCGTTCAACGCGCTGGTGTACCTCCTCTGGAGGCCGGAA
ATGATCAGCCGGAAGCTCCGGGCGCAGGGCGTGGGCGGGCCGGGCTACCG
CTTCTTCTCCGGCAACCTCGACGAGATCAAGCGGCTCCGGGCCGACGCCG
CCGCCGGCCCGGCCCTGGACGTCGCCGACCACGATTTCGTGCCCCTGGTC
CAGCCACACTTCCGCAAATGGATCCCCCTCTACGGTAAGCAAACACCAAC
ACCGGCCTCTTTAATCCATTCCTTCCCTTGGATGCGTGATTCATTTGTTG
CCATTTCTGCTTGTTAATCTTGGCTGCTCGATCATTCAGGGCGGACGTTC
GTGTACTGGTTCGGGGCGAAGCCGAGCGTGTGCGTGGCGGATGTTGACAT
GGTGAAGCAGGTGCTGTTCGACCGCAAGGGGCTCTACCCCAAGAACATCG
G
>plate58_G07_JJ8691_HpyCH4IV_PJJ2LBA_RB_R3_051 T-DNA insertion locus in Brachypodium Bd1
TTGTTCCCAGCTCACAACGTACGTCACGGCACGTACCATATAATACTCCG
ATTAACACTCATTGACGCGTTTCCATGCTAATCGTAGTGAAGCTCCGTAC
GTGTGTGTACCGCTGTCAAACTGATGCACGTCTAGATGCTGGAGTAGTTC
CTCTAGAAGCCAGCCCTCGTGCGAATTATTCCGATGGAGCCAGATATGTC
GACGTCGGCCTATCCAGGTCCCATGTGGCCCGACGGCGGCTACGGGGCCA
GACAAACCACTCGTTCCCAGGAACTAGCGCAAGACCTTCCAGATGATACT
GCTGTTTAGGCAACAATTGATGGTGCACGCGCGTCGGGGTCCGGGTCGGG
GTCGCGTCGGGTCGGGTCACCTGCATCATCCCTGACGTCACAAAGCTCAC
ACACACAGACGCGCCGCCGTGCCTTCCTCCCGAGCAAAGCAATGCAAATG
CAAGCCCCTTCTTCATCCCGTAACATCTTCTCGCAACGTCCTCCGTTCTG
TATAAATACTCCGCCCCGTCGACCCGTGTCATCTGATCTCACACAAGCAG
ATTCTCCGCTCTCTCTATTTCTCAATCCATCCACAACAACCAAGCAGCTC
TGTAGTCTGTGCTCAGCTCAGCTCACACAGGACAGGACACAGCCTTAACC
AAACCCAAGACTCCTCTTGGCCACACGTACAACTGACGCACGCACGAAAC
AATGGGGATGGGGTTCGTGTGGATGGTGGGCGCGGCCATGGCGGCGGTGC
TGGCGTCGTGGGCGTTCAACGCGCTGGTGTACCTCCTCTGGAGGCCGGAA
ATGATCAGCCGGAAGCTCCGGGCGCAGGGCGTGGGCGGGCCGGGCTACCG
CTTCTTCTCCGGCAACCTCGACGAGATCAAGCGGCTCCGGGCCGACGCCG
CCGCCGGCCCGGCCCTGGACGTCGCCGACCACGATTTCGTGCCCCTGGTC
CAGCCACACTTCCGCAAATGGATCCCCCTCTACGGTAAGCAAACACCAAC
ACCGGCCTCTTTAATCCATTCCTTCCCTTGGATGCGTGATTCATTTGTTG
CCATTTCTGCTTGTTAATCTTGGCTGCTCGATCATTCAGGGCGGACGTTC
GTGTACTGGTTCGGGGCGAAGCCGAGCGTGTGCGTGGCGGATGTTGACAT
GGTGAAGCAGGTGCTGTTCGACCGCAAGGGGCTCTACCCCAAGAACATCG
G
>plate58_G07_JJ8691_HpyCH4IV_PJJ2LBA_LB_F2_051 T-DNA insertion locus in Brachypodium Bd1
TTCCCAGCTCACAACGTACGTCACGGCACGTACCATATAATACTCCGATT
AACACTCATTGACGCGTTTCCATGCTAATCGTAGTGAAGCTCCGTACGTG
TGTGTACCGCTGTCAAACTGATGCACGTCTAGATGCTGGAGTAGTTCCTC
TAGAAGCCAGCCCTCGTGCGAATTATTCCGATGGAGCCAGATATGTCGAC
GTCGGCCTATCCAGGTCCCATGTGGCCCGACGGCGGCTACGGGGCCAGAC
AAACCACTCGTTCCCAGGAACTAGCGCAAGACCTTCCAGATGATACTGCT
GTTTAGGCAACAATTGATGGTGCACGCGCGTCGGGGTCCGGGTCGGGGTC
GCGTCGGGTCGGGTCACCTGCATCATCCCTGACGTCACAAAGCTCACACA
CACAGACGCGCCGCCGTGCCTTCCTCCCGAGCAAAGCAATGCAAATGCAA
GCCCCTTCTTCATCCCGTAACATCTTCTCGCAACGTCCTCCGTTCTGTAT
AAATACTCCGCCCCGTCGACCCGTGTCATCTGATCTCACACAAGCAGATT
CTCCGCTCTCTCTATTTCTCAATCCATCCACAACAACCAAGCAGCTCTGT
AGTCTGTGCTCAGCTCAGCTCACACAGGACAGGACACAGCCTTAACCAAA
CCCAAGACTCCTCTTGGCCACACGTACAACTGACGCACGCACGAAACAAT
GGGGATGGGGTTCGTGTGGATGGTGGGCGCGGCCATGGCGGCGGTGCTGG
CGTCGTGGGCGTTCAACGCGCTGGTGTACCTCCTCTGGAGGCCGGAAATG
ATCAGCCGGAAGCTCCGGGCGCAGGGCGTGGGCGGGCCGGGCTACCGCTT
CTTCTCCGGCAACCTCGACGAGATCAAGCGGCTCCGGGCCGACGCCGCCG
CCGGCCCGGCCCTGGACGTCGCCGACCACGATTTCGTGCCCCTGGTCCAG
CCACACTTCCGCAAATGGATCCCCCTCTACGGTAAGCAAACACCAACACC
GGCCTCTTTAATCCATTCCTTCCCTTGGATGCGTGATTCATTTGTTGCCA
TTTCTGCTTGTTAATCTTGGCTGCTCGATCATTCAGGGCGGACGTTCGTG
TACTGGTTCGGGGCGAAGCCGAGCGTGTGCGTGGCGGATGTTGACATGGT
GAAGCAGGTGCTGTTCGACCGCAAGGGGCTCTACCCCAAGAACATCGGCA
A
>plate58_G07_JJ8691_HpyCH4IV_PJJ2LBA_LB_R2_051 T-DNA insertion locus in Brachypodium Bd1
TTCCCAGCTCACAACGTACGTCACGGCACGTACCATATAATACTCCGATT
AACACTCATTGACGCGTTTCCATGCTAATCGTAGTGAAGCTCCGTACGTG
TGTGTACCGCTGTCAAACTGATGCACGTCTAGATGCTGGAGTAGTTCCTC
TAGAAGCCAGCCCTCGTGCGAATTATTCCGATGGAGCCAGATATGTCGAC
GTCGGCCTATCCAGGTCCCATGTGGCCCGACGGCGGCTACGGGGCCAGAC
AAACCACTCGTTCCCAGGAACTAGCGCAAGACCTTCCAGATGATACTGCT
GTTTAGGCAACAATTGATGGTGCACGCGCGTCGGGGTCCGGGTCGGGGTC
GCGTCGGGTCGGGTCACCTGCATCATCCCTGACGTCACAAAGCTCACACA
CACAGACGCGCCGCCGTGCCTTCCTCCCGAGCAAAGCAATGCAAATGCAA
GCCCCTTCTTCATCCCGTAACATCTTCTCGCAACGTCCTCCGTTCTGTAT
AAATACTCCGCCCCGTCGACCCGTGTCATCTGATCTCACACAAGCAGATT
CTCCGCTCTCTCTATTTCTCAATCCATCCACAACAACCAAGCAGCTCTGT
AGTCTGTGCTCAGCTCAGCTCACACAGGACAGGACACAGCCTTAACCAAA
CCCAAGACTCCTCTTGGCCACACGTACAACTGACGCACGCACGAAACAAT
GGGGATGGGGTTCGTGTGGATGGTGGGCGCGGCCATGGCGGCGGTGCTGG
CGTCGTGGGCGTTCAACGCGCTGGTGTACCTCCTCTGGAGGCCGGAAATG
ATCAGCCGGAAGCTCCGGGCGCAGGGCGTGGGCGGGCCGGGCTACCGCTT
CTTCTCCGGCAACCTCGACGAGATCAAGCGGCTCCGGGCCGACGCCGCCG
CCGGCCCGGCCCTGGACGTCGCCGACCACGATTTCGTGCCCCTGGTCCAG
CCACACTTCCGCAAATGGATCCCCCTCTACGGTAAGCAAACACCAACACC
GGCCTCTTTAATCCATTCCTTCCCTTGGATGCGTGATTCATTTGTTGCCA
TTTCTGCTTGTTAATCTTGGCTGCTCGATCATTCAGGGCGGACGTTCGTG
TACTGGTTCGGGGCGAAGCCGAGCGTGTGCGTGGCGGATGTTGACATGGT
GAAGCAGGTGCTGTTCGACCGCAAGGGGCTCTACCCCAAGAACATCGGCA
A
>JWU_082509_4_H09_JJ3644_BfaI_PJJ2LB_LB_F3_065 T-DNA insertion locus in Brachypodium Bd1
TTCTCCATGTCTTATGACACAATTCCCTTCCTAAAAGCAACTTGCAGGAC
TTCCGTGGATACTCATTCCACAATTGTTGTTTGATCTTCAAAACATAAGA
AAACAACTAGTACTGCTGGGCTATCGCCTACAACTACATCAGGTCCGCAG
CCGATGAGCAAGAATATTTTCTCCAATCAACATAAGGGCACGCCTCATCT
TAGCCAAAAACAAAAGTGAGGATGAAATAACGGCTGCCAACGCAATTAGC
AGCACCACGAAATTGCCTAGCACCGGGACCTACCCATCGCAACTAACCAA
ACCAACCATCCACGCCCACGTTCGGTTAGTATCATAGCGTAAGCGGAATC
ATCAACCAGGACGGGCCAAACAGAGGAAAAGAATTCCTCAAATACTTTCA
GGAATCACAACACATCGTGAAGATTTCAAAAGGTGAACAAACTAATAATC
ACAGACACCGTACAGGGAAGATGGAGCGAACGCCTTACCGCGAACGATTT
GGGATCGAACAGAGAGCGCCGCTCGATGGGAGGAGGAGATCAGTGGCGTC
GCCTCTAGTCTGGAGTCCAGAAGCTTCCCGACCAGACCGGTGGGGATTTC
CTTTTCTTCTTCTCTCTCTCTCGTGCCGCCGCTTTTTATTTAGTGAGGCG
ATGTGGCGCAGCCGTTGGATGCGGACACGTGTCGTCGCTGGTGCGGCGGG
ACGGTGGTACTGGGTTGGGCTCTTGTGGGCCGAACTGTTTGGGCCAAGTG
GATATTCCCAGCAAATGGGTGGGCTGGTATGCTTCAGGATTGCTCCTTTG
TTTTTTTAGTCGATTAGTTTACAGAGACAGAATTGCTGTACAGCTCTAAA
CTTGATGACATTCAATCTGTTTGAATTGCAAATCACTAATTCTAATATGA
GTCTAGAATCACGCCAAAAAAAAAAATATGAGTCTAGAAACCATAACGGC
CAATAAACTGGACGAAGGAAAAAAAAAGAAGTCTTGCCGGTTGAGATTGT
GTCATCGTGCGCGTAGCAATCCAAGAAGCGGTGGAGAAGAATGCCTCCGA
AATGGCCTGTGCGTGTGTGTGTGGTCTGGATAATGCGGCACCCTGTTCGT
GCCGAATTCGTTCGTGCTCGATGCGGCAGCCGGCAGTGCCAACTACCTAC
CTATGTGTGAATGCCACTACACCTCCTTCATGCCACGTGTACACCCTCCA
G
>JWU_082509_4_H10_JJ3659_BfaI_PJJ2LB_LB_F3_066 T-DNA insertion locus in Brachypodium Bd1
TCTTATGACACAATTCCCTTCCTAAAAGCAACTTGCAGGACTTCCGTGGA
TACTCATTCCACAATTGTTGTTTGATCTTCAAAACATAAGAAAACAACTA
GTACTGCTGGGCTATCGCCTACAACTACATCAGGTCCGCAGCCGATGAGC
AAGAATATTTTCTCCAATCAACATAAGGGCACGCCTCATCTTAGCCAAAA
ACAAAAGTGAGGATGAAATAACGGCTGCCAACGCAATTAGCAGCACCACG
AAATTGCCTAGCACCGGGACCTACCCATCGCAACTAACCAAACCAACCAT
CCACGCCCACGTTCGGTTAGTATCATAGCGTAAGCGGAATCATCAACCAG
GACGGGCCAAACAGAGGAAAAGAATTCCTCAAATACTTTCAGGAATCACA
ACACATCGTGAAGATTTCAAAAGGTGAACAAACTAATAATCACAGACACC
GTACAGGGAAGATGGAGCGAACGCCTTACCGCGAACGATTTGGGATCGAA
CAGAGAGCGCCGCTCGATGGGAGGAGGAGATCAGTGGCGTCGCCTCTAGT
CTGGAGTCCAGAAGCTTCCCGACCAGACCGGTGGGGATTTCCTTTTCTTC
TTCTCTCTCTCTCGTGCCGCCGCTTTTTATTTAGTGAGGCGATGTGGCGC
AGCCGTTGGATGCGGACACGTGTCGTCGCTGGTGCGGCGGGACGGTGGTA
CTGGGTTGGGCTCTTGTGGGCCGAACTGTTTGGGCCAAGTGGATATTCCC
AGCAAATGGGTGGGCTGGTATGCTTCAGGATTGCTCCTTTGTTTTTTTAG
TCGATTAGTTTACAGAGACAGAATTGCTGTACAGCTCTAAACTTGATGAC
ATTCAATCTGTTTGAATTGCAAATCACTAATTCTAATATGAGTCTAGAAT
CACGCCAAAAAAAAAAATATGAGTCTAGAAACCATAACGGCCAATAAACT
GGACGAAGGAAAAAAAAAGAAGTCTTGCCGGTTGAGATTGTGTCATCGTG
CGCGTAGCAATCCAAGAAGCGGTGGAGAAGAATGCCTCCGAAATGGCCTG
TGCGTGTGTGTGTGGTCTGGATAATGCGGCACCCTGTTCGTGCCGAATTC
GTTCGTGCTCGATGCGGCAGCCGGCAGTGCCAACTACCTACCTATGTGTG
AATGCCACTACACCTCCTTCATGCCACGTGTACACCCTCCAGGCACGTAG
A
>JWU_082509_2_G10_JJ2842_BfaI_PJJ2LB_LB_F3_068 T-DNA insertion locus in Brachypodium Bd1
GTTAATCTGTCACGATGTCATATGCTACGTCTCTGAATTTGGGCAGGTTT
TCGTGCAGGACTACACTGCTGAAGATCGGGGTCTGGGGCAGTGGTACGAG
GATGTTGTGCAGAAGATTTCAGGGATGCAGCCTTCTTCTTCTGCTCCTCG
TCATCCTCTCAAACGCGTCAGGTATACGCGTGTGTTGTGTAGCTGCATCT
TTTAGCTTCAGTAGCATCGGCGTTGCTTTCTGTCTCGCTCCCTTCATTAT
TCAGATTCCTAGTGTAGTCAGACCTTGGATGGAAACGCATCGCCATAAAG
TGGAGAACAACTGCTGTGGACGACATTTAGTGCAACATATCGTGTCTTGC
AATTGCTTGCCATCCTTTTCGCTCCTCAACAACTCATCCAAATAGCTACT
TCTGTACTCATGTACTGGATTGATTCTTCATGTTAAACAATACCCTGCGC
AAGATCGATTTCTCTCTTTCATATGAGATTTTGGTCCTAGACAACGGATC
AGAATCTCTCAAGCTGACCTGAGCAGCTGAGAGATTCTGACAAAGAACAC
AGCCGTTTTCTCTGACGGTTTTCTGTTTAACAGGCAGCTTGTCGTCTGAG
GCAGAAGAAGCAGAAACAGGCAAGCGGCGGTCGCTGGCGGCGGGGGCCGG
CGGGCTGTTCTGCGTGGCGATCCAGAGCGCGGACCCGGCGGCGCTGCAGC
GCGGGCTCAACTACGCGTGCGGGCCGGGCCGGGCCGACTGCTCGGCGATC
CAGCCCGGCGGCGTCTGCTACAAGCAGAACAACCTCCCGGCCCTGGCTTC
CTACGCCTACAACGACTACTACCACCGCAACGCCGCCACCGGCGCCACCT
GCAGCTTCGACGGCACCGCCACCACCACCCCCACCGACCCCAGTAACAAA
CCAAACTATCCCCATCCCTGTTCTTCGCTCCGCTAGCTCTAATTAATTGG
TTCTGAATTTCTGATTCTTCTTCGTTGCAGGCTCCGGGCAGTGCATCTTC
GCCGGAAGGTGAATTTCCCCTTCCTTCTTTCTTTCACGCGCAGATCTCAA
CTTCAAGGCGTTTTGCCGTTTCTCTGAGAAAGTTCAGAGCAGCTTGTTTG
ACTGACTGACGCGTGCGAATTGAATGTTGCAGTTCCATGGCGGGAGGCTC
GAACTCGACGACGCCGGCGGCGAGCGCGCCTTCCGCCCTGGTCCCGCCGT
C
>JWU_092909_3_D09_JJ2019_BfaI_PJJ2LB_LB_F3_073 T-DNA insertion locus in Brachypodium Bd1
AAGCCGGTGGTGGTGGGCCAGAGGAAGCTTGCGCGTATCCTTGTGGTTTT
TACTCGTTAACCAACGCGGCCCGAGAGAGTTCCAGATCAGATCGGAGGAA
CCGACGACGCTCAAGCGCGCCGAGGGAGGGAGCACACAGAATCAGCCAGT
CCCCTCCACGGCCCCTCCCTCCTCGCTCGGTCGCTCCTCCTGAATAGTCG
GGCTCCCAGAGACGACCAGCGAGCGAGCGAGAGAGAGGGGCGATCCCAGA
TTCGGCCGTGCACGCCACGCCACGCGGGGGCGGGAGATGAGCGGGGCGGA
GGAGGCTGCTGGCTCCGGGAGCGGGAGCGGGAGCGGCGCGGGGGGGAGCG
GCGGCGGAGGGGGTGAGGCGAGGCGGCGGTTCGACGACAAGGGACTGGTG
GCGCGCACGTCGCTGATCCTGTGGCACACGCACCAGAACGACGCGGCCGC
CGTGCGGAAGCTGCTCGAGGAGGACGGCGCGCTCGTCAACGCCCGCGACT
ACGACAGCCGCACGCCGCTCCACGTCGCCGCGCTGCACGGCTGGCAGGAG
GTCGCCGAGTGCCTCGTCGCCAACGGCGCCGACGTCAACGCACAGGACCG
CTGGCAGAACACGGTGATCCTCTTCCTTCCTTCCTCTCCTCCCCCTTCGG
CTCGAAATGAAATGGGGTGTTCGGTTGGATTTAATTGGGTCGGTCACGCT
GCGGTCTGAGGCATCACCCCCTCGGTTCCTGTTCACGTAATTTGGTTGGG
GGTTTCGGTTGAGCTCTCATTCTGGCACTTGGTCGGATTGGATTTGGTTT
CTCTCGCCACGAATTGATGATTTCGGTGGGAAAACGATCGATCACGGGGC
TCTAGTTTGCACTCTGCAGCTGTTCATTCGATTAGATGGTGCTCCTGTCA
TCATCTGCCTTGGGGACTTTCGTTGAGCATTCCTGCCCTGCTACGAATTT
GAATTGGCGGGGGCTTGTGCTACTTCTGATTGTCAAATCTGCCGGCAATG
ACTTCGGTGTTGAATGCATATTTGTTTATTTTTATATATATACTCTCTGC
AGTGTGTCAAGCATTCATTTAACCTCTGTCGTTGTTGTTTTTTTGAAAAG
AAACTGGTGTAAAGCGTGTGCTGAAGTTTCAGGGTTTCTGTTTACTGATT
GATTATATTTCTGCTGTTCGGTGTGAATGTATGTTGGTTTTGAGTCTGCT
A
>plate87_F12_plate87_JJ13026_HpaII_PJJ2LBA_RB_F3_086 T-DNA insertion locus in Brachypodium Bd1
GCATGGCCATAAGTCAATCATAGCTCGTGTCCCGAACCTTAATTTAGCAA
AGGCACGTCAGCTTGACGCAACTCCACAGATAAAATCGATGTAGTAGTTG
GATAATACCGATCAGGTCGCTCATCCGGTGATTGCGTTTTCAGAAATCGG
ACATGTACGTGCAGACAGAAATATGTTACTCCAATAGAAGAAAGGTTGAG
TGAGACAGGGACGTGCTTAATTGTGCATTGCAGACCCGATGGGGATCTAC
TACTTAATTTTGAGATCGATTGCATGATGAACATAGTTGACCTTGTTATA
TAATAGCTGGCCAGCACGCCCACGGCCCATCCATCCTAGTGGCCACCAGC
CTACTTTCAGTGATCATCATCATCGATCATCTTGAAGACTTGAACGCAAC
CCAACCCAACCTAGTCTTGCAGAGCTAAAAAATAGATCGATATGCTCGTC
AGGGATCATGAGAGATCTCGGGGCGCTAAACCTTTCGGACTGTATAGCTA
GCTAATAGCTCAGCTCAGCTAACTCTAGGCCGAGAGAGACTCGTCGCTCT
TATCCCTCGATCGTAATGTTAGGTGGGTCGCCAATTGGGTCGCGCTGTGC
GTGCGTGCGTTCGAAAATACTTCTTCTTCTCCTTTCCGTGCGTCTCTCTC
GCGGTCTTATGCTAGTGCTCCATCTCCATGATTGATTAGCTAGCTCCTTT
AGGGGCAGGCAGGAGCCGATCGATCTCGATCCGCAGGCCGCAGGCCGCAG
CCCCGCGGCTATTTAGCACCGAGGAAAGATACTGCTGCAAAGTGCGCAGC
TCGTGCTCGACCCAAGTCGAGAGAGGCGTCAACATCGTGCTTGATCGATG
GGGATATCGTCACCGTCCACGGCGGCCGGCCGCGTGCTGCTGATCCTGCT
CCTTCTCCACCTCGCCTTCGCCTCCTCCTCCCACGCGGCTCGCTTCACCA
GTACGTGTCATTCGCCGCAATACTGATTTGATCTCGGCGCCCTTCTTTCT
TCCGGCGGTGTTCTTCTTTACTTTCCTCGGCTGGCTTGATGGAGCTGCTG
GATTGCTGGTTCTGATGTTTGGATCGATGCAGGGAGGTACTACGGGACGG
CGGCCGCGGTGGAGGCTCCGGGGTTTCGTGGTCATGGCGTTGCTGATTTA
CTGGAGGTACGTGCTGTCTGCTCTCTGCTGTGCCTGTGCTTAATGGACCA
T
>Plate87_2_F12_JJ13026_HpyCH4IV_PJJ2LBA_RB_F3_086 T-DNA insertion locus in Brachypodium Bd1
AGTCAATCATAGCTCGTGTCCCGAACCTTAATTTAGCAAAGGCACGTCAG
CTTGACGCAACTCCACAGATAAAATCGATGTAGTAGTTGGATAATACCGA
TCAGGTCGCTCATCCGGTGATTGCGTTTTCAGAAATCGGACATGTACGTG
CAGACAGAAATATGTTACTCCAATAGAAGAAAGGTTGAGTGAGACAGGGA
CGTGCTTAATTGTGCATTGCAGACCCGATGGGGATCTACTACTTAATTTT
GAGATCGATTGCATGATGAACATAGTTGACCTTGTTATATAATAGCTGGC
CAGCACGCCCACGGCCCATCCATCCTAGTGGCCACCAGCCTACTTTCAGT
GATCATCATCATCGATCATCTTGAAGACTTGAACGCAACCCAACCCAACC
TAGTCTTGCAGAGCTAAAAAATAGATCGATATGCTCGTCAGGGATCATGA
GAGATCTCGGGGCGCTAAACCTTTCGGACTGTATAGCTAGCTAATAGCTC
AGCTCAGCTAACTCTAGGCCGAGAGAGACTCGTCGCTCTTATCCCTCGAT
CGTAATGTTAGGTGGGTCGCCAATTGGGTCGCGCTGTGCGTGCGTGCGTT
CGAAAATACTTCTTCTTCTCCTTTCCGTGCGTCTCTCTCGCGGTCTTATG
CTAGTGCTCCATCTCCATGATTGATTAGCTAGCTCCTTTAGGGGCAGGCA
GGAGCCGATCGATCTCGATCCGCAGGCCGCAGGCCGCAGCCCCGCGGCTA
TTTAGCACCGAGGAAAGATACTGCTGCAAAGTGCGCAGCTCGTGCTCGAC
CCAAGTCGAGAGAGGCGTCAACATCGTGCTTGATCGATGGGGATATCGTC
ACCGTCCACGGCGGCCGGCCGCGTGCTGCTGATCCTGCTCCTTCTCCACC
TCGCCTTCGCCTCCTCCTCCCACGCGGCTCGCTTCACCAGTACGTGTCAT
TCGCCGCAATACTGATTTGATCTCGGCGCCCTTCTTTCTTCCGGCGGTGT
TCTTCTTTACTTTCCTCGGCTGGCTTGATGGAGCTGCTGGATTGCTGGTT
CTGATGTTTGGATCGATGCAGGGAGGTACTACGGGACGGCGGCCGCGGTG
GAGGCTCCGGGGTTTCGTGGTCATGGCGTTGCTGATTTACTGGAGGTACG
TGCTGTCTGCTCTCTGCTGTGCCTGTGCTTAATGGACCATAGCTTGCTTG
T
>Plate87_1_F12_JJ13026_HpyCH4IV_PJJ2LBA_LB_R2_086 T-DNA insertion locus in Brachypodium Bd1
AGCTCGTGTCCCGAACCTTAATTTAGCAAAGGCACGTCAGCTTGACGCAA
CTCCACAGATAAAATCGATGTAGTAGTTGGATAATACCGATCAGGTCGCT
CATCCGGTGATTGCGTTTTCAGAAATCGGACATGTACGTGCAGACAGAAA
TATGTTACTCCAATAGAAGAAAGGTTGAGTGAGACAGGGACGTGCTTAAT
TGTGCATTGCAGACCCGATGGGGATCTACTACTTAATTTTGAGATCGATT
GCATGATGAACATAGTTGACCTTGTTATATAATAGCTGGCCAGCACGCCC
ACGGCCCATCCATCCTAGTGGCCACCAGCCTACTTTCAGTGATCATCATC
ATCGATCATCTTGAAGACTTGAACGCAACCCAACCCAACCTAGTCTTGCA
GAGCTAAAAAATAGATCGATATGCTCGTCAGGGATCATGAGAGATCTCGG
GGCGCTAAACCTTTCGGACTGTATAGCTAGCTAATAGCTCAGCTCAGCTA
ACTCTAGGCCGAGAGAGACTCGTCGCTCTTATCCCTCGATCGTAATGTTA
GGTGGGTCGCCAATTGGGTCGCGCTGTGCGTGCGTGCGTTCGAAAATACT
TCTTCTTCTCCTTTCCGTGCGTCTCTCTCGCGGTCTTATGCTAGTGCTCC
ATCTCCATGATTGATTAGCTAGCTCCTTTAGGGGCAGGCAGGAGCCGATC
GATCTCGATCCGCAGGCCGCAGGCCGCAGCCCCGCGGCTATTTAGCACCG
AGGAAAGATACTGCTGCAAAGTGCGCAGCTCGTGCTCGACCCAAGTCGAG
AGAGGCGTCAACATCGTGCTTGATCGATGGGGATATCGTCACCGTCCACG
GCGGCCGGCCGCGTGCTGCTGATCCTGCTCCTTCTCCACCTCGCCTTCGC
CTCCTCCTCCCACGCGGCTCGCTTCACCAGTACGTGTCATTCGCCGCAAT
ACTGATTTGATCTCGGCGCCCTTCTTTCTTCCGGCGGTGTTCTTCTTTAC
TTTCCTCGGCTGGCTTGATGGAGCTGCTGGATTGCTGGTTCTGATGTTTG
GATCGATGCAGGGAGGTACTACGGGACGGCGGCCGCGGTGGAGGCTCCGG
GGTTTCGTGGTCATGGCGTTGCTGATTTACTGGAGGTACGTGCTGTCTGC
TCTCTGCTGTGCCTGTGCTTAATGGACCATAGCTTGCTTGTGTGCGCTGA
C
>plate60_A03_JJ8971_HpyCH4IV_PJJ2LBA_RB_F3_031 T-DNA insertion locus in Brachypodium Bd1
GAATGAATCAATTCTCTGGATGGGGACTACTGAGAGGACATCACCAGAGG
CTCAGAGCACATGCATGCGCGTGTGTGTATCAGTGCTTATATCTGTGTTG
ACCAGATCCGGATCTATATATCGATTATCGATCGAGCTATAGGCCTATAG
CTACCTAGCCAAGCCATGCACGCGGCGACCGACGCCGGTGAGTATACATG
CATTGCCGTCGAGCAGCCAGCCATGACGTTACATGCTTACATGCATGAAT
GCATGCATGGCCACCGCGCCTTGTTGGCTCCCGTTCCGCCCCGGCCAGGA
TTCACACGATGACATGGACAGGCCTCTGCACACTCCAGTGCTTAATTCCT
CTGACGACGATGGCCAAGATTTAGAGGACGCAAAAGAAAAGAGGACGCAG
AAATGCAGAATATAGAAATTCCATTAAAGCCTTGAATATATGAAGAGGGC
GAAAACCGCCAGGCAAACGTCCCCGGCTATTTCTTCCCTGGTGACAAAAA
AAACTACTCCGTACTCTCCTAGGTGACAACCCCAACTGGCATGCAAGCTA
CTCCTACGCACGACTACATCACCTAGGTGGCTAGGCCCTCATGATCCAGG
CCCTTGCGTTACTCTCCTGTCGCGTGGACATCGTCTTGACTTTTGCTCCC
CGTTGTTTAATTACTTTATTCCCTGGAGTACGTACTCATGTGCCAATGTA
CGTTGACCTTCTCGTCGCGCAGCCAGCTAGCTAGTGTACTGTGTACCTAC
TCCAGCTTCTACACATGATCATGTTCTAAGCCGGCCGTCTGCTAGTCGAA
GGATCGATACACCGACCGTTGGTTCTTCTCCTGCGTCGCAGTGTAGATAG
AAATAGAGCCAGTGAGTTTTTTTTCCCACTGCCTCATGTTCGTGTAGTCC
ACATTAACTATACATTGCATGCACATGCATGCATGTGTATTGTACTAGTA
TCGATATTGTGTGCATAGGCGCTTAAAGTACCAAGGCAACACGAGCCATC
CCGGGCCCGGCCAGCCCATTTACTCGACTGCTACTGCTGCTGCTCACTTT
ATTCATGCCTCTGGCTCACAGGTCCGGATGATGGATCGATGGCTACCTTG
GTCGATCGGGGTCACAGACGAAAAGGTCGTTTTTAATGTATCCGGCCGGC
GGGTCGACGGAGCTAGAGAAGTTTTACCGGCGTGCCTAGAGAGTAGTATG
T
>plate60_A03_JJ8971_HpyCH4IV_PJJ2LBA_LB_R2_031 T-DNA insertion locus in Brachypodium Bd1
TCTGGATGGGGACTACTGAGAGGACATCACCAGAGGCTCAGAGCACATGC
ATGCGCGTGTGTGTATCAGTGCTTATATCTGTGTTGACCAGATCCGGATC
TATATATCGATTATCGATCGAGCTATAGGCCTATAGCTACCTAGCCAAGC
CATGCACGCGGCGACCGACGCCGGTGAGTATACATGCATTGCCGTCGAGC
AGCCAGCCATGACGTTACATGCTTACATGCATGAATGCATGCATGGCCAC
CGCGCCTTGTTGGCTCCCGTTCCGCCCCGGCCAGGATTCACACGATGACA
TGGACAGGCCTCTGCACACTCCAGTGCTTAATTCCTCTGACGACGATGGC
CAAGATTTAGAGGACGCAAAAGAAAAGAGGACGCAGAAATGCAGAATATA
GAAATTCCATTAAAGCCTTGAATATATGAAGAGGGCGAAAACCGCCAGGC
AAACGTCCCCGGCTATTTCTTCCCTGGTGACAAAAAAAACTACTCCGTAC
TCTCCTAGGTGACAACCCCAACTGGCATGCAAGCTACTCCTACGCACGAC
TACATCACCTAGGTGGCTAGGCCCTCATGATCCAGGCCCTTGCGTTACTC
TCCTGTCGCGTGGACATCGTCTTGACTTTTGCTCCCCGTTGTTTAATTAC
TTTATTCCCTGGAGTACGTACTCATGTGCCAATGTACGTTGACCTTCTCG
TCGCGCAGCCAGCTAGCTAGTGTACTGTGTACCTACTCCAGCTTCTACAC
ATGATCATGTTCTAAGCCGGCCGTCTGCTAGTCGAAGGATCGATACACCG
ACCGTTGGTTCTTCTCCTGCGTCGCAGTGTAGATAGAAATAGAGCCAGTG
AGTTTTTTTTCCCACTGCCTCATGTTCGTGTAGTCCACATTAACTATACA
TTGCATGCACATGCATGCATGTGTATTGTACTAGTATCGATATTGTGTGC
ATAGGCGCTTAAAGTACCAAGGCAACACGAGCCATCCCGGGCCCGGCCAG
CCCATTTACTCGACTGCTACTGCTGCTGCTCACTTTATTCATGCCTCTGG
CTCACAGGTCCGGATGATGGATCGATGGCTACCTTGGTCGATCGGGGTCA
CAGACGAAAAGGTCGTTTTTAATGTATCCGGCCGGCGGGTCGACGGAGCT
AGAGAAGTTTTACCGGCGTGCCTAGAGAGTAGTATGTGGTACGCGCGCGT
A
>plate60_A03_JJ8971_HpyCH4IV_PJJ2LBA_LB_F2_031 T-DNA insertion locus in Brachypodium Bd1
GGGGACTACTGAGAGGACATCACCAGAGGCTCAGAGCACATGCATGCGCG
TGTGTGTATCAGTGCTTATATCTGTGTTGACCAGATCCGGATCTATATAT
CGATTATCGATCGAGCTATAGGCCTATAGCTACCTAGCCAAGCCATGCAC
GCGGCGACCGACGCCGGTGAGTATACATGCATTGCCGTCGAGCAGCCAGC
CATGACGTTACATGCTTACATGCATGAATGCATGCATGGCCACCGCGCCT
TGTTGGCTCCCGTTCCGCCCCGGCCAGGATTCACACGATGACATGGACAG
GCCTCTGCACACTCCAGTGCTTAATTCCTCTGACGACGATGGCCAAGATT
TAGAGGACGCAAAAGAAAAGAGGACGCAGAAATGCAGAATATAGAAATTC
CATTAAAGCCTTGAATATATGAAGAGGGCGAAAACCGCCAGGCAAACGTC
CCCGGCTATTTCTTCCCTGGTGACAAAAAAAACTACTCCGTACTCTCCTA
GGTGACAACCCCAACTGGCATGCAAGCTACTCCTACGCACGACTACATCA
CCTAGGTGGCTAGGCCCTCATGATCCAGGCCCTTGCGTTACTCTCCTGTC
GCGTGGACATCGTCTTGACTTTTGCTCCCCGTTGTTTAATTACTTTATTC
CCTGGAGTACGTACTCATGTGCCAATGTACGTTGACCTTCTCGTCGCGCA
GCCAGCTAGCTAGTGTACTGTGTACCTACTCCAGCTTCTACACATGATCA
TGTTCTAAGCCGGCCGTCTGCTAGTCGAAGGATCGATACACCGACCGTTG
GTTCTTCTCCTGCGTCGCAGTGTAGATAGAAATAGAGCCAGTGAGTTTTT
TTTCCCACTGCCTCATGTTCGTGTAGTCCACATTAACTATACATTGCATG
CACATGCATGCATGTGTATTGTACTAGTATCGATATTGTGTGCATAGGCG
CTTAAAGTACCAAGGCAACACGAGCCATCCCGGGCCCGGCCAGCCCATTT
ACTCGACTGCTACTGCTGCTGCTCACTTTATTCATGCCTCTGGCTCACAG
GTCCGGATGATGGATCGATGGCTACCTTGGTCGATCGGGGTCACAGACGA
AAAGGTCGTTTTTAATGTATCCGGCCGGCGGGTCGACGGAGCTAGAGAAG
TTTTACCGGCGTGCCTAGAGAGTAGTATGTGGTACGCGCGCGTATGTGTG
C
>plate70_2_A08_JJ9363_HpyCH4IV_PJJ2LBA_RB_F3_064 T-DNA insertion locus in Brachypodium Bd1
CCTACTCCAGCTTCTACACATGATCATGTTCTAAGCCGGCCGTCTGCTAG
TCGAAGGATCGATACACCGACCGTTGGTTCTTCTCCTGCGTCGCAGTGTA
GATAGAAATAGAGCCAGTGAGTTTTTTTTCCCACTGCCTCATGTTCGTGT
AGTCCACATTAACTATACATTGCATGCACATGCATGCATGTGTATTGTAC
TAGTATCGATATTGTGTGCATAGGCGCTTAAAGTACCAAGGCAACACGAG
CCATCCCGGGCCCGGCCAGCCCATTTACTCGACTGCTACTGCTGCTGCTC
ACTTTATTCATGCCTCTGGCTCACAGGTCCGGATGATGGATCGATGGCTA
CCTTGGTCGATCGGGGTCACAGACGAAAAGGTCGTTTTTAATGTATCCGG
CCGGCGGGTCGACGGAGCTAGAGAAGTTTTACCGGCGTGCCTAGAGAGTA
GTATGTGGTACGCGCGCGTATGTGTGCCCATGGGCCATGGCACCTACGGA
GTAAAGGCTAAAGCTATTCTACCATGCATGACCAGAAGGGGTCAAAGTAG
TAATAAGACCCATGCATGCAAAAAGAGGGAGAAACCAGGGAGACGAGTAG
GCACTGTTTGTGACGCATGATCGACAAGACCGGCCGCTATCCAGCGCCAG
CTCTAGCAGTCGCCAAAGATAAATGTTTGTTTTGTTTACAAAAACGCTGG
CGTGCGCGCGAGAGAAAAGAGTCAAAGGATGCAAGTGAAGACGAGCGGAT
TCGTTTGGCACGCAAGTACGCAACGGAATTAAAGTCTTTTGACGAGGTTA
CGACAAATGTGCTAATTAGCAGTACTCACTCTCGAGAGGTGCGACCCACA
AATATGCTTAACTAGCAAACATGCAAAGTGTTGAACGTACTTAGGCGACG
ACGTACCTGCACGTGCACGACCTTTACAATTTCTTCTTCGGTGTCGATTC
ATTAAGTTGGCACCAGTACTTCTGTTGGTTAACTGTTAATCGCCGTGCTT
AAAGTACTTTACGGTCGAAACTAAACCGGTAACTCACAGGATGATGTATT
TCTCGATGAGATGGACCGGGCAAAATGGCGTTCAAAAGGCGATCGATGGA
TCGAGCCGAGACGAAGGACACACGACGGGCAGGCGCCGGGGCACGCAAGT
GCGTGGTCTGGATCGCAACATGCCATATGCGGGCGCGATTAATGCACGCG
G
>plate70_3_A08_JJ9363_HpaII_PJJ2LBA_RB_F3_064 T-DNA insertion locus in Brachypodium Bd1
CCTACTCCAGCTTCTACACATGATCATGTTCTAAGCCGGCCGTCTGCTAG
TCGAAGGATCGATACACCGACCGTTGGTTCTTCTCCTGCGTCGCAGTGTA
GATAGAAATAGAGCCAGTGAGTTTTTTTTCCCACTGCCTCATGTTCGTGT
AGTCCACATTAACTATACATTGCATGCACATGCATGCATGTGTATTGTAC
TAGTATCGATATTGTGTGCATAGGCGCTTAAAGTACCAAGGCAACACGAG
CCATCCCGGGCCCGGCCAGCCCATTTACTCGACTGCTACTGCTGCTGCTC
ACTTTATTCATGCCTCTGGCTCACAGGTCCGGATGATGGATCGATGGCTA
CCTTGGTCGATCGGGGTCACAGACGAAAAGGTCGTTTTTAATGTATCCGG
CCGGCGGGTCGACGGAGCTAGAGAAGTTTTACCGGCGTGCCTAGAGAGTA
GTATGTGGTACGCGCGCGTATGTGTGCCCATGGGCCATGGCACCTACGGA
GTAAAGGCTAAAGCTATTCTACCATGCATGACCAGAAGGGGTCAAAGTAG
TAATAAGACCCATGCATGCAAAAAGAGGGAGAAACCAGGGAGACGAGTAG
GCACTGTTTGTGACGCATGATCGACAAGACCGGCCGCTATCCAGCGCCAG
CTCTAGCAGTCGCCAAAGATAAATGTTTGTTTTGTTTACAAAAACGCTGG
CGTGCGCGCGAGAGAAAAGAGTCAAAGGATGCAAGTGAAGACGAGCGGAT
TCGTTTGGCACGCAAGTACGCAACGGAATTAAAGTCTTTTGACGAGGTTA
CGACAAATGTGCTAATTAGCAGTACTCACTCTCGAGAGGTGCGACCCACA
AATATGCTTAACTAGCAAACATGCAAAGTGTTGAACGTACTTAGGCGACG
ACGTACCTGCACGTGCACGACCTTTACAATTTCTTCTTCGGTGTCGATTC
ATTAAGTTGGCACCAGTACTTCTGTTGGTTAACTGTTAATCGCCGTGCTT
AAAGTACTTTACGGTCGAAACTAAACCGGTAACTCACAGGATGATGTATT
TCTCGATGAGATGGACCGGGCAAAATGGCGTTCAAAAGGCGATCGATGGA
TCGAGCCGAGACGAAGGACACACGACGGGCAGGCGCCGGGGCACGCAAGT
GCGTGGTCTGGATCGCAACATGCCATATGCGGGCGCGATTAATGCACGCG
G
>plate70_1_A08_JJ9363_HpyCH4IV_PJJ2LBA_LB_R2_064 T-DNA insertion locus in Brachypodium Bd1
GTTCTTCTCCTGCGTCGCAGTGTAGATAGAAATAGAGCCAGTGAGTTTTT
TTTCCCACTGCCTCATGTTCGTGTAGTCCACATTAACTATACATTGCATG
CACATGCATGCATGTGTATTGTACTAGTATCGATATTGTGTGCATAGGCG
CTTAAAGTACCAAGGCAACACGAGCCATCCCGGGCCCGGCCAGCCCATTT
ACTCGACTGCTACTGCTGCTGCTCACTTTATTCATGCCTCTGGCTCACAG
GTCCGGATGATGGATCGATGGCTACCTTGGTCGATCGGGGTCACAGACGA
AAAGGTCGTTTTTAATGTATCCGGCCGGCGGGTCGACGGAGCTAGAGAAG
TTTTACCGGCGTGCCTAGAGAGTAGTATGTGGTACGCGCGCGTATGTGTG
CCCATGGGCCATGGCACCTACGGAGTAAAGGCTAAAGCTATTCTACCATG
CATGACCAGAAGGGGTCAAAGTAGTAATAAGACCCATGCATGCAAAAAGA
GGGAGAAACCAGGGAGACGAGTAGGCACTGTTTGTGACGCATGATCGACA
AGACCGGCCGCTATCCAGCGCCAGCTCTAGCAGTCGCCAAAGATAAATGT
TTGTTTTGTTTACAAAAACGCTGGCGTGCGCGCGAGAGAAAAGAGTCAAA
GGATGCAAGTGAAGACGAGCGGATTCGTTTGGCACGCAAGTACGCAACGG
AATTAAAGTCTTTTGACGAGGTTACGACAAATGTGCTAATTAGCAGTACT
CACTCTCGAGAGGTGCGACCCACAAATATGCTTAACTAGCAAACATGCAA
AGTGTTGAACGTACTTAGGCGACGACGTACCTGCACGTGCACGACCTTTA
CAATTTCTTCTTCGGTGTCGATTCATTAAGTTGGCACCAGTACTTCTGTT
GGTTAACTGTTAATCGCCGTGCTTAAAGTACTTTACGGTCGAAACTAAAC
CGGTAACTCACAGGATGATGTATTTCTCGATGAGATGGACCGGGCAAAAT
GGCGTTCAAAAGGCGATCGATGGATCGAGCCGAGACGAAGGACACACGAC
GGGCAGGCGCCGGGGCACGCAAGTGCGTGGTCTGGATCGCAACATGCCAT
ATGCGGGCGCGATTAATGCACGCGGCATAGTCGCAAGGCCGGCCACAGTG
TACCGCGCGGCGCCCCCACCACTAGGCTGACTTTGCCACGAGACCGGAGT
A
>plate70_1_H09_JJ9408_HpyCH4IV_PJJ2LBA_LB_R2_065 T-DNA insertion locus in Brachypodium Bd1
GCACATGCATGCATGTGTATTGTACTAGTATCGATATTGTGTGCATAGGC
GCTTAAAGTACCAAGGCAACACGAGCCATCCCGGGCCCGGCCAGCCCATT
TACTCGACTGCTACTGCTGCTGCTCACTTTATTCATGCCTCTGGCTCACA
GGTCCGGATGATGGATCGATGGCTACCTTGGTCGATCGGGGTCACAGACG
AAAAGGTCGTTTTTAATGTATCCGGCCGGCGGGTCGACGGAGCTAGAGAA
GTTTTACCGGCGTGCCTAGAGAGTAGTATGTGGTACGCGCGCGTATGTGT
GCCCATGGGCCATGGCACCTACGGAGTAAAGGCTAAAGCTATTCTACCAT
GCATGACCAGAAGGGGTCAAAGTAGTAATAAGACCCATGCATGCAAAAAG
AGGGAGAAACCAGGGAGACGAGTAGGCACTGTTTGTGACGCATGATCGAC
AAGACCGGCCGCTATCCAGCGCCAGCTCTAGCAGTCGCCAAAGATAAATG
TTTGTTTTGTTTACAAAAACGCTGGCGTGCGCGCGAGAGAAAAGAGTCAA
AGGATGCAAGTGAAGACGAGCGGATTCGTTTGGCACGCAAGTACGCAACG
GAATTAAAGTCTTTTGACGAGGTTACGACAAATGTGCTAATTAGCAGTAC
TCACTCTCGAGAGGTGCGACCCACAAATATGCTTAACTAGCAAACATGCA
AAGTGTTGAACGTACTTAGGCGACGACGTACCTGCACGTGCACGACCTTT
ACAATTTCTTCTTCGGTGTCGATTCATTAAGTTGGCACCAGTACTTCTGT
TGGTTAACTGTTAATCGCCGTGCTTAAAGTACTTTACGGTCGAAACTAAA
CCGGTAACTCACAGGATGATGTATTTCTCGATGAGATGGACCGGGCAAAA
TGGCGTTCAAAAGGCGATCGATGGATCGAGCCGAGACGAAGGACACACGA
CGGGCAGGCGCCGGGGCACGCAAGTGCGTGGTCTGGATCGCAACATGCCA
TATGCGGGCGCGATTAATGCACGCGGCATAGTCGCAAGGCCGGCCACAGT
GTACCGCGCGGCGCCCCCACCACTAGGCTGACTTTGCCACGAGACCGGAG
TAAATGCACACTCACTGCTGCTGGCTGCTGCTGGCTCACTCCTCTCTCTT
TCTCTCTGCACACACACACACATCTCTCTCTACATTTGACTCTTTCTTCA
G
>plate61_C01_JJ9343_HpyCH4IV_PJJ2LBA_LB_R2_011 T-DNA insertion locus in Brachypodium Bd1
GTATTTTGAATACATAATCTGTCTTCTAGCTGTTGATGCAACAAGTGCTA
CAATTTGTGCAAAAACAATACCACAAATACAAGAGAAGATTTCCTCCATT
TGCTAAGAGAGGAAATTTTCAGCATTCTTATTCACACAATGAGATGCAAA
TTCCCACCATTTGCAGTTTTGCACAATCAGATTCCAAAAATACACACACA
ATCCTGTCTATGCAAACAATGATATGTGTATATTAATTTCCATAACAACA
AGGCAGAAAGTGCTCTACTGTGGTACTGCCTTTGCAAACAGAGCAGAAAT
TCTGAAAAGAAAAGAAAAGGAGTAGGGATCGAGGGGGGCGGGCAAAGGTG
AGTTTCACCTTCTCGCTGCCGGTGATTGAGATAGCAGAGGGAAGGTGGAG
GCCGGCGAGGGACGCGCTCCGGGCGGTTGATGTAGCAATGGGGGAGAGGC
AGGGGCCCGCGTGGAGGTTGGCGAGGGAGACGGGGCGGCGGATCTGGACG
ACCGAGGGCGTGGTGGACTGAGGGCTGGGCAGCGGCGCCCGGTGGCGAGG
GAGGGGATCGACGGGGCGGCAGCTAGCGTTGGGAAGGCTCGACGGCGGCG
GGGGAGATCGCGAACAGGAGGCTGACCTGACCTACTCCGCGCTTCTGACA
GCCGAGAACAACGCGTAGTAGGGGTACTCGACAAGGCAGTTCCCGGCCCA
TTAAAAGCCCATGAAAAGCCCTTGTCCCATTAGGAATCTCTCGCGAGCCG
GCCCAGTAACTAACCGACTTCTCCCAGATATGGGTCGTATAGCAGCCGCC
AGCCGCTGTCCTGCGAAGATTTTTAGTATCCCTCGCCTCCGGCCGCCGTG
TTGGCGCTGCGAGACGGAGGAACCTTGATTTTTCTTAAGAATATCTGGAA
GTGTTCGTTCATATCTATTGTTTGGTTTTGATTGGCAACGTGATGACGGA
GGTTGCGATGCTGTTTCGAATAAAGGTAATCTGGTTTTTCCTCTGCTGTG
GGGGTGCCTCAACGGGTGTTGCTGCCGAGCCAGAGTTTTAGTCACCACAG
GTTCAGTGTACCCGATCTTACAGATTTTGGATTTGTGTGCTCGCAGATCC
GTTTATACGTATCTGTTGAGTTTTGGTGAGTGTGACATAGTGTTTTTCTT
GGTTTTATCTTTTGTAATTTTGGAATTCTTCTCTGACTTGCAGTTCGACG
A
>plate30_B08_JJ5471_HpyCH4IV_PJJ2LBP2_LB_R3_062 T-DNA insertion locus in Brachypodium Bd1
CTATATGAGATGTATTTTGGAACGGAGAGAGTAGTAACTTAGAATCATGC
AGGCATCGATCAAAGTTTGTATCTCGAAGATTCTACTCAACTCTATTCTA
AAACAAGCATGCTACTTACTTAATTTGTTTCACAAGATATTTTGCAAAAA
TACATTAAATCAAAGATTTAGTATGTTCTAAATGATATCATGTCGATTTC
TAACTTGGAAGCGGAGGAGTCCACGAGCCTCCGATCGAAGACACCCTGTC
TGCAGACTAAAATGGGAAAAGAGGAAAAATAATAGGACAAGGGGATATTC
AGATCGAGAACGTATTGCTCTCGAGATTTTATTTCCTTAGACAACACATG
GAGATACTCTTGTATAATTCCATGTTGTCCAGTAGATAATAGAAGCTTCT
TTTGGCGATGGGAATGATTTGGCTGGACTCGTTGACCTTGACCAGCAACC
ACAACGTGCACCACTCTGCATTTGGTTAATTAGCTGTTACTACTACTCAT
CATGTTTGCCAATCGATCTGCACACACCTGGCAAACTTAATTCAAATAGA
CCATACAATACATCACACAGCTTGCAATCTTGCATTTTGCAGTGCATTTC
TCGACGGTCGTTGCAGTACGCGTGGCCCGCCAAAATTCGATACGGTGCGT
GCAACGGTGCAAGTATGGCGCTAAGCTAATTCTGCTGGCCACACGTCTGA
TCCAGGCATCCAGCAGCTAGCATATCTGGCCTGCGCCATGGAATTATTGT
GCAATCCATGCTCCATTCTGCCATGTGCCATCGTCTCCTTATCTTCGTAC
AGTGTGCTGTCGATCCACCTGGCCTAGTAGTCTCGTGCTTGACCGTGACC
GATCAGTGTGCCGTTTGCACGGAGATATCCATTTGTAAACTTGTGACATA
TACACAGTGTTGCACGTTCAGGATTTATCCGGGCATGCAGCTGGCTGGCG
TCCATCTGTAGTACGTTTGCCTTTGCGGTGTATATGGATGTGCACTGTTT
CTAGAACGAAAACCGTACGCTGTGGAAGATTAGCCATATGTACGAATCAT
GTCACTTAGGCGTGTCAATCGAATTAAATATGCGTCGTCTGCGGCTCAAC
CCAAGATGGAAATTCTGGAAGGAGAATTCTACTAGTACTACTCGACAGAA
TTAAATAGCATGGGTTTGCTCTGCCTCGTTTCCCTACATGCTTCGCCGTG
T
>JWU_092909_1_A05_JJ3975_BfaI_PJJ2LB_LB_F3_047 T-DNA insertion locus in Brachypodium Bd1
TGAACCGTATACTAATTTTGACAGAACTATTCCTTGTTCATAGATTAATT
AGCATGGCACCTATTCAAAAACAGCAAGCCACGCTGTGAACAAATCAAGA
AAAGTAATAGTAATACTCGTCCAAATACAGATGGCAAAAGAGAGGGAGGG
AGAGAAATAAAGAATGTACCAAATGATGTGTGCAGACACTGGGTACTGGT
AGGAAAGTAATGTTGGGTTTGTCTTGAATATCAGTCACATGAAAACACAC
GCGATCGGAAATTTATTTAACCAGAGACACCTGTCGTGACTCTTTTTTTA
TTTCTTCTCAATATCTCAAATCCCACGTTACAAAAGCTGACTCTGGTGCA
TCTATATATACACCCAAAATCACCTAATCCTATTAGAACTAGGACTTAAT
GTGCAAAACTAATTAGACTCATACCAGTGCTGCTACTCGAACTCAGCACG
GATCAGTATTAAACGGACTCATACAACAAGATTATTCTAACAAGTAGGAG
CCCCACATGCCCCTAGGCTGTCTCAGACTTTGACCCATTTCCTCCAGCTC
ACTTGAGCTGCCCTGGCCCTGCTTCCTTTGCCCTCTCCTTTCCCATGCTT
TCTTGAGACCACTCAACAACACAACAGGCTAGTAGGTTAAAAAGAACTCC
AAGTGGCACTGGGAGAAAATCAACAGAAGCTTACTTTTGTTTTTAACATG
GAAAAGCAAGATGGGATGATGACATGAGATGCTGCTAATTAACAGTGGTA
TTGGAGTGCACTACTATTTATTTCAGTACCTCGCAGTTTTAGAAAGACAC
TGGCCTTGGATTCAGGAGCCTGTCCACATGTTCAATTATATTTTTCTGTG
TACCAGGTAGATCAGGGGAGATTTTTTTTTATCTCTCATGCAAATCTGAA
GGCTTAACATTGACAATTTACAGAACATGGTTCTAATGCTTTCCTGCCCC
TGGATATGCGAAAAATGTAAGCAAAATGCAGTGATTTCTGAAGATGGCCA
ACTGCTTTTTTTTCTTGGGTCCTGGATGTCTTTAAGAACGGCCAAAAATA
TGTGAAGAATTAGATAGCACGCGAGAGATTTAATCCAAAATGCTTGCTGT
TAGGAGGAAATAGGCTCTGAAAATGACTTGAGTGTGGATCACTAATCAAT
CTGGGAGAGTGATGGGCTTTGGGGTTTGGAATTTCTTGCCATCAAGATAG
G
>plate70_3_E11_JJ9437_HpaII_PJJ2LBA_RB_F3_087 T-DNA insertion locus in Brachypodium Bd1
TTCGGGATGGTGGAAGTCATCGACGACGAGCTGCGGGACGGGCCGGACCG
GGCCAGCGCGGCCCTCGTGGGCCGGTTCCAGGGCCTGTTGGCCGGGACCG
GGCTGGTGGCCCCGCCGGCCCTTCAGTCCGCGATCAACCTCGTGTTCACG
GCCGGCGATTGCAGCGGGAGCACGCTGGCCATGCTGGGCCCCGTGCTGGA
CTTCGGGGCCCCCATCGAGCGCGCCGTGGTGGGCGGCACCGGGGCTTTCA
GGATGGCCCGCGGGTACTGCGTCATGACGTCGCTGGGGAACCCCACGCCG
GAGTCCGTCGTCTACCAGGTCGACCTGTACCTGCAGATGCATCAGCGCCA
GCATCGTGGCTGAACGATCGTCTCTCTGTTCCACGGGTGTCCGTGTGAGT
TGTGTGCATGTTGTTCCCAAAGCGTTTGCTGCAAAAACGAAAAAAAAATG
CGTATAGAATTTGACAGGCCACGGCCCAGCACGATCAGCCTCTCCGTTTA
GCGAAGCCCGCCTTGGACGATTCAGTTGCTTGGCCAGTTTGGCCCATGCA
TTGCGCTCGTAGTTTGCGGGCCGTCCGCTGTCCGTTCCTCTTTGCAATGG
AAAAGCGGTGCAGGCTTGGGCCTGATCTGTTCAAAAGAACAGACTTGGGC
CCGATTTGAAATGTCAGAAATGTACAAAGGGAAAACCCATCAACGATCGA
TCAATGGGTATTTCCGTCGATGTATGCATGCGCAAGCTGCACCTTCTGGA
AACCCAAGTGGCAAATTAAGAGAGCTGATCGCTACCTGTTAATTCAAGTT
CTCTTGGTTGATTGATTCCTTCTCCTGCCAAAAAGCGTGCCGTGCAGTTC
GGCAGGTCAAAAATACCCACACGGACACAGACCACACACCATATAGGATT
CCCGCTGCCGCCAAAAGCAAAGCAAGCAAAACGTCGTCCCAAGTAGTAGT
AGCAACCAGTTGTGCGTGCAAGGCTGACCTGACCAGATCCTTGGATAAGG
AGAAAGGCAGAGTGGCCGGCAGGCCAAGCCAGCATTGCATCACATCCGGA
AGCTAAAGTCGCACCACATGTTCGCTAGGGTAGCTATATATTTTCTTCCT
TCTCAAATCTCAACTGCTATATATACAGCTATAGCTAGCACTCCTCGCGC
GTGTAACGTCCTCTCGACGCTCTTCACACACGGGCGGTACGTAGATTAGA
T
>plate70_2_E11_JJ9437_HpyCH4IV_PJJ2LBA_RB_F3_087 T-DNA insertion locus in Brachypodium Bd1
CCCCGCCGGCCCTTCAGTCCGCGATCAACCTCGTGTTCACGGCCGGCGAT
TGCAGCGGGAGCACGCTGGCCATGCTGGGCCCCGTGCTGGACTTCGGGGC
CCCCATCGAGCGCGCCGTGGTGGGCGGCACCGGGGCTTTCAGGATGGCCC
GCGGGTACTGCGTCATGACGTCGCTGGGGAACCCCACGCCGGAGTCCGTC
GTCTACCAGGTCGACCTGTACCTGCAGATGCATCAGCGCCAGCATCGTGG
CTGAACGATCGTCTCTCTGTTCCACGGGTGTCCGTGTGAGTTGTGTGCAT
GTTGTTCCCAAAGCGTTTGCTGCAAAAACGAAAAAAAAATGCGTATAGAA
TTTGACAGGCCACGGCCCAGCACGATCAGCCTCTCCGTTTAGCGAAGCCC
GCCTTGGACGATTCAGTTGCTTGGCCAGTTTGGCCCATGCATTGCGCTCG
TAGTTTGCGGGCCGTCCGCTGTCCGTTCCTCTTTGCAATGGAAAAGCGGT
GCAGGCTTGGGCCTGATCTGTTCAAAAGAACAGACTTGGGCCCGATTTGA
AATGTCAGAAATGTACAAAGGGAAAACCCATCAACGATCGATCAATGGGT
ATTTCCGTCGATGTATGCATGCGCAAGCTGCACCTTCTGGAAACCCAAGT
GGCAAATTAAGAGAGCTGATCGCTACCTGTTAATTCAAGTTCTCTTGGTT
GATTGATTCCTTCTCCTGCCAAAAAGCGTGCCGTGCAGTTCGGCAGGTCA
AAAATACCCACACGGACACAGACCACACACCATATAGGATTCCCGCTGCC
GCCAAAAGCAAAGCAAGCAAAACGTCGTCCCAAGTAGTAGTAGCAACCAG
TTGTGCGTGCAAGGCTGACCTGACCAGATCCTTGGATAAGGAGAAAGGCA
GAGTGGCCGGCAGGCCAAGCCAGCATTGCATCACATCCGGAAGCTAAAGT
CGCACCACATGTTCGCTAGGGTAGCTATATATTTTCTTCCTTCTCAAATC
TCAACTGCTATATATACAGCTATAGCTAGCACTCCTCGCGCGTGTAACGT
CCTCTCGACGCTCTTCACACACGGGCGGTACGTAGATTAGATAGGTCTCT
GTGGGTCTGAGATGGTGAGAATGGCCGTACTTACTTACGTCTATTCCGTC
GCAGAGTAGAACCCGGCCGGCCCAGCAAGTAAAGTGCTTTCGATCTAGAC
G
>JWU_05092009_B02_JJ971_BfaI_POL001_LB_F6_014 T-DNA insertion locus in Brachypodium Bd1
ATCCATTTTGTCCGCTTAAGCAAAATGGACGTCTAAGATCGTTTTTTGGA
CCGGACACGATCCATTTCTATCTAATTTTGCGTCGGGTTTGGGTCGTAGT
CGTTTTTTCACTGGCTTCGTCCGCATTTGTCTTATTTTTTCCTCACCGGC
CCACTTGACCATGAGTAATAAAATGGACCAAATGGATGGCCTTGTTGGGA
TAGTAGCATACCTAAAAATAAATTGGACAATCCGTTTGACCGAAACGCGG
GTCGCCGGTGACCTGACAGATACTGTGCATTCGGTGGTTCCAAAGCAACT
CATCCAACCGTTTTTCGCATGCTCTCCAGTTTCAGATTTTTCAGTTGATA
TACTCCTATTTTCTTCAAGTTGCAAAGTATGCAGATGAAGAAAATAGTAG
TGCTACAAGGGAGCCCACAGCAGCTGGTGCCCCACACCTTGTAGCAGTAG
TATTCTCCTGTTCCGGCGAGAGAGCGGCCGGGGTCCCCCACCCATTTGAC
TTGCGCAAAAGCAAAAGCAAACACCCACGGGGACAAGTCGAGACCCCAAT
TAGACAGACAGAGGGAGAGAGGTGGGGAGATTCCTCCTACGAGGAGGAGG
AGGAGATCGATGGAGCAGGAGACGGTGCACGCAGCGCAAGACGTGCACTG
CAGCGAGCAAGGGCAACGATGGTCATTTTGTGTCGTGGTTGTTTGTTTAT
TACAGTACGTGGAAGTGCTGGAGGGGGCTGCGGCTTTCGCTTTGGCCAAG
GTCAGCCGTGGCCATGGATTCCCACCCTGGTCTGTGTCTTTCGCGTTGGC
CGAGAGTCTTTACGAGGTGTGCGACATGGGGCGCGCCGAGATTACTGTAA
TCTGTGTGCGTGTGGCTGTTAGAACCTGATTGTGCAATGCACGCACAGTG
TAGCAGTGCTACACTGCGTATCTACGTATCTCTCCATCTCTCTCCCCCTC
TCTCACCAGCCTGTTTTGGTCGCATGCTTTTGGAGCCGCTTGGCCATCTC
TTCCGTACGTTGCAGTCCTCCAATCAGGATGCAAACGTGATCTCACCAAA
ATCCCATTTCTAGTAACTTTTTAAATTTTTTATTTAAAATTTTGTTCAGA
ATTGAACTAGAAGCGGGACTTTCGCGGGATCCCGTTTGCACTCTTAACTC
CGACTAGTACATAGTGTCGTTAAAAAACGTTCGTGCTCCTCCTGTTTTGA
A
>JWU_122808_2_B08_JJ971_BfaI_POL001_LB_F5 T-DNA insertion locus in Brachypodium Bd1
ATCCATTTTGTCCGCTTAAGCAAAATGGACGTCTAAGATCGTTTTTTGGA
CCGGACACGATCCATTTCTATCTAATTTTGCGTCGGGTTTGGGTCGTAGT
CGTTTTTTCACTGGCTTCGTCCGCATTTGTCTTATTTTTTCCTCACCGGC
CCACTTGACCATGAGTAATAAAATGGACCAAATGGATGGCCTTGTTGGGA
TAGTAGCATACCTAAAAATAAATTGGACAATCCGTTTGACCGAAACGCGG
GTCGCCGGTGACCTGACAGATACTGTGCATTCGGTGGTTCCAAAGCAACT
CATCCAACCGTTTTTCGCATGCTCTCCAGTTTCAGATTTTTCAGTTGATA
TACTCCTATTTTCTTCAAGTTGCAAAGTATGCAGATGAAGAAAATAGTAG
TGCTACAAGGGAGCCCACAGCAGCTGGTGCCCCACACCTTGTAGCAGTAG
TATTCTCCTGTTCCGGCGAGAGAGCGGCCGGGGTCCCCCACCCATTTGAC
TTGCGCAAAAGCAAAAGCAAACACCCACGGGGACAAGTCGAGACCCCAAT
TAGACAGACAGAGGGAGAGAGGTGGGGAGATTCCTCCTACGAGGAGGAGG
AGGAGATCGATGGAGCAGGAGACGGTGCACGCAGCGCAAGACGTGCACTG
CAGCGAGCAAGGGCAACGATGGTCATTTTGTGTCGTGGTTGTTTGTTTAT
TACAGTACGTGGAAGTGCTGGAGGGGGCTGCGGCTTTCGCTTTGGCCAAG
GTCAGCCGTGGCCATGGATTCCCACCCTGGTCTGTGTCTTTCGCGTTGGC
CGAGAGTCTTTACGAGGTGTGCGACATGGGGCGCGCCGAGATTACTGTAA
TCTGTGTGCGTGTGGCTGTTAGAACCTGATTGTGCAATGCACGCACAGTG
TAGCAGTGCTACACTGCGTATCTACGTATCTCTCCATCTCTCTCCCCCTC
TCTCACCAGCCTGTTTTGGTCGCATGCTTTTGGAGCCGCTTGGCCATCTC
TTCCGTACGTTGCAGTCCTCCAATCAGGATGCAAACGTGATCTCACCAAA
ATCCCATTTCTAGTAACTTTTTAAATTTTTTATTTAAAATTTTGTTCAGA
ATTGAACTAGAAGCGGGACTTTCGCGGGATCCCGTTTGCACTCTTAACTC
CGACTAGTACATAGTGTCGTTAAAAAACGTTCGTGCTCCTCCTGTTTTGA
A
>Plate85_2_H12_JJ13834_HpaII_PJJ2LBA_RB_F3_082 T-DNA insertion locus in Brachypodium Bd1
TGAAGCCGAACCCCTTGTCGAGCCCTCTCCCGCCGCCATCCCCATCGCCT
CCTTCCTCGGGGATCGCCGGCCGCGTCGGGCCGTGCCTCCGCGCGAGCGC
CTGGCGGATGTGCTTGGCGGGGGACGGCGGCGGGAAGGGCAGCCGCAGGA
GCCGCCTGGCCGGGGTGTTGGGCGTCGTGGAGCCCGCGGGGGACTGCTTG
GTGGTCCTGGGGGACGCCGCGGAGGAGGAGGAGAAGAGGTGGTGCGCCGG
GCTCGGGCTCGGCGTGGAGAAAGGGAAGAAGGGCGACGACGTCCAGTGCT
TCTTCGTCGCGGGCGTCGCGGGCGCGGACGCCTGCGGCGGCGGCGTGGCC
GGCGCGGCGCGCGGCGGGGAGCCGTCGTTGGCGTCGTGCGTGAGCGGCTT
CGCGTGGCAGCCCCCCATGGCCTCGCCAGCCGGCGCCGAGCGAGCGGATC
TGGATCACTACCGCTGGCGCGTGCTACGAGGAGAGGGAAGCCATGGCGGA
AGGCGAGGGAGGAGAGAGAGGGGGGCGCGAGCTCTGGAGTGGGGACTGGA
GTGCGGAGGAGTGTGGGCGAATTGAAACTGGAAGGTGGAGTGGAGAGAGA
GAGGCAGTAATGGCCCGAGGCAAGGACCCAAGGTGGCAAAGCTTTCCTTG
CAGCTGCAGTTGCGGCGAGACCGACTGGGAACTGAAGAGAGCTGCCGTAG
CGGTGAAGTGGCCTTTTATTTGGCTGCGATTAACTCTTGGAGTGCTCCCA
AAACGAAGTGATTAACTCTAGAGTCTAGACGGTGACGGGTGAGGGTGATC
TTCTCTGTATTTGCTTTGGGGGTTTTGGTTTGTTCCGGGCTTAAATTTTG
GAATGGCTTTGGAGGGTTGCTTTTGGGGCGATGTGAGACGGTTGGAATAG
TCGCTGTCGTCGTTGTTGTTGGTTTGTGCTTTTTTGAGGGGGTGGAGCAC
GAGACGAGATTTTGGAGGAAAGAAAAAGAGTAAAATATGTACAGGCATGT
GAGAAGAGAAGGAGTGTTCTTTTCATATAGAGTACTCTTTCATATATGGG
AGAAAAAAAAGTGCACGGCGAGGAGATTGGGGTGGCGAGGTGGGTTAAAT
TGCAAACTAGGAGTTTTTTATTGTAGCAGATCAAAATTCCATCTACTATA
AACTCTTGGAAATATTTTTGTTCTTCTTGTGCATAGTTAAACATCGTCTC
A
>JWU_092309_4_A08_A08_JJ6281_BfaI_PJJ2LBP_LB_F4_064 T-DNA insertion locus in Brachypodium Bd1
GTGATGTGGATTTGTGTAGATTCATATACAAATTCACGTCACTTGTGCAA
GGACGGAGGAAGTATAATTATTTTGAAGTTGTATCCATGCGCGAGATGCA
CGCTAGCTGGGAGGCACACGCCGACGAGAGGGCGGCCAGGCGGCGCCCAG
AGTCAGTCAGGCAAGCGCAACCCCTTTGTCGTTTGCCTCGGCGATGTTTG
GATGGATCGATCGCAGTCGTCGCGACCGAGCAAAGACACCGTTTGGCTCT
CCCTCCGCGGGTACCCGTGCAATGCATCCATCCTTTGCATCATCGACGGG
GACACGTCTACACGCATGTGCCGGGGCGCGTACCAAATTACTCCTGCCGT
TTCCCCTGCCGTTGCCACACCGCACTCCTTCTCGATCTCGAGTCAATGAG
AGATACCCCCACAGGCCACGATGTACTAAAGTAGCCGGTAACATGCGCAT
GACAAGCAATAAGACATGTCTTAGCAGTACTAATTCTGTCTTGGAACCGT
GTATACAGATCGAGAGAGACAAAGAGAAAATTCTTTCGAGAGGGGTTGGA
CGGATCTGCGGTTCTGCAGGATCCAGATGGAGGCGCGGCGTGCGGTGACA
AGTAGTTTTCCGTTGCCTCTGCGCTCCTTGTCAACTTGTGATGGATGCGC
GCCGCAGCTGGCTAACAAGAGGTTGGCAGCTAGCTAGCTAGCGGCAGGAG
CAAAAGCAATGCAGCAGCCGTGTACAGTACTGGCAGGAGCAATGCGGTTC
ACTGTGCGACGACAACGGAAGAGGCCACGCAGAGTGTGGAACTGATGATA
TATTGATATCCAATCATGTTCTTCACGTACGGCCGGGGTGCGGCGCCGTA
GCTGGCTACTCGGGTTTATCACCCGTGAGGACGTGGTTTTGATGCGATTT
CAACCATATATATGCATGTACTCGCGATCTCGGGTCATCGATCTTGCTAG
CTCGTGCCCAACGGAGTATTATTCCAAGCCAATTATGGAGCCGGTCGATC
GGCGCGTACGTAGGTAAGGTATGTATGCTCGTGATCGAGCGTAATGCGGC
GCAACGACCGGACTAATATAAGGGCAGGGGCACCGGGGGGTTGGGTTGGC
CTACTACGGCTATGGGGCTGCTGCTTCTTCTTCTTCTTGCATTTTGCTGG
TGCAGGGGAGCTAGCAGACTGATTCATTGCTCGTGACCTCGTAAGGATCT
G
>JWU_092309_4_H09_H09_JJ6409_BfaI_PJJ2LBP_LB_F4_065 T-DNA insertion locus in Brachypodium Bd1
GTGATGTGGATTTGTGTAGATTCATATACAAATTCACGTCACTTGTGCAA
GGACGGAGGAAGTATAATTATTTTGAAGTTGTATCCATGCGCGAGATGCA
CGCTAGCTGGGAGGCACACGCCGACGAGAGGGCGGCCAGGCGGCGCCCAG
AGTCAGTCAGGCAAGCGCAACCCCTTTGTCGTTTGCCTCGGCGATGTTTG
GATGGATCGATCGCAGTCGTCGCGACCGAGCAAAGACACCGTTTGGCTCT
CCCTCCGCGGGTACCCGTGCAATGCATCCATCCTTTGCATCATCGACGGG
GACACGTCTACACGCATGTGCCGGGGCGCGTACCAAATTACTCCTGCCGT
TTCCCCTGCCGTTGCCACACCGCACTCCTTCTCGATCTCGAGTCAATGAG
AGATACCCCCACAGGCCACGATGTACTAAAGTAGCCGGTAACATGCGCAT
GACAAGCAATAAGACATGTCTTAGCAGTACTAATTCTGTCTTGGAACCGT
GTATACAGATCGAGAGAGACAAAGAGAAAATTCTTTCGAGAGGGGTTGGA
CGGATCTGCGGTTCTGCAGGATCCAGATGGAGGCGCGGCGTGCGGTGACA
AGTAGTTTTCCGTTGCCTCTGCGCTCCTTGTCAACTTGTGATGGATGCGC
GCCGCAGCTGGCTAACAAGAGGTTGGCAGCTAGCTAGCTAGCGGCAGGAG
CAAAAGCAATGCAGCAGCCGTGTACAGTACTGGCAGGAGCAATGCGGTTC
ACTGTGCGACGACAACGGAAGAGGCCACGCAGAGTGTGGAACTGATGATA
TATTGATATCCAATCATGTTCTTCACGTACGGCCGGGGTGCGGCGCCGTA
GCTGGCTACTCGGGTTTATCACCCGTGAGGACGTGGTTTTGATGCGATTT
CAACCATATATATGCATGTACTCGCGATCTCGGGTCATCGATCTTGCTAG
CTCGTGCCCAACGGAGTATTATTCCAAGCCAATTATGGAGCCGGTCGATC
GGCGCGTACGTAGGTAAGGTATGTATGCTCGTGATCGAGCGTAATGCGGC
GCAACGACCGGACTAATATAAGGGCAGGGGCACCGGGGGGTTGGGTTGGC
CTACTACGGCTATGGGGCTGCTGCTTCTTCTTCTTCTTGCATTTTGCTGG
TGCAGGGGAGCTAGCAGACTGATTCATTGCTCGTGACCTCGTAAGGATCT
G
>07052010_A21_plate76_JJ11187_HpyCH4IV_PJJ2LBA_RB_F3_095 T-DNA insertion locus in Brachypodium Bd1
AAAGGACCCAGACGTGTTCATGCATGCACATATGCATGCAGGTGGATTCA
TTGCTCGTGACCTCGTGAGGAGAAGCGTACGTACGTTGCTGGTCCATTGC
CAGATCTCGGTCGCTCTTGTAGTAGCTAGCTGGAAGCTAGTGTCAACTTT
ATGATGGTCGTGAAGTCGTGAGGAGCATAGTGTTGTTGTTGCAGCTGCTA
CCAAACGTGTATGTATATAGATGCTCCAGGTAGGAGCTGGTCGTGTTTGA
TGGCATTGACCGACCGATCGAACGTGTAGTACTAGTGCTCCTTCCTTGTA
CGGCCGGGCCATGAATGCCATATCGAGTGCTCGTGATGAGCGTAATGCGG
CGCAGCGGTCCGACCGGTCGGTCGAGCTGAGTTTTTACTTGTGGCGTGTG
GGCCCGTTTTCTGTGGTGGGGTCCGCGCTGTGGTGGGCCTGTGGGTGGTG
CCGGTCTACTGGGTCGTTGCAGGCTTGGGAGCAGGAGGAGCACGCTGACC
TAGTGATCTGCGTGACTGATTGTGCCCGCGGCCCGGCCCGGGCACGACGA
CATGTCTTGTCTTGGTCCCTCCCCTTTTGTTGGCGGCTGTGAGCCCCTCT
TGCACGTGAGCAGCGTGTGCAGATCAGTTGCCTACTTGCATTGCATGGGA
CCGATACTCGGAAGGGAAAAAAAAATCAAAGGCGTGAGAAAACCGCATGT
GTACAGTTTAATTTTATTTTGCATAAAAATTGAACTAGTATAACTATGCG
TGGTATGGTTTTCTGTGAACGCTCAACTCTAGAAGTATGGAAGCGTTCTG
GTTCTGGTTCTGGTTCTGGTTCGACCTTTGAGAAACAAAAAATGTTTGAG
AAAGAAAAAAAAGCCAGATTGGGCTGATCAGTGTGGGCCTTTGGGAGCAA
GCCGCTCCAAAGGCCCCGCTTGCATGGGCCATCATCAGCGCAGGCCCATC
CATCAAGCCAGCAAAGGCCGTGCGGTTCGGGGCACGTGGAACTGGGCTGC
GCACGCGCGGTAGATAGCCCGAATTGCGTCACGGGCTCACGGCCTTGCTT
GACAAGAACGAAGCTTGTCTTTGTGACAACCGCGCGCAACCCAGCCCTGC
AATGCCACGCCGCGCCGCGTCGCCAGCGGCGTCCCGTCATCCAGGCTTCC
GGCCCCCATGACGAGGAAGAACGCGAGCGCCGGCGTCCTCCGCGTCCCCC
T
>plate76_A11_JJ11187_HpaII_PJJ2LBA_RB_F3_095 T-DNA insertion locus in Brachypodium Bd1
AAAGGACCCAGACGTGTTCATGCATGCACATATGCATGCAGGTGGATTCA
TTGCTCGTGACCTCGTGAGGAGAAGCGTACGTACGTTGCTGGTCCATTGC
CAGATCTCGGTCGCTCTTGTAGTAGCTAGCTGGAAGCTAGTGTCAACTTT
ATGATGGTCGTGAAGTCGTGAGGAGCATAGTGTTGTTGTTGCAGCTGCTA
CCAAACGTGTATGTATATAGATGCTCCAGGTAGGAGCTGGTCGTGTTTGA
TGGCATTGACCGACCGATCGAACGTGTAGTACTAGTGCTCCTTCCTTGTA
CGGCCGGGCCATGAATGCCATATCGAGTGCTCGTGATGAGCGTAATGCGG
CGCAGCGGTCCGACCGGTCGGTCGAGCTGAGTTTTTACTTGTGGCGTGTG
GGCCCGTTTTCTGTGGTGGGGTCCGCGCTGTGGTGGGCCTGTGGGTGGTG
CCGGTCTACTGGGTCGTTGCAGGCTTGGGAGCAGGAGGAGCACGCTGACC
TAGTGATCTGCGTGACTGATTGTGCCCGCGGCCCGGCCCGGGCACGACGA
CATGTCTTGTCTTGGTCCCTCCCCTTTTGTTGGCGGCTGTGAGCCCCTCT
TGCACGTGAGCAGCGTGTGCAGATCAGTTGCCTACTTGCATTGCATGGGA
CCGATACTCGGAAGGGAAAAAAAAATCAAAGGCGTGAGAAAACCGCATGT
GTACAGTTTAATTTTATTTTGCATAAAAATTGAACTAGTATAACTATGCG
TGGTATGGTTTTCTGTGAACGCTCAACTCTAGAAGTATGGAAGCGTTCTG
GTTCTGGTTCTGGTTCTGGTTCGACCTTTGAGAAACAAAAAATGTTTGAG
AAAGAAAAAAAAGCCAGATTGGGCTGATCAGTGTGGGCCTTTGGGAGCAA
GCCGCTCCAAAGGCCCCGCTTGCATGGGCCATCATCAGCGCAGGCCCATC
CATCAAGCCAGCAAAGGCCGTGCGGTTCGGGGCACGTGGAACTGGGCTGC
GCACGCGCGGTAGATAGCCCGAATTGCGTCACGGGCTCACGGCCTTGCTT
GACAAGAACGAAGCTTGTCTTTGTGACAACCGCGCGCAACCCAGCCCTGC
AATGCCACGCCGCGCCGCGTCGCCAGCGGCGTCCCGTCATCCAGGCTTCC
GGCCCCCATGACGAGGAAGAACGCGAGCGCCGGCGTCCTCCGCGTCCCCC
T
>07012010_A21_plate76_JJ11187_HpyCH4IV_PJJ2LBA_LB_R2_095 T-DNA insertion locus in Brachypodium Bd1
TGGCATTGACCGACCGATCGAACGTGTAGTACTAGTGCTCCTTCCTTGTA
CGGCCGGGCCATGAATGCCATATCGAGTGCTCGTGATGAGCGTAATGCGG
CGCAGCGGTCCGACCGGTCGGTCGAGCTGAGTTTTTACTTGTGGCGTGTG
GGCCCGTTTTCTGTGGTGGGGTCCGCGCTGTGGTGGGCCTGTGGGTGGTG
CCGGTCTACTGGGTCGTTGCAGGCTTGGGAGCAGGAGGAGCACGCTGACC
TAGTGATCTGCGTGACTGATTGTGCCCGCGGCCCGGCCCGGGCACGACGA
CATGTCTTGTCTTGGTCCCTCCCCTTTTGTTGGCGGCTGTGAGCCCCTCT
TGCACGTGAGCAGCGTGTGCAGATCAGTTGCCTACTTGCATTGCATGGGA
CCGATACTCGGAAGGGAAAAAAAAATCAAAGGCGTGAGAAAACCGCATGT
GTACAGTTTAATTTTATTTTGCATAAAAATTGAACTAGTATAACTATGCG
TGGTATGGTTTTCTGTGAACGCTCAACTCTAGAAGTATGGAAGCGTTCTG
GTTCTGGTTCTGGTTCTGGTTCGACCTTTGAGAAACAAAAAATGTTTGAG
AAAGAAAAAAAAGCCAGATTGGGCTGATCAGTGTGGGCCTTTGGGAGCAA
GCCGCTCCAAAGGCCCCGCTTGCATGGGCCATCATCAGCGCAGGCCCATC
CATCAAGCCAGCAAAGGCCGTGCGGTTCGGGGCACGTGGAACTGGGCTGC
GCACGCGCGGTAGATAGCCCGAATTGCGTCACGGGCTCACGGCCTTGCTT
GACAAGAACGAAGCTTGTCTTTGTGACAACCGCGCGCAACCCAGCCCTGC
AATGCCACGCCGCGCCGCGTCGCCAGCGGCGTCCCGTCATCCAGGCTTCC
GGCCCCCATGACGAGGAAGAACGCGAGCGCCGGCGTCCTCCGCGTCCCCC
TCGGCCTCTTGCCCTCCTCGGCGCGCCGGGCCGTTCCTCGCCGTGCTCCT
GGTGTTCTCGGGCTCGGCAGATCCGTTCGGTCGCCAGAGGAGTGTGGCGC
TCTGTTCCGCCAGCGGCAAGAAAGGGGTAGGCGCCGGTTAACGCAGATGC
AGAGGCGACGTGTGAGAACCGGAACTTTTTTTTCTTCGCCGGTGTTAGCC
CAGGTGTTGGTGACGTGGATAGGTTGAATGTTAGCTTGCAAACGTTAAAT
G
>JWU_092309_3_F01_F01_JJ5517_BfaI_PJJ2LBP_LB_F4_005 T-DNA insertion locus in Brachypodium Bd1
GCATGGCATGCCTTATCGAACTCATCGCCGCCTTGTACTCGGCGATTTTG
GCGCCTACCAATTCCTTCTCGGCCTCCAGTGTTTTCTTCTCGAGATCGAG
CCGATCAAAGTCACGAAGCCTATTGTGTGCACGCAGACGCTGTTTCACAG
ACTGGATGGCGGTGGCGAGCTCCGAGGAGCGGGCGGCGCAACGTGAGACG
AGGTCGGTGTCGAGGAGGCGGGAGACGTGGGCGGCGAAGAGAGAGGCGAT
GACGGGGAACGCGTGGGCAGCGAGGGCGCGGTCGGGGAGGTGCGGGGTGA
GGAGGTGGAACCCCTCGAGGCGGAGCGACCAGAGCTCGCGCACGGCGGCC
GCGGCCGCCGGGAGGGAGCGGAACAGGAGCCGGGCGGCCTGGCGGCCGGA
GGAGGAGACGGAGAGGCTGTCGGGGGCGGGCGACCCGAGGCCGGTGACGA
GGGCGTCGACCTCCGTGGCGGGCGGGGCGGAGAGGTTGGCGCCCGCGCGG
AGGAGGATGACGAGGAACTGCCGCGGGGGCGGCTGGCGCTGGTGGTAGCG
GCCGTGAGGCGGCGCGTCCCAGTCCGGCGGGCGGAAGGGGCGGCAGCCGT
AGGATCGACTCATGGCGGCGGCAGAGGCGGGCGCGCGCGTTCCGAGGTTT
TCCGGAGGTTTTGGGAGAGGCGAGACGGAGCCCGTGGTTGGAATCGATCG
AGGATCCGAAAGTTGGAGGGTTTCCAAGATTTTAGGTGCGCGGCGCGAGG
AGGGGAGAAGGAAAGGGAAAGGAGGGTGACGTCTCGGGTCCGTCCGGGTC
TCCGGGAGAACTGCAGGCGTTTTCTGGTCCGTGTACTCGCAGCATTTAAC
TGCGCGTTTTCAGTTTCTTACTGAAGAATTGCTTTTCGGCTGAAATGCAA
TTGATGGCTGACGGCTGGCCAATGCATGCTACAACGTTTAATTAGCTCGC
CATCGTCACCGTCACCATTATCTTCCTCGCTGACGGTCCACCGGCCGGCA
CTTGAGGCACGTTTGGTTTGATTGAGCCCCAACTAGCCTCACTAAATTTT
TGGCATGATTAAAATGAGGGCATGCCCAAAATTTTGGTAAACTCTTTTAT
GTTTGGATTGCAGCCACACTATCTACCAATTTTGGGCCTCAATTTCGTTT
GCAACCAATACTCTTGCCAAACTTAGATTGAAACGATATGTATAACTTGC
C
>plate31_G06_JJ5731_HpyCH4IV_PJJ2LBP2_LB_R3_036 T-DNA insertion locus in Brachypodium Bd1
GCGGCTGGGCTGCCCCGCCGTTGGAGAGGGCGGCGGCCGCTGCGGCGGCG
GCGGAGTTGATGGCGAGCGCCATTGCGAGGAGAGAGCGCGAGATCGATGC
GGGGCGGTAGGTAGTAGGTGGTGGGGGCGAGTTGGTGGCGAGCGTGCGGC
CTGGGGAAATGGAGGTCGCCGGGAGTATATATAGGCGGCCGCCGAGGAGG
AGAGGGAGGGGGTTGGTGGGAGGATTTTTGGGTAGTTGGCGTCTTGGCCA
CGGAGGGGAGACGGACAATAAAGACAACGGCGAGATGGGGCAGAGGGTAG
TTTCGGGAAACTACGTGGCTGGGGCCTTGGATGGGGAAGCCTCCTTTTCT
GCTTGGAGAGATACTTTTGGGAGAGAAGAATTAGGTGGGCGGTTATGACA
AAACGGGGCCGCGGCGACGGGGCGGTGGGGTACGTCTGGGTTTCTGCTGC
GTACACGGTGGATTATATTTTTGTCCGGTTCGATTGGATCAGCATGGATC
GAGATCGTGTGAGCTGGAGATGGAGTTGCACGTATCTTCGAAACGGATTT
GCTCGCGCGGAGTGGATTTATTTCCAAACTTTCGCGCCAATGTTTCGTGT
ACCTCTCAAGTTCGCATTCTGGTTTTTTTATTCTTTCCGTCCAATAGTAA
AAGATATCTCAAGTTTGATCAAATTTGAATGTATTTATGCATTAAGTTAT
GTTACATACATCCAAATTTTGACAAACTTGAGACATCTTTTGTTGAACGG
AGCAAGTACTTTAATTTTGCTACTCACTCCGATCCATATTACTTATCTCA
ACTTTACCCAAATATTGATGTATCTATGCCTAAAAAGTGTCTAGATACAT
GTAATATTTTGACAATTAATACGGATCGGAGGGAGTACTCTATGTTTATC
TCTTCCGGTCAAAATTGGGATTTCATAATGACTAATTAATACTTCCTTCG
TTTCATAATTATTGACGTAATTTTGTTTACATATGGATATGGACGTATCT
AGACGCGTTTTAGTGCGTAAATCCGTTCATTTTTTAAAGAATTTGTGTCG
AGAATTATGAAAAATAGAGTATGTTTTTTCATGCCTTTTTCACATGTGTG
ATTTCCTCGAATTGAATGAATCCATTCAGATTTTGCTCGCAAGAAAAAAA
ATTCCTCTATGTCTTACCACCGCGTCCATCCATGGTTCCCCTCCACGCCT
C
>JWU_05072009_G02_JJ1174_BfaI_POL001_LB_F5_004 T-DNA insertion locus in Brachypodium Bd1
CACTTTTTTCACCTTGAGGAAATAAAGAACTATTGATTGTGGATTTGTGG
TCATGAATTATTGTCCAAACCCCGAAGTACCTCAAAATGGTATCATCTAC
ATGTCATGTTAACATTGGACTGGTAATGTATCAGACTAGTGCAGATGTAT
GCTACTACTTTCACGAAGAAACTATCATCTAATATGCTGTAGTATGTATA
CACATCAACTAGCATGAAGCTAGCCATACGATGTCCTTGACTCCTTGAGT
CTGTTTGCATCAACGTTAGGGCACATTGTTTCTCCAGTAGGCTGAAATCA
CGATATCTAGTAGTATGATGTTGTCTATTTTTTCTTCCGAATAAGTAGTA
TGATGTTGTCAGCTGAACTAGGATTTTGGTTCAATCGCAGGGCAAGGCGA
GTCCTAAATCCTAATAAAGTCAATTCCAAGTCTCGCTGATGCTGCAGTGA
GCCATGACTACCGGCAGAGGGCATCTGAATGGACCTCACAGCTCTGTAAT
TTTGTACCAGCATGGCAGCATCTCTGTGGAAGGTGTTATGCTTTAGAGTT
CTGCAACTGCAGAATACAACTGCTTTAGCTCTGGTTTATTAGCAGCGTAG
CTTGCCTTGCTCATGAACTTCTATTGGAAACATCCAATCCCATGTTGCTG
CTGCCGGTGGGTTCGGTCCCCGGGAATCGGTGTGTAACCTTGTAGGTGAC
AGAGAAGTTCTATGGCTGCCGTGAGGTCAGTCTAAAGAAGATGGCATCCG
TTTTTTAAAATTTAAACTGATGTGTTCAGTTATGACGAGTGTCATCTTTC
AAATTAAAAAGATCTTTTGTACTCCGTACATCCAAGGATGAAGAGGCCGG
GAGGTATTGCCTTTTTTTTTCTGGAAAAACACTTTTTTCATAGGAAACAA
AACTAGAGCGCGATAGTGACCAAGGCCTCCTTCGGCAACCAACGAGATTG
AGAAGAAACAGAAGGGAAAATGAACTACAGTAGTACAAGTTTTTTTTAGC
GAAAATGAATCATGGCAGGTGGCAGGGGTGGGTTTAAAGTTTAAACGACC
AAGCCTTAACAGGCCGACCAGGCCATGCGGCGGATCAGGTTTGGGCGTTT
GGCCCACGTGCTCTTGGTCGCGCTGCCTCCCTGCCTGCGTGAGAGCCTAG
AAGGATCCGCAACCTTTAGTGGCCACCCACTCTGCCTGGTGCCTGCCCAC
T
>plate30_A02_JJ5181_HpyCH4IV_PJJ2LBP2_LB_R3_016 T-DNA insertion locus in Brachypodium Bd1
ATATAATTCTCTTGGAGAATCCCAACAATGTTTTTTTCTTTCAAAAAGTA
CAATCATGAGAAATGTGCAGAGCAAAACCTTCAGGCATTGTGTTCATACA
TTCAAGAAAATATCATACTGGTACTATGATAACTTGAATAACTCGACTGC
AAATAAAAGCTGTAAGAAAAGGGCACAGCAAATAATCTTTCTGAAAGCAC
AAAATACACACTAAAAATTTCTGAACATAACAAATGCTGCAAGCATAGGG
CAATAAAAACCACCCCCAAATTCATGAACGGTCTCTCGTACAGGGAACGC
TTAAACCAAGAGTTGCAGAAAGAAAGGGCAGCACATATCCACGGGCGGAG
GACCCGCTAGGGCAACGGCAAGTTAGGGCGGCCGCCCTACCTTGATTTTT
AAGGAGATGAAAACGGGGAGCTGAAGGGCGGAATCCGTTCGTGGACGTGG
GGTGACGGGAGGAGAAACGTTCGGGAGCGAGAGAATCGAAGGGGAGATAC
CTGCGGTGGAGGCGATCGCGCGAGGAGGAAGACGAGCAGGGGCCTTGTAC
GCTCGGCAGTGGGATTGGGAGGAAGGGGCAGCGGCGCTCGCACGAGTAGG
AAGAAGAGCGACGGAGTGAGGGAACTGGGCCGCGGGGGCGCTCGGCAGCG
AGATGGGCCAGAACAGAAGTAGAGAGGGTTGCGATGGAAAATAAATGAGC
TCCAGCGAGATGGGCCTGAGCCGCAACTCTGCTTCCCTAGCATGCGTCGG
AGGGAGTTGTACTTTCATGCATGTGTTGTATATACATGAAAAGACTTTGT
GACCTAAAGAAAGCATCTATGTACCACTCCCCCCTTCCTAAAACATGGGA
CCTGTGAATTTTGTTGACCGCCAAACTTTATAAACTCCAACAAAACTTAT
TGCAAATATATATCAACATGTATTAGTGTCTAACAATATTTATATGCCAC
CATAGATATTGATTTTTTTTTGTTATACATACAATTTGTCAAATTCTAAA
AAATCGCAGTCAGCAAAAGTTATAAGCCTTGCATTTTGGAACAAAAGAAA
TGAAGTAGTACTTACGAATTTGAGAGGAAATTTCCCCCTTGTTTAGTTAG
TCCGAAAAATATGACGAGTTATCTTAATAGATGATAACATGTTGCGACGA
TGGAAGGCTGAGATGTTCTCTAACTCCCAATTCCCACACAGCACTCGAGC
A
>plate30_A02_JJ5181_HpyCH4IV_PJJ2LBP2_RB_F3_016 T-DNA insertion locus in Brachypodium Bd1
TCATGAACGGTCTCTCGTACAGGGAACGCTTAAACCAAGAGTTGCAGAAA
GAAAGGGCAGCACATATCCACGGGCGGAGGACCCGCTAGGGCAACGGCAA
GTTAGGGCGGCCGCCCTACCTTGATTTTTAAGGAGATGAAAACGGGGAGC
TGAAGGGCGGAATCCGTTCGTGGACGTGGGGTGACGGGAGGAGAAACGTT
CGGGAGCGAGAGAATCGAAGGGGAGATACCTGCGGTGGAGGCGATCGCGC
GAGGAGGAAGACGAGCAGGGGCCTTGTACGCTCGGCAGTGGGATTGGGAG
GAAGGGGCAGCGGCGCTCGCACGAGTAGGAAGAAGAGCGACGGAGTGAGG
GAACTGGGCCGCGGGGGCGCTCGGCAGCGAGATGGGCCAGAACAGAAGTA
GAGAGGGTTGCGATGGAAAATAAATGAGCTCCAGCGAGATGGGCCTGAGC
CGCAACTCTGCTTCCCTAGCATGCGTCGGAGGGAGTTGTACTTTCATGCA
TGTGTTGTATATACATGAAAAGACTTTGTGACCTAAAGAAAGCATCTATG
TACCACTCCCCCCTTCCTAAAACATGGGACCTGTGAATTTTGTTGACCGC
CAAACTTTATAAACTCCAACAAAACTTATTGCAAATATATATCAACATGT
ATTAGTGTCTAACAATATTTATATGCCACCATAGATATTGATTTTTTTTT
GTTATACATACAATTTGTCAAATTCTAAAAAATCGCAGTCAGCAAAAGTT
ATAAGCCTTGCATTTTGGAACAAAAGAAATGAAGTAGTACTTACGAATTT
GAGAGGAAATTTCCCCCTTGTTTAGTTAGTCCGAAAAATATGACGAGTTA
TCTTAATAGATGATAACATGTTGCGACGATGGAAGGCTGAGATGTTCTCT
AACTCCCAATTCCCACACAGCACTCGAGCAGTCGAGCTATCAAAATGGTA
GATCTCGAAAAATTTATAAAACGAGGTTAGACTTTTGAAATGTTATGAAC
ATGAGATACTTGGACCGAATACTCTTCAGAGTTCAGAATAGTCCGCGCGA
TTATTTTATATGAGAAAATAACGTAAAGATTAGGTATTAACCGGTCAGCT
ACACATAGATATACTTTCTCAGGTAGTACTACCAGAATACTCCCTTGAAG
TGCATATGTAGTTATAGACACGAGGAACATATGAAAACCATAAAATCTGA
G
>08052010_1_F09_plate83_JJ10275_HpaII_PJJ2LBA_RB_F3_043 T-DNA insertion locus in Brachypodium Bd1
GCATTTTGGAACAAAAGAAATGAAGTAGTACTTACGAATTTGAGAGGAAA
TTTCCCCCTTGTTTAGTTAGTCCGAAAAATATGACGAGTTATCTTAATAG
ATGATAACATGTTGCGACGATGGAAGGCTGAGATGTTCTCTAACTCCCAA
TTCCCACACAGCACTCGAGCAGTCGAGCTATCAAAATGGTAGATCTCGAA
AAATTTATAAAACGAGGTTAGACTTTTGAAATGTTATGAACATGAGATAC
TTGGACCGAATACTCTTCAGAGTTCAGAATAGTCCGCGCGATTATTTTAT
ATGAGAAAATAACGTAAAGATTAGGTATTAACCGGTCAGCTACACATAGA
TATACTTTCTCAGGTAGTACTACCAGAATACTCCCTTGAAGTGCATATGT
AGTTATAGACACGAGGAACATATGAAAACCATAAAATCTGAGTCACAGAT
TACAAAGACTGCCTCGCGGGAATCAGTGGTACATGAGCTGCTGCTGCGAG
GCACCGATGTTCTGGAAACTACTATCGTACATCGCCTGATTCGCGCTTGG
ACTCATCCCCATCCCCATGGCTGCTTGCTTCAGATGCTGAGCCTGCATCA
GCGCCTGGGTCGAAGTCATCTTGTTCAAGGCAATAGCACGCTGATATGCC
AAGAGATCGGCAGCAGGGAAGAGGTGAGCAGAGGGAGGAGGGAGCAGAGG
TGTAGAGGTTGTACCAGGGGGTGTAGGCTTGTTGCCCCAGGAACACTGAG
AAACAAGAGAAACGTCAGCAAATGCGTTTGCAATCAGGAGATCACCAAAT
TACTATAGAATGAAGAGAAGAAAAGGCGGCTAATGATATGCGTGAGGAAA
CAGTGTATAGAAAACGGTGCCGCTCACCTTTATCGGTTTACCGCCAAGAA
TGCACCCATTACCCATCTGAATTGCAAGGGCAGCTTCTGCGTGGCTGCTG
TACTTGACAAAACCAAAGCCTTTGCCATGCTGGACGCGCACCTCCTCGAT
GGCTCCAGCACCAAGTGCGTAGAAAAAACGATGGAGCACATCTTGAGTTG
CCTGTTATTAAGAACATCAAGAGATCAGTCAGGTAATAATTGGGACAAGT
AGGATCCAATTCATGAAACTTTTCGGTATTCATGACGTAGATTCATTATG
CCATACGCAAAGCTATTTGCACTAGTGAAATAGAGTAAAATACACCACTA
G
>08052010_1_F11_plate83_JJ10283_HpaII_PJJ2LBA_RB_F3_044 T-DNA insertion locus in Brachypodium Bd1
TTGTTTAGTTAGTCCGAAAAATATGACGAGTTATCTTAATAGATGATAAC
ATGTTGCGACGATGGAAGGCTGAGATGTTCTCTAACTCCCAATTCCCACA
CAGCACTCGAGCAGTCGAGCTATCAAAATGGTAGATCTCGAAAAATTTAT
AAAACGAGGTTAGACTTTTGAAATGTTATGAACATGAGATACTTGGACCG
AATACTCTTCAGAGTTCAGAATAGTCCGCGCGATTATTTTATATGAGAAA
ATAACGTAAAGATTAGGTATTAACCGGTCAGCTACACATAGATATACTTT
CTCAGGTAGTACTACCAGAATACTCCCTTGAAGTGCATATGTAGTTATAG
ACACGAGGAACATATGAAAACCATAAAATCTGAGTCACAGATTACAAAGA
CTGCCTCGCGGGAATCAGTGGTACATGAGCTGCTGCTGCGAGGCACCGAT
GTTCTGGAAACTACTATCGTACATCGCCTGATTCGCGCTTGGACTCATCC
CCATCCCCATGGCTGCTTGCTTCAGATGCTGAGCCTGCATCAGCGCCTGG
GTCGAAGTCATCTTGTTCAAGGCAATAGCACGCTGATATGCCAAGAGATC
GGCAGCAGGGAAGAGGTGAGCAGAGGGAGGAGGGAGCAGAGGTGTAGAGG
TTGTACCAGGGGGTGTAGGCTTGTTGCCCCAGGAACACTGAGAAACAAGA
GAAACGTCAGCAAATGCGTTTGCAATCAGGAGATCACCAAATTACTATAG
AATGAAGAGAAGAAAAGGCGGCTAATGATATGCGTGAGGAAACAGTGTAT
AGAAAACGGTGCCGCTCACCTTTATCGGTTTACCGCCAAGAATGCACCCA
TTACCCATCTGAATTGCAAGGGCAGCTTCTGCGTGGCTGCTGTACTTGAC
AAAACCAAAGCCTTTGCCATGCTGGACGCGCACCTCCTCGATGGCTCCAG
CACCAAGTGCGTAGAAAAAACGATGGAGCACATCTTGAGTTGCCTGTTAT
TAAGAACATCAAGAGATCAGTCAGGTAATAATTGGGACAAGTAGGATCCA
ATTCATGAAACTTTTCGGTATTCATGACGTAGATTCATTATGCCATACGC
AAAGCTATTTGCACTAGTGAAATAGAGTAAAATACACCACTAGTCCATGA
ACTCGGCAAAGATGAACACTTTAGTCCACGAACTTGGAAAACGCACACTT
A
>plate54_5_F04_JJ7635_TaqI_PJJ2LBP2_RB_F3_022 T-DNA insertion locus in Brachypodium Bd1
TTGCTTCCTTCTTTCTCTTTTTTATAGCAAAATCCTCTTTCGCTAAAAAA
AAGAAAAATCCTCTTTATTGATTTTGCAAAAAAAATGGTGATTTCGAGTG
AACATATTTGTGTTTTTTTTAATAGGAAAAAAACAACTAAAGTCCAGGTT
GTCGCCATGATCACCCCCAAATCGATATAGAAAATAGAAACCCGCGTACA
ACTATGCTGGTCCAGTACATTTGGTTTTAGTCCAAATATCTCGCTAGCAC
TACAAAAGAAGTTACTGTACTGTACTCTGTACATCGGAAATGGTTAATTG
GGATTTCTATGACATGAAAAAGGAAAGAAAAAGAAAGAGCGTTGATTAAT
TAGGAGGACAGGTAGAAGACAGCAGACCAGATCCGTTTTGAATCCCGGAA
GAGGTGTATTTAACACGACGCAGCCGTCAGCCAGAGCAAAACGCTGGCAG
GCAGCAGGAACTCGTCTTCTCCAGTCTCCACCACCATTCCCCCCCTCTCT
CTCGCCGGTCTCCGCCGCCGCCGCCTCGCTCGCCAAGGTCCGATATCTCC
CTCTCCCTCTCTCCGTGCCTCCTGGCCTCCTCGTCGTTGGACCGCGGATC
TGGTCGCGGGCCTCCTAGAATCTGTTTTTACTGTTGGTGTAGTCATCGTA
GTCGTCTGCTTTCTCTCGGTAGTCGCCGTGCTCATCCGGCTCTGGGGGCG
TGGATCTGGCGGACGCGATCGCTCCGAGCGCCATGGAGGTTTCGTCGGTG
GATCTCTGTCCCCGCGCGATCTGCGAGCTGGGGTCCCGCGGTGCGTGCGC
GCGCTAGGAAGGAAAGGGTGCGGCGACTGTACGGCGGTGGGGGTTTGGCT
GCTCCAGCGGTCCTCCGATCGGCGGCGGCTTTAGTTGAGCTGATTATTGC
TTGCAAAAATGCCTAGTGACTGGTGGGTTTGCTGCTTGGTTTGTCTCTTC
GTCTGTGATTGTTGTTTGGTTGGGGGCTTCAGGGTTGATGCTGACATGTT
GGGAATATGAAGTGGACTCGTTTTTGTGTGTGTGGCTTCGGATGGTACTT
GCGTGATGGGATCTGGTAGGATGCTAGCGCGTGATGTGGTTAGGTTCCAT
GGACTGTTGCATCTTGGGGACAGAAATGGGTTTGCGGTTTGCCCCATCAC
CCTGTGTATATGGGATGACCGGGCTAGGATTAGTTAAAAATAAACGGATG
C
>JWU_082509_3_C11_JJ3438_BfaI_PJJ2LB_LB_F3_091 T-DNA insertion locus in Brachypodium Bd1
AGAAAAAAACGCAATCTACCGAAAGCGAATCTGCGGTAAGGGCAAGGCAC
GTACCGACGGTGAGCGCGCGGGCGAGGCCGTTGCGGCGGCCCTTGTAGTC
CCGGAACACCTCCTCCACCGTCCTGGGGTTGTACTGCGCGTCCATTACCG
CGAGGATTCGAGCGGCGGGGTGGAAGACGGAGGAGGAGGGGGTTGGTACT
AGTACTGCGACGAGTGTGCGATTATTTAATTTTGACAATTTCGGTGGTAT
CTTTTCGAGCGGAGGGTTTTAAAAGAGGAGGGGAGCGCAGCGGACGCCAA
GGGAGGGAATGCGACTTAACTGGATTGGAGAGGCCGCGGTACGTGTCCGT
GCTGGGCGGGGCCCACCGCCCATGAGACATCCCGAGTCCCGACGGCGGGG
GTGCGTGTACTGCGTATCCTTTCTGCTTTTCTTCCTGGCTTCTCTTTTTT
AAGGTCCTTTTTTAATTAATTTCTTTGTTTGTTCTGAAGAGTTTTACGTT
TCTCCATAGAGAAAGCAGAGTTTGTTCCCAGAAGAGCGCAGATAGGTGGT
ACTACTCACAAGGCTGCAAAAATGAGGCATGTTTTGGTCGGCCAATTGAA
CTTTGTTTGTCAAGTCTTTCACGAATATTTTGCTATTTTTATTCGTAGTT
ATAAAATCAGCATGACAAAGAGGTGTTTTTGAATGCTCATGTCTTGGTTG
TGCCCGAGAGCAACTAGATTGTGGATGTGATCATCATGGATGGGTCCTGA
ATTTCTAAACAAGATGTTGAAGCTGACGCACGTCTATTTTGGTGGGTTGG
CGTATAGATGACATCCCCTTCCTGATGATGTTGTTCCTTGTCAGAAGGTG
TTGGTGTGCTCATCCTGATATGAGAGGTTGTCGTCACCTTGGTTTGTACC
GACGGAGTTGCGGAATCGGGCGACAATCAAACCCTTGTTTACATAGGTCA
TTCTATCGTGCATGAGTTTATTGGCTTCTCGTTCACGAGTAGGTGCCGCT
AATGCGGATGGCGTTGCTGCTGGAGGGTCTTTATGGCAATTAAGATGTTG
CGTGGAGTGGGTTGAAACTAAAGAGCGTTTTGGTGTGTGATGCTTCTCCG
TACGGCACGGCATCGTCTGTTGTTTCCTTTTTCTTTTGTAGTGGTTTAGT
TGATTACGTTCTTGATGTCGTGTCGTCGTAGTGACCGTGTATATTCTATC
A
>JWU_070709_C04_JJ4614_BfaI_PJJ2LB_LB_F3_028 T-DNA insertion locus in Brachypodium Bd1
TCCTCTGCCTATAGCACCCCCTGTCCCCGGCCTCCGCCGCCTGCAGCAAC
CTCCTCCGACCGTAGCTCGGCCGGGATCTGCTCGAGATGGCCGGGATCTC
GTGGGGGTGGAGCCCAATCTCCCAACCGCCATGGGAGAGAGAGACATGAG
ACGAGGGGGAGGACCGCCGAAGGAGATAGATAGGAGACGAGGGTGAGAAT
AGAGAGGAAAGGGGATTTCGGGAGAGTTTGGGTCTGGTTTTCCGCTGGGC
CCCACCGGTTCTGAGAGGAACCAACACATTCCTTCGTTTGGTGTTATCAG
TTGGTTCCACATGTAAAGGGTATATTCCCTTCTGAGGAACCACTTGTTCC
ATTCTAGTTTTGCATATTTCAGGAACCAAACGCAGGAATCATGTCAAAAA
ATGGAACGGTTCCATTACATTCCATGATATTCTACCAACCAAATACACCC
TAAAGAAATGAAAAGTAATCTAGACACATGCTAGTCTATATATAGACATA
TGTAAAACAAAAGACCTTCTAAATTTACAGGGATTGGCATTGTTTATCTT
TACCTTCGCCAAAATTCCAAAACGGCACTTTTTACTCAAAAATGAGAGTG
CGTCTCGGCTAAAGGCTTTTCCCTACCATCTGCTCCACCCCACGTCAGTG
ACAGTGGCCCCGCACCACCACCATCCCCTGCCGAACAGCTTTTGACTTCT
CTGCCCACCCGCATCTTTCGGCCCCGCTCCAGCCTCTAGGCCCGGTCCAT
ACACTCCGTGAGCCGTGCCACGCCACAGCTCAAATGCAGGCAGTCTTCCA
GGCCGTCCGATCTTTCCGGACCGAGCCGTCCGATCCTCACGGGCACCCCG
TGCTCGCCTGCCTGTGCCTCCTGTCTTGGTGTGTCCCTCTTCCTCATCGC
GCGGATCTGTAGACACGGACCACATGGTCAGCTGAGCCAGCCACACGGCG
GGCCACACGAACCAGTGGATAGCCGAACTTGGGTGGACCATTTTCTTTTC
TTTTTTTGTTAGAGGAGGGTATGCGTGGAGCTGGTCCACGTAACACTCGG
TCCATCGCAAAAAGAGCAGCAGCCCTAGCCTAGGCCAACCGGCCCAAGTA
AAAACTTCATAACAGCCTTTTTATTTCCAAAACATTCAGTAACTTAAACT
TGATCCGGCCAGCCGCGTTCGAACTTCCGGCCCAGACCGGCCCTTTTATT
A
>JWU_092909_3_E09_JJ2048_BfaI_PJJ2LB_LB_F3_071 T-DNA insertion locus in Brachypodium Bd1
AGCTGAGCCAGCCACACGGCGGGCCACACGAACCAGTGGATAGCCGAACT
TGGGTGGACCATTTTCTTTTCTTTTTTTGTTAGAGGAGGGTATGCGTGGA
GCTGGTCCACGTAACACTCGGTCCATCGCAAAAAGAGCAGCAGCCCTAGC
CTAGGCCAACCGGCCCAAGTAAAAACTTCATAACAGCCTTTTTATTTCCA
AAACATTCAGTAACTTAAACTTGATCCGGCCAGCCGCGTTCGAACTTCCG
GCCCAGACCGGCCCTTTTATTAGGTCACCGTAGCTCGGCGAGAAGAAAAC
TTTGCTCTCTATTTACCTGCGTCCTGCCCCGGCACGGCAGCACGGTAGCG
TCTGGATCCAAGGCGAGAACTACAAACACACTCGCGACGCAGACCATGAG
CCACTGACAAGCGGGACCAGCAAGCCGCGTGACCCCGCAAGCCTAGGCGT
GCCAGTTTTTCTTCCTCCTCTTTAATTTCCAGCCAGAGAAAGACGCGTCA
AACTTGGCGAGCCGGATATTCAATTCGGGTGTGCTGCGGCCTTGTGGGGC
AGAGACCAGGCCAGCGAGAGCACTCGATGCGGGGGCAGGACCGTAAAACA
ACATGGGGCTAAATAAAGGAGAAGGGGTCGCCCTAGAAACGGGAAGCATC
CAATGAAGGCATATCCCCGCTCCCGAATCTCCTCGAGCCGCTCACCGACA
ACGCGCTCCTCCCGCGCCTCACGCCAAGGCAAGCGCCCAAGCCACACCAC
CGGTCACGTTACCCCCCAGCCCCCACCACCACGGCGCCACTTGCGAGAGA
TCTCTCGCAACAACTTGCCAAAAAGGCGAAAGAGGAGCGCACAAGCTGTA
CTCCGCTCCGCCACCCACCGCCAACCTCTTTTTACTCACTTCCACTACGG
AAATCACGTCTACGGAAGGCGATGGCTCTCAGAACCGAACGGGCGATCTT
ACGAGACCCTGGACGCGGGGCCCCGCATGCCAGAGAGACGCGGTACGCGG
CACCACCGCCGTGAACCATGGACATAGCACAGCAGCACAAGCACTTCAGC
GGCCAAAAAATTCCTAAATAATACTCCAGTCCAATTGCCTGGCTTGGGTG
TTAACAACCGGGGGGGCTTCGGCCATCGCTGCAACCACAGCCATTTCACC
TATCTCAAAGCACGCAGGGCACCACTGCGGACAGATGCATGTTGCAGACG
A
>JWU_091609_2_G04_G04_JJ2799_BfaI_POL001_LB_F6_020 T-DNA insertion locus in Brachypodium Bd1
CCCCGCAAGCCTAGGCGTGCCAGTTTTTCTTCCTCCTCTTTAATTTCCAG
CCAGAGAAAGACGCGTCAAACTTGGCGAGCCGGATATTCAATTCGGGTGT
GCTGCGGCCTTGTGGGGCAGAGACCAGGCCAGCGAGAGCACTCGATGCGG
GGGCAGGACCGTAAAACAACATGGGGCTAAATAAAGGAGAAGGGGTCGCC
CTAGAAACGGGAAGCATCCAATGAAGGCATATCCCCGCTCCCGAATCTCC
TCGAGCCGCTCACCGACAACGCGCTCCTCCCGCGCCTCACGCCAAGGCAA
GCGCCCAAGCCACACCACCGGTCACGTTACCCCCCAGCCCCCACCACCAC
GGCGCCACTTGCGAGAGATCTCTCGCAACAACTTGCCAAAAAGGCGAAAG
AGGAGCGCACAAGCTGTACTCCGCTCCGCCACCCACCGCCAACCTCTTTT
TACTCACTTCCACTACGGAAATCACGTCTACGGAAGGCGATGGCTCTCAG
AACCGAACGGGCGATCTTACGAGACCCTGGACGCGGGGCCCCGCATGCCA
GAGAGACGCGGTACGCGGCACCACCGCCGTGAACCATGGACATAGCACAG
CAGCACAAGCACTTCAGCGGCCAAAAAATTCCTAAATAATACTCCAGTCC
AATTGCCTGGCTTGGGTGTTAACAACCGGGGGGGCTTCGGCCATCGCTGC
AACCACAGCCATTTCACCTATCTCAAAGCACGCAGGGCACCACTGCGGAC
AGATGCATGTTGCAGACGATTCTACCGTAACAAAGCACACAGCACAGTTC
AGCCAGGGCAAGGTGTAAACTTTCAAATGCAGCCAACGGCTACTAGGGGC
GATTCAAAGGGGGGCCTTTCCCGGGCTTTTCCTTGGAGGGAAAACTGGAG
TTTGAGCATGACAATGTAGCCTACACTACAGCCAATCTGCCAATGTAACA
GAAATTTGAAAGGTGGAGGGAAAAGCCCCTGGGGTGTTGTAACTACCATT
TGAAATTCAGGAGGGAAAACTCAGGAAGGGGTGTAGTGCAGGCAAGAAGG
GGAGCTGCTGGTTCACTGTCCTACAACTCCATTTCCCTCCTAAAATCTGC
TGTTTGAAAAGGAGGGTGAAGTTCTCCCAATCCAAAGTCTTTACAGAAAA
AACCGGCTAGGAAAAACAGGGGAAAACCCACCATTTCTGTTTTGCTGATG
C
>JWU_092909_5_G04_JJ2799_BfaI_POL001_LB_F6_020 T-DNA insertion locus in Brachypodium Bd1
CCCCGCAAGCCTAGGCGTGCCAGTTTTTCTTCCTCCTCTTTAATTTCCAG
CCAGAGAAAGACGCGTCAAACTTGGCGAGCCGGATATTCAATTCGGGTGT
GCTGCGGCCTTGTGGGGCAGAGACCAGGCCAGCGAGAGCACTCGATGCGG
GGGCAGGACCGTAAAACAACATGGGGCTAAATAAAGGAGAAGGGGTCGCC
CTAGAAACGGGAAGCATCCAATGAAGGCATATCCCCGCTCCCGAATCTCC
TCGAGCCGCTCACCGACAACGCGCTCCTCCCGCGCCTCACGCCAAGGCAA
GCGCCCAAGCCACACCACCGGTCACGTTACCCCCCAGCCCCCACCACCAC
GGCGCCACTTGCGAGAGATCTCTCGCAACAACTTGCCAAAAAGGCGAAAG
AGGAGCGCACAAGCTGTACTCCGCTCCGCCACCCACCGCCAACCTCTTTT
TACTCACTTCCACTACGGAAATCACGTCTACGGAAGGCGATGGCTCTCAG
AACCGAACGGGCGATCTTACGAGACCCTGGACGCGGGGCCCCGCATGCCA
GAGAGACGCGGTACGCGGCACCACCGCCGTGAACCATGGACATAGCACAG
CAGCACAAGCACTTCAGCGGCCAAAAAATTCCTAAATAATACTCCAGTCC
AATTGCCTGGCTTGGGTGTTAACAACCGGGGGGGCTTCGGCCATCGCTGC
AACCACAGCCATTTCACCTATCTCAAAGCACGCAGGGCACCACTGCGGAC
AGATGCATGTTGCAGACGATTCTACCGTAACAAAGCACACAGCACAGTTC
AGCCAGGGCAAGGTGTAAACTTTCAAATGCAGCCAACGGCTACTAGGGGC
GATTCAAAGGGGGGCCTTTCCCGGGCTTTTCCTTGGAGGGAAAACTGGAG
TTTGAGCATGACAATGTAGCCTACACTACAGCCAATCTGCCAATGTAACA
GAAATTTGAAAGGTGGAGGGAAAAGCCCCTGGGGTGTTGTAACTACCATT
TGAAATTCAGGAGGGAAAACTCAGGAAGGGGTGTAGTGCAGGCAAGAAGG
GGAGCTGCTGGTTCACTGTCCTACAACTCCATTTCCCTCCTAAAATCTGC
TGTTTGAAAAGGAGGGTGAAGTTCTCCCAATCCAAAGTCTTTACAGAAAA
AACCGGCTAGGAAAAACAGGGGAAAACCCACCATTTCTGTTTTGCTGATG
C
>JWU_080309_3_G06_JJ5390_BfaI_PJJ2LBP_LB_F4_036 T-DNA insertion locus in Brachypodium Bd1
TATGGGCGGCGTCTGGTGAAATGTCCGGATTTGCTGACATTGTTTGCTCA
GGTCACCTCCATTCGGTGCTATTTTGGATCTTTCTTCACCCGCCGCCTGC
ACAGAGTGGCTGAGTGGCACACTGTCACTCATCATCATCAGTACTGCTGC
CGTGGCGGCAGGAGCGCGTGCCCCTGCATGTTGGTTCATCAATCGTCTCG
TCTCATGGGCGTTGCCGGTGAGGCGTCGGCATCAGCGAGCGGCCGCCTTG
GTCTCGCTGCCATTCCACAGTGCCCATGCCCGGCTGTATGCGCACACTCA
TGACATGATGAAGGCCTGGTTGGTTCTTCTTCCCGGGGCTAACTAACCAA
CAAAAACTCAGCACGCATCACTGCCGCTAAACATTGACACCACTGCTTCG
CCTGCCGCTTTACTGAAAAAATCATGCGCTAGTCATTATGAATGAATGAA
CCTCCGTATATGTTTTCACGATTTCATCTGTCACATCTCACATCTCGAAA
AAATCTGTCACATTTCACATGGATTCTGTTTTCCCTTTCACTTCTTCAGC
ATTTTGCACATCATTTCGTTAGTTTCGACCGGGGCCTGCGTGGAGAGCAA
ACCCACCGACTGGCTGGCTGACAATGTGTACTCGCACATGCGGCACAGCT
AATAGCCCGGGTCAGGTCAAAAGGCCCGCGATGACCCCGTGGCCCCACGC
GTCGGTGGCCCGTGGTAGGTGCTCTGCGCAGCTCGCCGCACCGCTTAGCT
TAAGCTGAATGTGATGTGCGTGCGACGGGAGAGAGAGAGAGATCGAGTTA
TAAACGCGTCCCCCACACCCACCACTCTAGCAGTCCTCCTCATCGCTTCT
TCCTTCTCTTCTCCCCTTCTCCTCTCTCGGCTTCTGAAGAAGAGCCAAGG
GCTACCAAGGTGACTGACGACCGGGCCTCGGCCGGCGCCATTGACATGGC
AGACAAGGTAACAAACGACGCTCGCCTGCCGGCACTGCCGCTTCTTGCTT
CTCTTCTTCTTCTTCTTCTTCTTGATTTCTTTGCGCTCTCTGGAAATTTC
TTGATCTCTTCGCATGCCCTGAAACTTGTTTGCGTGAGTAGTGTTCGTGT
CTTCCTTCGGTTTGACGGAGAGACGTGCTGATTACTGAACCAGGCCGAGT
AGTTCGAGTGTTCGCGCGTGTGCCATCTAAATCTTGGTCTCACTGTCTTG
T
>plate30_G06_JJ5390_HpyCH4IV_PJJ2LBP2_LB_R3_036 T-DNA insertion locus in Brachypodium Bd1
TATGGGCGGCGTCTGGTGAAATGTCCGGATTTGCTGACATTGTTTGCTCA
GGTCACCTCCATTCGGTGCTATTTTGGATCTTTCTTCACCCGCCGCCTGC
ACAGAGTGGCTGAGTGGCACACTGTCACTCATCATCATCAGTACTGCTGC
CGTGGCGGCAGGAGCGCGTGCCCCTGCATGTTGGTTCATCAATCGTCTCG
TCTCATGGGCGTTGCCGGTGAGGCGTCGGCATCAGCGAGCGGCCGCCTTG
GTCTCGCTGCCATTCCACAGTGCCCATGCCCGGCTGTATGCGCACACTCA
TGACATGATGAAGGCCTGGTTGGTTCTTCTTCCCGGGGCTAACTAACCAA
CAAAAACTCAGCACGCATCACTGCCGCTAAACATTGACACCACTGCTTCG
CCTGCCGCTTTACTGAAAAAATCATGCGCTAGTCATTATGAATGAATGAA
CCTCCGTATATGTTTTCACGATTTCATCTGTCACATCTCACATCTCGAAA
AAATCTGTCACATTTCACATGGATTCTGTTTTCCCTTTCACTTCTTCAGC
ATTTTGCACATCATTTCGTTAGTTTCGACCGGGGCCTGCGTGGAGAGCAA
ACCCACCGACTGGCTGGCTGACAATGTGTACTCGCACATGCGGCACAGCT
AATAGCCCGGGTCAGGTCAAAAGGCCCGCGATGACCCCGTGGCCCCACGC
GTCGGTGGCCCGTGGTAGGTGCTCTGCGCAGCTCGCCGCACCGCTTAGCT
TAAGCTGAATGTGATGTGCGTGCGACGGGAGAGAGAGAGAGATCGAGTTA
TAAACGCGTCCCCCACACCCACCACTCTAGCAGTCCTCCTCATCGCTTCT
TCCTTCTCTTCTCCCCTTCTCCTCTCTCGGCTTCTGAAGAAGAGCCAAGG
GCTACCAAGGTGACTGACGACCGGGCCTCGGCCGGCGCCATTGACATGGC
AGACAAGGTAACAAACGACGCTCGCCTGCCGGCACTGCCGCTTCTTGCTT
CTCTTCTTCTTCTTCTTCTTCTTGATTTCTTTGCGCTCTCTGGAAATTTC
TTGATCTCTTCGCATGCCCTGAAACTTGTTTGCGTGAGTAGTGTTCGTGT
CTTCCTTCGGTTTGACGGAGAGACGTGCTGATTACTGAACCAGGCCGAGT
AGTTCGAGTGTTCGCGCGTGTGCCATCTAAATCTTGGTCTCACTGTCTTG
T
>plate30_C07_JJ5403_HpyCH4IV_PJJ2LBP2_LB_R3_059 T-DNA insertion locus in Brachypodium Bd1
CGGTGCCACGGAGGCAGTATATATTTCAAGTTTCAGTTTTTTTAGAGTAA
GTTGCACCTTGTACTCCCAAAAATGACACGTCTGACAGTGAATGTATCTT
ACGAATTCGAGAGAGTTCCATACTTTGCATCCAAATTTGTCCAAATGCCA
TTCAGAATTTCCCGGTCCTAAATATACCGCTCAAAGTCTGCGGGCTCGTA
GGCATGCAGACTTTCCAAGAAGCTAAGCATGCGGTACTAACCAACCAAAG
TGGTGTTCGCATATATATAACGGCGCCCGGCCCCTTAAACAGTTAAACTT
CGAACATCAGCGTGTGACAAAAAAAAAGAGTCGCTGGAGTTGACCACCCA
CAGCATGGACAGCACGACCACGAGCACTCACTCGTACGTGGGGATCTGCC
TGGTGTGGCCAAGTGGTCAACGCCACCGATCGAAGCCAGAAGCCAGCACT
CGTACTACGTTGTCCAAAACCGTAGTGGGGGCAGCACGACGAGCCGGGGT
GCGTCAAACCTCGATCCTGCATGTATGCATGCGCTGCACCTCTCGATCGA
AAACGTGAGGATCGATGAAACCGCGTGCGAAGACGAGAAGCCCGTGAGCC
GTCAGGCCAGTGAGCGAGCCGCGCCGTGCTCCATCGTCCCCTGTGCAAGT
CAAGTGTGCAGCCTGCAGGAAAGCCACCCAGGGAAAGTAAAAAAGAAGAA
GGAGAAGCGCTGACGATGAAGAGGGCGGATGGTCGTGGACTTGTGGCGTG
GTGGAAAGGATTTGTTCCGACCGGCGCATCAACGCATGTCAACGCATGCA
ACGGGAGGGAGGGAGTGGAACGCCGAATTATGCCATGCGACGCAGCGATA
TTTTCCATACGAACGGTGTAAAGTCCTTTGTTCCGACCAGCACGATCGAG
CATGCATCGCATGGAGGCCAGGGGTTTGCGAGCACCATCCCGTTTATCTC
GCTTATAACTAGTGAGTAATTTTTTATTAAAATAATATATACTCCTATTT
ATAATTTTATTACTCCGTACTAGAATATTTAAAAATCGACTTAGAAACAT
GATATAAGCAGGACCCGCTTGCATCCTTTTCTTTTTTGAAAAAAAAGCAA
GCTCCATGTTCTGTCTTGGAGGTTCAAACAGGGAAATAAGACTCTGCAAC
AGGCAAACCTCCTGACTGCTGTGCTGAAGACAAATTGCAACAGGCAAACC
T
>plate59_E07_JJ8252_HpaII_PJJ2LBA_RB_F3_055 T-DNA insertion locus in Brachypodium Bd1
ATTCTCCCCAAATAAATGGAACTGGCAGTCTGCTCAGTGCTCACCAGTAC
TCTGCTTTGCTCTTCCACCATGGCCTCAACAACCACCACCGGCATCACGA
AGCCCGGCCCAGTCCCGTTCACGGAGGTCGACGACGGCACAATCCCGAAG
CGCCCAGCCAAGGAAGAGTTCGGCGATCTCGTGGCAACTCTGCCCCACAA
GCAGCAAGCCGGCCTCGATCTCCGGCTGTACCAGTCCTTCTGGCTTCCCG
AGCACTGGGTGGCCGGCACCGTGGTCTTCCAGCGCCGCTTCGTCCCGCGG
CCCGACGACGTGATCCTCGCCAGCTACCCCAAGTGCGGCACCACCTGGCT
CAAAGCGCTCGCCTTCGCCGCCATGACCCGCGACCACGACTACGGATCCA
AGACGCACCCGCTCCTCCGCCTCAACCCCCACGACTGCATCCCGTTCCTC
GACGAGATCTTCGCCGACGGGCAGGAACCCAAGCTCGAGAAGCTCCCTTC
CCCGCGGCTCATGAACACGCACATGCCATACACCCTGCTCCCGGGCTCCG
TCACCACGGACACCGATGGCTGCAAAGTGGTGTACATCTGCAGGGACTCC
AAGGACATGGTGGTCTCGCTGTGGCACTTCCTGCGGCGGCGGCAGCCGGA
CATGCCGTTCGAGGAGCTGTTCGAGCACGTGTGCGGCGGCGCCGTGGCGG
CCGGCCCGATCTGGAGCCACGTGCTGGGCTACTGGCACGCGAGCTTGGCC
CGGCCAGACAGGGTGCTCTTCCTGAAATACGAGGACCTGCTGAGGGACCC
TTGCGGGAACGTGAGGCGGCTGGCCGCGTTCATGGGGAAGCCGTTCTCGG
CGGCCGAGGAGCTCGCCGGCGCCGTGGAGGGCGTGGTGGGGCTGTGCAGC
TTCGAGAAGATGAAGGGGCTGGAGGTGAACCAGAAGGGCTCGTCGGGGGC
GTACCACGCCACGGCCAGGGACGCCTTCTTCCGGAAGGGGGTTGCTGGGG
ATTGGGTGAACCATATGACGCCGGAGATGGCGAAGCGGCTGGATGAGATC
GTTGCGGAGGAGTTCCGTGGCACCGGGCTCGCGGCTCCGTGATTTGGTAG
TGTTCCGGCATTGCGTTGCGCGTGGTGTGCGTGGGTTGATTTGTTAAGTC
GATTTTCGTGGTTTTGTTGTGCTACTTTATTTATGCTTGGCTGCTGGTGG
A
>JWU_080309_2_E07_JJ3891_BfaI_PJJ2LB_LB_F3_055 T-DNA insertion locus in Brachypodium Bd1
GCAGACAAGCAGTTGCTTCACAAGTCACAAAACAGAACGATATATATCGA
ACAAAACAGCACAATACGAGCACTAGCTAGGCAGCGCTTATTAAACCATG
AAATACGGATCGTCGATCGATCCTACTTGTCCGCGCACCCATATGCAAGC
ACCCCTAGACCGCACATCCACACTTTACACGCACGCGTTCGCCGGCTTGG
ATTATTCGATCCCTACGCGAGGACCGCGACTGCCGCCGCGGCGCCGGCCG
TGTGGAGCACCTTGAAGTAGAGCTGCTTGTTGGCCAGGAACGCCACGCGG
GAGACGACGAAGCCTGCCGCGCCGGGCGCCTTCATCATGGCGCCCGCGGC
GGCCGGCGCCGCGGCCGCGGGGAGCAGGAAGTAGACGCCCACGGCGCCGC
CTATGACCAGCGCCGCGGCACGCGCGGCGCCCTCGCGCGTGGCGACCGCG
GCCGCCGCCTCGCTCCTGACGCGGCCGAGCCCCGACGCCACGAGCTCGCC
CGCGCTCATCTTGGGGACGAGGTACGGCGAGACGGTGGAGGCCACGGCGG
TCGCCTGCTGCTTGACGCGGCCGAGCCCGGAGGAGACGAGGTCGCGCGTG
GCGTTCATTGCGATCATGCTGTGTCCTCCGGGGCGCTTAACTGCTGATTT
TATTAGATATTAAAATAAAATTGCTTGCTTGGCTTGGCTTGGGAGATGGA
CGGGCAGGGTGCGGTGTATTTAGAGGGATCTGGGGCAACCGGGCAAATGG
TGAATGGAAGGAGTGACGCAGTGGCTGTGATGTCAGACGCTGTCACACGG
CGGCAGAATCATGCAAAGGACACCAAGTTGCATTAAACCAAAACTATTTT
TCGTTAACCGTCCGCACTTTAACAGACGAAGTTGCGTGACAATGGACCCT
CGTTTGTCCTTCGCCAGAGTAAATAACTTCGCCAGAATATATGGGAATAC
CTGGAGCGACGACGTCGACGACGACCTTGACTAGCAACAACCACACTAAT
CGCTTTCTCCTTAGAAAAAAGGACACTAATCAGGCCGTCTAATCGAGAAG
AATCAGAAGATCGATAAAGAGACGACAAGATCAGGGACAAGGGCCCTGCC
GGTTTAGTCCCCACAGAAAAAGAGTCCCTGGCTTGACGCGGAAGCGAACA
CCCATTTCCTGCAACTAGCTAGATAGAGCATAATTAATTAATTACAGCTA
T
>plate69_3_A03_JJ8366_HpaII_PJJ2LBA_RB_F3_031 T-DNA insertion locus in Brachypodium Bd1
CGGTGCGTGCAAGGTGTTCATCTCGGAGCTCCTGAACTAACCGGACTGGC
TTTGCTATGCATCTGGCGTGAGATGGAGAGGCACGAGTGATCTCGTTTAT
AAAGACGAAGGTGATCGTTGGAACATAGGCATTTAGCTTGAGTTCCAGCG
AAAAGAAAAGTGTTTCGGTCATATTTCTAATTGGTTCGGCAACGAATCAG
CTGATCGACAACCTGCCTTGAGGGATGTGTCCCCGATCAAAGTGCGTTCA
ACGATATTAGATTTTCATCAGTTGCGGTGAGCGATTCATGCTGCTATTCA
AAACCTATAAGGTTAGTCCAACTTGTATGGTTTTGGTCTTCTGCAATTTC
ATCACCGGAAACATGAAGAGTTTTCAAGATACGGATGAGGATAAAAAATT
GTTTATTTCAAATAATCTTGATGTATCTTTTAGTTTCATTAGTTTTCTTG
TTGTTGGTTTTCGTTTCAACTTCGATCGTTTGTACTTTGTTTATCGAATG
AATAAAGTAAGATGTTTCTATAAAAAAAATCCTATGTACTTTGTACGGGG
TTCGACAAGGTGTCGTGCCACTCGGCACATTCACGACCGAACCATCCAAC
AAAAAAAAACGCCCAGTGCTGCTACCTCGGAACCCGATCTCCGCTAGCGT
GAGTGCCCGGCGGACGGAGGACCCTCTCGTGCATTGGAAACACAGCCTCA
GAAATGAAGATGCAAATCCAGAAGTTTGGCCACGTCATATCATTTCTGCG
AATGGAAGTAATTGACGATGCTTGCTTTAGAAATCGCTTCCCTGACGATT
GTGACTGTGCGGCTCTTATATTTCAGCTTTCTAATCACATCAATGCTTGG
GCAATGTTCCAGACAGAACTCGTTGTGGAAGTCAAGATGCTAAAGACAGT
GGTCAAGGTCAATGAAGCTAACGCTCGATTATTTGGCTGGGCGCCACTAG
TAAGAAGACTGGATGGATAAGTGTGGTGGCTACCCTCTTTGGCCCTGCCT
TCTCAAATTTCCTGCATGGGTGCTTTGCTACCTTCAGGCTACTATGCTGG
ACTCTGGGTATAGCTGGGCGGCCTATGTACTAACTTTTCTTTTGCTTATT
TGTGTTTAGTTCTCAACTTTGTATGCTGGTGGTCTCTTCAATAGAAATTG
GCGCTGATGCTAGCTGTTTCAAAAAAGAAAAAGGAAACTTCTTGAGTTCA
G
>plate75_3_D02_JJ8900_HpaII_PJJ2LBA_RB_F3_010 T-DNA insertion locus in Brachypodium Bd1
TGTATGTTTCAGTTCGCTTGTGGCACTGGAGATGTAGGGATTTGGGATGG
TGTATTCGGTTGGTCCGAACTTTCTTTGTCGATTCTACCATATTCGGTTT
CTGATCGGTTTTTTTTACCCAAAACCGAAAAATGACGGTTATTTGCTAGT
TCAGCACCTGCTAGAGTTGCTCCTAGTTTCACTGTCAGTGACGATAACTA
CGGCAATTTGCACAACTACACCTATTGTAGTAGTTCTTTGCACAGTTACA
GTTGCCGTACTGACTTACTGAGCATTCACCACTGACACCCAATCCAATCT
CCAAGACGACCACAAATGTCACATACTCACATGAGTGATGAGTGCGTAGC
ATTGCTCAGTCGGTACAAAGTACAAACGAACCGAGCCATGGTTTCTTCAC
TTCCTCTTGGCGCCACCACGACCTAGCATCAGCCTGAGATCACCAAGCAT
GCCGTGCAACGCGTCCTTCAGGGTCCGCCTCTGCAACAGCGAAACAAACA
CCCAAGCAGTCAGCACTCGGCAGTAAGGATATCAGCAGCAATCAGAGCAC
AAAAATAAGGATATAAAGCAGCTCTCACCCTGCAGGCGCGCACGTCGTCG
CGGCCGCAGATCAGCATCCCGTTGAGCATGTCCGTGGCCTCGAACACGCC
CCCGCCGTCGCTCCTCTGTAAATAAAACCCAGTTTTAAAGTTCGATGTCC
CAAGAACAAGAAGGTAGCAAATCGCAAGTGCGAATAGCTGTAATACCTTG
TAGTAGTCGACGGCGAGGAAGTTCGCCCAGCGGTTGCCGGCGGCGGCGTG
GCAGGCCCTGAGCGCGTCCACGAGCCCCGGCCGCGAGTGCTCCACGCACG
CCGTCGCCCTGAGCGGCACCGTGTGGAAGTAGTTCACCAGCACCAGCGAC
CTCGCCGTGTCCCCCATCTCCCGGGACTCGGACCGGCTGCGGCACCCATG
GAGCCCCATCATCCCGCCATCGCCATCTACACAACAGACAACAACCAACC
CCCCATGACTCCATGAGCAGCAACTGTTCGACACAATGCCACAGCGTCGA
AGCGCTTACACTGGTTCTCGACCATGAAGTTCCACTGGTACGCGATCCCC
TCGCCGGCCTCCTTGGACTCGTCGGAGGTGAAGACGAGGAGCCGGTGGTC
GCGCGCCACCATGTCACGCACGCGCGGCCAGTCCTCGCCGCGCCGCGGCA
T
>plate54_4_B10_JJ7792_BfaI_PJJ2LBP2_RB_F3_078 T-DNA insertion locus in Brachypodium Bd1
CTGAAATTATAATCGTTTCCATTTGCCATTAGTTGCGGTTTAATACCATT
ATTATTCACTTGGACCACATACTGTCATATAAAGTTACTTTTTATAGCCT
CATATACCAACAGGTAATGGTATTATTGACCATCAGGCCTCAAGACATTA
ACCGCTCACGTCCCTTTTGGGTGTGTTTTGAAATCTCTCCAGTCTCCACA
AATTGCCGCATATCTTTGTGAGTTGATCGTGACTCGGAGGACTTACAAAT
TCGATATAATTCAGGGTTCCCAGGGTCTAGCAGATAAGGACAGACAGGAT
ATACCGAATTCTCATCGATGCTCTTGGGGTCCTGTACTCTGAGCTCCCAA
GCAAAATCTGGAACAGAATATCCAATCTGAACTCTGAATATATTGACACC
CGAATTCAAATGATTGCCTGTTGATCTATGGAAGACATCACTTTCACCAA
TATTTGATGGTTCAACTTGAAATAAAAAATTCAAAACCTAGGCGCGTCGC
GAATAATTAAGCGCAAAAACAAACAAGTTGCCGGGCTTTTATTTTATCTA
ACAAATATCTTCATTCCTGGCACGTAGTAACATGTTTGCCCAAGATGGAT
CACTTGCTGCCGGACTCGGAGAAGAAGCGGTTGATGGCGGGGAAGACCTC
CGGGCGGTGCGCGCTGACGAAGCGGCGGAAGGCGTGCTGGCTGTACTTCT
CCCCTTCCTCGGCGTTCTCCAGCACCGCGCTCTGCCGGTTGCTCTTGCTG
ATCCGCACGTCCGGGTTGAGCAGGACGTTCCTCACCAGCTGGAACGCGCA
CATCCCCGTCACCAGCGACATGGCGCCGATCAACGGGTACACCTGCAGCA
GCAGCAGCACGAAAATCAGTATTAGACAGAAAACACAGAAATCAGCTTAG
CTTCTATTCGACCGATCCAAAGAGGAAGAGGTTCTTGTAAACTTGGACGT
ACATCTGGCTTCAACCAACGGCCCATGTCAAACGACAAGAAAACCGAAAA
CTCTGAATGACACTGGCTGCTGATTGCTTTCTATTTTTTGGCTTCCGTGG
ATGCCAATGTAATGTGCAGTATAAGGGCTGATACACGGATCGTATATTTA
TACATGTGTACGTCGACGGGATTTCTGTGGGCGGGGCATGCAGGATTAAT
TGTTCCCTCGGAGGAAAACCATGAGCTGCCCGCTGTTTTTCGGAGAGCTT
G
>plate54_2_B10_JJ7792_HpyCH4IV_PJJ2LBP2_RB_F3_078 T-DNA insertion locus in Brachypodium Bd1
GTTGATCGTGACTCGGAGGACTTACAAATTCGATATAATTCAGGGTTCCC
AGGGTCTAGCAGATAAGGACAGACAGGATATACCGAATTCTCATCGATGC
TCTTGGGGTCCTGTACTCTGAGCTCCCAAGCAAAATCTGGAACAGAATAT
CCAATCTGAACTCTGAATATATTGACACCCGAATTCAAATGATTGCCTGT
TGATCTATGGAAGACATCACTTTCACCAATATTTGATGGTTCAACTTGAA
ATAAAAAATTCAAAACCTAGGCGCGTCGCGAATAATTAAGCGCAAAAACA
AACAAGTTGCCGGGCTTTTATTTTATCTAACAAATATCTTCATTCCTGGC
ACGTAGTAACATGTTTGCCCAAGATGGATCACTTGCTGCCGGACTCGGAG
AAGAAGCGGTTGATGGCGGGGAAGACCTCCGGGCGGTGCGCGCTGACGAA
GCGGCGGAAGGCGTGCTGGCTGTACTTCTCCCCTTCCTCGGCGTTCTCCA
GCACCGCGCTCTGCCGGTTGCTCTTGCTGATCCGCACGTCCGGGTTGAGC
AGGACGTTCCTCACCAGCTGGAACGCGCACATCCCCGTCACCAGCGACAT
GGCGCCGATCAACGGGTACACCTGCAGCAGCAGCAGCACGAAAATCAGTA
TTAGACAGAAAACACAGAAATCAGCTTAGCTTCTATTCGACCGATCCAAA
GAGGAAGAGGTTCTTGTAAACTTGGACGTACATCTGGCTTCAACCAACGG
CCCATGTCAAACGACAAGAAAACCGAAAACTCTGAATGACACTGGCTGCT
GATTGCTTTCTATTTTTTGGCTTCCGTGGATGCCAATGTAATGTGCAGTA
TAAGGGCTGATACACGGATCGTATATTTATACATGTGTACGTCGACGGGA
TTTCTGTGGGCGGGGCATGCAGGATTAATTGTTCCCTCGGAGGAAAACCA
TGAGCTGCCCGCTGTTTTTCGGAGAGCTTGTTTGTCAAAGGTTGAACACT
TCCGTTTTGGTCTTTTTTTTTTTTGGGTCAGCCTGCCCAAGTACATTTCT
CTCACACGACGGATAATGATGCCAAGCTCGGTCAACTACGCTTCGTATCT
GTCGATGGAATACGTGGCATTTCGGTCTTCAGAAATGGCATGCATGCCAA
TGAAGACTTTCTTTCGTGGACTTGCTATTACGCGGGTGGGGTTCTGAATC
T
>plate54_5_B10_JJ7792_TaqI_PJJ2LBP2_RB_F3_078 T-DNA insertion locus in Brachypodium Bd1
GTTGATCGTGACTCGGAGGACTTACAAATTCGATATAATTCAGGGTTCCC
AGGGTCTAGCAGATAAGGACAGACAGGATATACCGAATTCTCATCGATGC
TCTTGGGGTCCTGTACTCTGAGCTCCCAAGCAAAATCTGGAACAGAATAT
CCAATCTGAACTCTGAATATATTGACACCCGAATTCAAATGATTGCCTGT
TGATCTATGGAAGACATCACTTTCACCAATATTTGATGGTTCAACTTGAA
ATAAAAAATTCAAAACCTAGGCGCGTCGCGAATAATTAAGCGCAAAAACA
AACAAGTTGCCGGGCTTTTATTTTATCTAACAAATATCTTCATTCCTGGC
ACGTAGTAACATGTTTGCCCAAGATGGATCACTTGCTGCCGGACTCGGAG
AAGAAGCGGTTGATGGCGGGGAAGACCTCCGGGCGGTGCGCGCTGACGAA
GCGGCGGAAGGCGTGCTGGCTGTACTTCTCCCCTTCCTCGGCGTTCTCCA
GCACCGCGCTCTGCCGGTTGCTCTTGCTGATCCGCACGTCCGGGTTGAGC
AGGACGTTCCTCACCAGCTGGAACGCGCACATCCCCGTCACCAGCGACAT
GGCGCCGATCAACGGGTACACCTGCAGCAGCAGCAGCACGAAAATCAGTA
TTAGACAGAAAACACAGAAATCAGCTTAGCTTCTATTCGACCGATCCAAA
GAGGAAGAGGTTCTTGTAAACTTGGACGTACATCTGGCTTCAACCAACGG
CCCATGTCAAACGACAAGAAAACCGAAAACTCTGAATGACACTGGCTGCT
GATTGCTTTCTATTTTTTGGCTTCCGTGGATGCCAATGTAATGTGCAGTA
TAAGGGCTGATACACGGATCGTATATTTATACATGTGTACGTCGACGGGA
TTTCTGTGGGCGGGGCATGCAGGATTAATTGTTCCCTCGGAGGAAAACCA
TGAGCTGCCCGCTGTTTTTCGGAGAGCTTGTTTGTCAAAGGTTGAACACT
TCCGTTTTGGTCTTTTTTTTTTTTGGGTCAGCCTGCCCAAGTACATTTCT
CTCACACGACGGATAATGATGCCAAGCTCGGTCAACTACGCTTCGTATCT
GTCGATGGAATACGTGGCATTTCGGTCTTCAGAAATGGCATGCATGCCAA
TGAAGACTTTCTTTCGTGGACTTGCTATTACGCGGGTGGGGTTCTGAATC
T
>plate54_1_B10_JJ7792_HpyCH4IV_PJJ2LBP2_LB_R3_078 T-DNA insertion locus in Brachypodium Bd1
CTCGGAGGACTTACAAATTCGATATAATTCAGGGTTCCCAGGGTCTAGCA
GATAAGGACAGACAGGATATACCGAATTCTCATCGATGCTCTTGGGGTCC
TGTACTCTGAGCTCCCAAGCAAAATCTGGAACAGAATATCCAATCTGAAC
TCTGAATATATTGACACCCGAATTCAAATGATTGCCTGTTGATCTATGGA
AGACATCACTTTCACCAATATTTGATGGTTCAACTTGAAATAAAAAATTC
AAAACCTAGGCGCGTCGCGAATAATTAAGCGCAAAAACAAACAAGTTGCC
GGGCTTTTATTTTATCTAACAAATATCTTCATTCCTGGCACGTAGTAACA
TGTTTGCCCAAGATGGATCACTTGCTGCCGGACTCGGAGAAGAAGCGGTT
GATGGCGGGGAAGACCTCCGGGCGGTGCGCGCTGACGAAGCGGCGGAAGG
CGTGCTGGCTGTACTTCTCCCCTTCCTCGGCGTTCTCCAGCACCGCGCTC
TGCCGGTTGCTCTTGCTGATCCGCACGTCCGGGTTGAGCAGGACGTTCCT
CACCAGCTGGAACGCGCACATCCCCGTCACCAGCGACATGGCGCCGATCA
ACGGGTACACCTGCAGCAGCAGCAGCACGAAAATCAGTATTAGACAGAAA
ACACAGAAATCAGCTTAGCTTCTATTCGACCGATCCAAAGAGGAAGAGGT
TCTTGTAAACTTGGACGTACATCTGGCTTCAACCAACGGCCCATGTCAAA
CGACAAGAAAACCGAAAACTCTGAATGACACTGGCTGCTGATTGCTTTCT
ATTTTTTGGCTTCCGTGGATGCCAATGTAATGTGCAGTATAAGGGCTGAT
ACACGGATCGTATATTTATACATGTGTACGTCGACGGGATTTCTGTGGGC
GGGGCATGCAGGATTAATTGTTCCCTCGGAGGAAAACCATGAGCTGCCCG
CTGTTTTTCGGAGAGCTTGTTTGTCAAAGGTTGAACACTTCCGTTTTGGT
CTTTTTTTTTTTTGGGTCAGCCTGCCCAAGTACATTTCTCTCACACGACG
GATAATGATGCCAAGCTCGGTCAACTACGCTTCGTATCTGTCGATGGAAT
ACGTGGCATTTCGGTCTTCAGAAATGGCATGCATGCCAATGAAGACTTTC
TTTCGTGGACTTGCTATTACGCGGGTGGGGTTCTGAATCTGTGGGAGCGA
A
>plate51_1_E01_JJ6858_HpyCH4IV_PJJ2LBP2_LB_R3_007 T-DNA insertion locus in Brachypodium Bd1
GACTTACAAATTCGATATAATTCAGGGTTCCCAGGGTCTAGCAGATAAGG
ACAGACAGGATATACCGAATTCTCATCGATGCTCTTGGGGTCCTGTACTC
TGAGCTCCCAAGCAAAATCTGGAACAGAATATCCAATCTGAACTCTGAAT
ATATTGACACCCGAATTCAAATGATTGCCTGTTGATCTATGGAAGACATC
ACTTTCACCAATATTTGATGGTTCAACTTGAAATAAAAAATTCAAAACCT
AGGCGCGTCGCGAATAATTAAGCGCAAAAACAAACAAGTTGCCGGGCTTT
TATTTTATCTAACAAATATCTTCATTCCTGGCACGTAGTAACATGTTTGC
CCAAGATGGATCACTTGCTGCCGGACTCGGAGAAGAAGCGGTTGATGGCG
GGGAAGACCTCCGGGCGGTGCGCGCTGACGAAGCGGCGGAAGGCGTGCTG
GCTGTACTTCTCCCCTTCCTCGGCGTTCTCCAGCACCGCGCTCTGCCGGT
TGCTCTTGCTGATCCGCACGTCCGGGTTGAGCAGGACGTTCCTCACCAGC
TGGAACGCGCACATCCCCGTCACCAGCGACATGGCGCCGATCAACGGGTA
CACCTGCAGCAGCAGCAGCACGAAAATCAGTATTAGACAGAAAACACAGA
AATCAGCTTAGCTTCTATTCGACCGATCCAAAGAGGAAGAGGTTCTTGTA
AACTTGGACGTACATCTGGCTTCAACCAACGGCCCATGTCAAACGACAAG
AAAACCGAAAACTCTGAATGACACTGGCTGCTGATTGCTTTCTATTTTTT
GGCTTCCGTGGATGCCAATGTAATGTGCAGTATAAGGGCTGATACACGGA
TCGTATATTTATACATGTGTACGTCGACGGGATTTCTGTGGGCGGGGCAT
GCAGGATTAATTGTTCCCTCGGAGGAAAACCATGAGCTGCCCGCTGTTTT
TCGGAGAGCTTGTTTGTCAAAGGTTGAACACTTCCGTTTTGGTCTTTTTT
TTTTTTGGGTCAGCCTGCCCAAGTACATTTCTCTCACACGACGGATAATG
ATGCCAAGCTCGGTCAACTACGCTTCGTATCTGTCGATGGAATACGTGGC
ATTTCGGTCTTCAGAAATGGCATGCATGCCAATGAAGACTTTCTTTCGTG
GACTTGCTATTACGCGGGTGGGGTTCTGAATCTGTGGGAGCGAATCCGGC
G
>plate54_3_B10_JJ7792_BfaI_PJJ2LBP2_LB_R2_078 T-DNA insertion locus in Brachypodium Bd1
CAAATGATTGCCTGTTGATCTATGGAAGACATCACTTTCACCAATATTTG
ATGGTTCAACTTGAAATAAAAAATTCAAAACCTAGGCGCGTCGCGAATAA
TTAAGCGCAAAAACAAACAAGTTGCCGGGCTTTTATTTTATCTAACAAAT
ATCTTCATTCCTGGCACGTAGTAACATGTTTGCCCAAGATGGATCACTTG
CTGCCGGACTCGGAGAAGAAGCGGTTGATGGCGGGGAAGACCTCCGGGCG
GTGCGCGCTGACGAAGCGGCGGAAGGCGTGCTGGCTGTACTTCTCCCCTT
CCTCGGCGTTCTCCAGCACCGCGCTCTGCCGGTTGCTCTTGCTGATCCGC
ACGTCCGGGTTGAGCAGGACGTTCCTCACCAGCTGGAACGCGCACATCCC
CGTCACCAGCGACATGGCGCCGATCAACGGGTACACCTGCAGCAGCAGCA
GCACGAAAATCAGTATTAGACAGAAAACACAGAAATCAGCTTAGCTTCTA
TTCGACCGATCCAAAGAGGAAGAGGTTCTTGTAAACTTGGACGTACATCT
GGCTTCAACCAACGGCCCATGTCAAACGACAAGAAAACCGAAAACTCTGA
ATGACACTGGCTGCTGATTGCTTTCTATTTTTTGGCTTCCGTGGATGCCA
ATGTAATGTGCAGTATAAGGGCTGATACACGGATCGTATATTTATACATG
TGTACGTCGACGGGATTTCTGTGGGCGGGGCATGCAGGATTAATTGTTCC
CTCGGAGGAAAACCATGAGCTGCCCGCTGTTTTTCGGAGAGCTTGTTTGT
CAAAGGTTGAACACTTCCGTTTTGGTCTTTTTTTTTTTTGGGTCAGCCTG
CCCAAGTACATTTCTCTCACACGACGGATAATGATGCCAAGCTCGGTCAA
CTACGCTTCGTATCTGTCGATGGAATACGTGGCATTTCGGTCTTCAGAAA
TGGCATGCATGCCAATGAAGACTTTCTTTCGTGGACTTGCTATTACGCGG
GTGGGGTTCTGAATCTGTGGGAGCGAATCCGGCGGTTTTCAATATATTTG
CTATGGTATGGTATGCTATTAATGCGTTGATACAGAAGAAGAAAATCCAA
ATAAAATAAAATAAGAAATCTCCAACGGGGAGCAATATGAAAGGAAAAAC
TGTTTCTTCCTTTTGTATGCTACGGGGCATCGGAAGCTTCCTTCTAACTC
C
>JWU_070909_1_C05_JJ4374_BfaI_PJJ2LB_LB_F3_043 T-DNA insertion locus in Brachypodium Bd1
GACACATCTATAGTCTATACCAGAAGAAGGAATAATAAGTTGAGCTAGCC
GGCAGGCGCCGGTTGTTGAATTTTCAAGCCTTGCGCACGGCCAAGTCAAA
CTCAAACGCAACAAAAAAAAAAAAGATGTACTCCTGCTAATTATTTGCAT
ACCGCAAACGAGCGCATCACGACTGATCACTAGTAGTAGCAGTACCATCA
TCAGGCTGGGCATATATTCTGCACGGGGAGAGAAAAAAACGTGCGCCGTT
GACCATTCAGAAGCTCAGGAACGGATGATGGCCCGACGGGAAGGCGCCAT
AATTAAAAACTAATCCAAACGTCGGGTACCCCGTACTGTACGAACCAAAT
CAAATCAAGCTCCGATATGCACGAGAACGTGGCTCGAGATTATTAGTATT
CCGGAAGAAAAAGACCATGCGTGGTGAGTGGGCAAGCGCAAGCATCCCAT
CACAATATCACATAATCGATATACAGTTAGATAATACCAGTACCAAAAGA
GGAGCGCGTCGCGTACCCCGTATCCATACGGCCATACGTGCACCAAATCG
GACCGGGTTTTTTTTGTGAACGATTTTGATGGAGCAAGGAATGAGACGAA
AAACAATGCCCAACGACGCCGGTGTCATCAGGAAGCACCTGAGGGGCACC
GCAGCCAACTGAAAGTTTGAAACAGAGTAAACATTGCCTGAACTAACTCT
GTTCGTTTCAGCGTTTCGTTTCGTCTCCCGCATTTCTTGTTCCCGGGTTT
GACCGCGACGCGGCGTGCGCACGGTCCGTATGGAGCGGCTGACCGTTGAC
TGAACGGGACCAAGGAACAGGACAAACGTGCCGCTGAATGGATTGGCCCC
GGCTGATTTGCCCACGTAGGTTTCTAAAACACAAAGATATGTACCAGCTC
ATCTCTCATTCTCTCGCATAATACCACAGATGGCCGGGGAGTTGTCATGG
CAACGACTCCCTCTACCAGAAGAAGGAAGGAATAAGTCGAACACGAGCGG
CCGGTTGTTGAGCACGTCGAGTCTCAATTCAATTCAAGCCTTGCGAGCGC
ACGAGTCAAACACAAATCATTCCAAGTTTGGCATGGTAATACGTCCGAGT
ACACCACAACCGACCACTGTCATATCATCAGCACGCAGGCACGGGACGGG
GAAAACGTGCGCCGCTGACCATTCAGAAATTCTGGAACGTACACGTACGG
T
>plate40_4_D01_JJ5476_HpyCH4IV_PJJ2LBP2_RB_F3_009 T-DNA insertion locus in Brachypodium Bd1
AAATGGACGACAGCTTTGGAGGCATCCAGCCGATCCAAACGGACCAAAAC
AAACACTCCGATTAATTGGGTGGCTCTTTATAGTTGTTGCATGTCGACCA
TTTTAGCAGAAATATCAAACCCTTGTGGAAGCAATTATAAAATTGGCCGG
AAGGGAAGTGACGTTTCTCTCTGTTGTTGACACGTAGTAGGACCGAGAAG
GATGGCTGGCGGGAAATCTAACGAACTCTAATACGCATAGATTCCTCTAC
CTCCTTAAACAATACCACAGCATTGAATTCCACAATTTTGAAATTGATCC
AGCTCTGGGAATCAATCTCTCCAAATTCGGTGGGCGGGACTTTTTCTTCT
TCGTTTACCTTCCGGAATAAACATGCTATATACGTTTACCTCGGCGTGCA
AACTTGGGTTGGCCTTGTTAGTTGAAACCCATGTTCAGTGCTTCACGGAT
CACTTAATTAATCAACCTAGCTAACTTAAGGAGCTTTCTTTGTGCGGCGG
CCAACCAAGCATAGATGTACTGTATTTTCCATTGACATTTACCATGCAAG
TTCCTACTAGTACTATTCACCAGATCAGATTAGCATGCATGATCACGGTC
ACGCGCGGAGCAAGCAAGCCACTCCAGCTAGTAGCTACTACATGGTCCAA
CCCCAAAGCACACACACAATCAGCTCCCGGAGCAGTGCATAAGCCAGTGG
TAAGCAGCCACGCTGCCTCCAGATCCACCTACACTGGCCCCACAGACGAC
AGCCTCCCTCAATGCGCATGTTCTCTAGCTAAAGCCCTGCTTTTCTGTTT
GGTACTCACCCTGACCTCCTCCTCCTCTTGTGCTTGCAGATGCAGCAGAG
GCAGCAACACAAACGGTACGTGTACTCTGCTACGGTACGCAAGAGTACTG
TTTTGAGCCGATCTCTTGCTAGCTTGCTTGCTTGCGTTCGCAGGGAAGCA
AAATTAAAGGATCCAATCGATCGGCTGCAGGTGGCACGCGGCAGAGAATT
TTACGGCACCACGATAAGGACAGGACGTACGTATATACGTGCGTCGACGA
TTGGACGTGGGTATTGTAGGAGTACTAGTTATCGTCTCCCGGGTCCGTCG
CCGGCTCTCCGGCGGCTGGGCCTGCGAATGAAACGTACGTACGTGCTGGA
GCTGGATGGATGGATGAATATATGGCTTTGGGACTTGTGTGTTGTGGTGG
C
>JWU_092309_3_D01_D01_JJ5476_BfaI_PJJ2LBP_LB_F4_009 T-DNA insertion locus in Brachypodium Bd1
CTCCGATTAATTGGGTGGCTCTTTATAGTTGTTGCATGTCGACCATTTTA
GCAGAAATATCAAACCCTTGTGGAAGCAATTATAAAATTGGCCGGAAGGG
AAGTGACGTTTCTCTCTGTTGTTGACACGTAGTAGGACCGAGAAGGATGG
CTGGCGGGAAATCTAACGAACTCTAATACGCATAGATTCCTCTACCTCCT
TAAACAATACCACAGCATTGAATTCCACAATTTTGAAATTGATCCAGCTC
TGGGAATCAATCTCTCCAAATTCGGTGGGCGGGACTTTTTCTTCTTCGTT
TACCTTCCGGAATAAACATGCTATATACGTTTACCTCGGCGTGCAAACTT
GGGTTGGCCTTGTTAGTTGAAACCCATGTTCAGTGCTTCACGGATCACTT
AATTAATCAACCTAGCTAACTTAAGGAGCTTTCTTTGTGCGGCGGCCAAC
CAAGCATAGATGTACTGTATTTTCCATTGACATTTACCATGCAAGTTCCT
ACTAGTACTATTCACCAGATCAGATTAGCATGCATGATCACGGTCACGCG
CGGAGCAAGCAAGCCACTCCAGCTAGTAGCTACTACATGGTCCAACCCCA
AAGCACACACACAATCAGCTCCCGGAGCAGTGCATAAGCCAGTGGTAAGC
AGCCACGCTGCCTCCAGATCCACCTACACTGGCCCCACAGACGACAGCCT
CCCTCAATGCGCATGTTCTCTAGCTAAAGCCCTGCTTTTCTGTTTGGTAC
TCACCCTGACCTCCTCCTCCTCTTGTGCTTGCAGATGCAGCAGAGGCAGC
AACACAAACGGTACGTGTACTCTGCTACGGTACGCAAGAGTACTGTTTTG
AGCCGATCTCTTGCTAGCTTGCTTGCTTGCGTTCGCAGGGAAGCAAAATT
AAAGGATCCAATCGATCGGCTGCAGGTGGCACGCGGCAGAGAATTTTACG
GCACCACGATAAGGACAGGACGTACGTATATACGTGCGTCGACGATTGGA
CGTGGGTATTGTAGGAGTACTAGTTATCGTCTCCCGGGTCCGTCGCCGGC
TCTCCGGCGGCTGGGCCTGCGAATGAAACGTACGTACGTGCTGGAGCTGG
ATGGATGGATGAATATATGGCTTTGGGACTTGTGTGTTGTGGTGGCGGCG
ACACATGCAAGGATATGGACAACCGCCGCGCAAGGGAGAGACGGCGAAGA
G
>plate40_3_D01_JJ5476_HpyCH4IV_PJJ2LBP2_LB_R3_009 T-DNA insertion locus in Brachypodium Bd1
CTCCGATTAATTGGGTGGCTCTTTATAGTTGTTGCATGTCGACCATTTTA
GCAGAAATATCAAACCCTTGTGGAAGCAATTATAAAATTGGCCGGAAGGG
AAGTGACGTTTCTCTCTGTTGTTGACACGTAGTAGGACCGAGAAGGATGG
CTGGCGGGAAATCTAACGAACTCTAATACGCATAGATTCCTCTACCTCCT
TAAACAATACCACAGCATTGAATTCCACAATTTTGAAATTGATCCAGCTC
TGGGAATCAATCTCTCCAAATTCGGTGGGCGGGACTTTTTCTTCTTCGTT
TACCTTCCGGAATAAACATGCTATATACGTTTACCTCGGCGTGCAAACTT
GGGTTGGCCTTGTTAGTTGAAACCCATGTTCAGTGCTTCACGGATCACTT
AATTAATCAACCTAGCTAACTTAAGGAGCTTTCTTTGTGCGGCGGCCAAC
CAAGCATAGATGTACTGTATTTTCCATTGACATTTACCATGCAAGTTCCT
ACTAGTACTATTCACCAGATCAGATTAGCATGCATGATCACGGTCACGCG
CGGAGCAAGCAAGCCACTCCAGCTAGTAGCTACTACATGGTCCAACCCCA
AAGCACACACACAATCAGCTCCCGGAGCAGTGCATAAGCCAGTGGTAAGC
AGCCACGCTGCCTCCAGATCCACCTACACTGGCCCCACAGACGACAGCCT
CCCTCAATGCGCATGTTCTCTAGCTAAAGCCCTGCTTTTCTGTTTGGTAC
TCACCCTGACCTCCTCCTCCTCTTGTGCTTGCAGATGCAGCAGAGGCAGC
AACACAAACGGTACGTGTACTCTGCTACGGTACGCAAGAGTACTGTTTTG
AGCCGATCTCTTGCTAGCTTGCTTGCTTGCGTTCGCAGGGAAGCAAAATT
AAAGGATCCAATCGATCGGCTGCAGGTGGCACGCGGCAGAGAATTTTACG
GCACCACGATAAGGACAGGACGTACGTATATACGTGCGTCGACGATTGGA
CGTGGGTATTGTAGGAGTACTAGTTATCGTCTCCCGGGTCCGTCGCCGGC
TCTCCGGCGGCTGGGCCTGCGAATGAAACGTACGTACGTGCTGGAGCTGG
ATGGATGGATGAATATATGGCTTTGGGACTTGTGTGTTGTGGTGGCGGCG
ACACATGCAAGGATATGGACAACCGCCGCGCAAGGGAGAGACGGCGAAGA
G
>plate66_2_G07_JJ9326_HpyCH4IV_PJJ2LBA_RB_F3_051 T-DNA insertion locus in Brachypodium Bd1
TCATCCTATGTCATCTGCCGTGACATCACAACGGAAAAAAAAACATTCTA
GTGTGTATTTGTTTTTAAAATTTCATTCAACAATCTTACTATTCTTCGTA
GGGCTGAATTCTCGAAAAAAGCTCCAGCAATAAGAATATAGCTCACCAAG
GTCTACAAGATTTGATATCCTCACCATCTCTTTCTCTGGTCTCCGTGATG
GCAGACGATGAGAAGAGATTGAGAGTTTTTATGACCCTCTTCGATCTGGT
GTTCCCCCCTCGTTTTCCTTTTCTTTGTTCCGTCGAGTGTCCATACCTTG
CATGATCGACCTCTTGTCCTTCTTCTCTTGCCGGCTGCCGTTGGGGCGAT
AGGAACAAGGAGTTGCTTAACCCCCTTTCGATGTGCCGTTCCTCTCTTCT
TTTTCCTTCTTTCTCTTTTCCCATATCAACTAATCTCTAGTTTTGTTGTT
GATGGTTTGGACAGCAATATTCTCTACAGCAGTTGCGTACACCTAGCTTT
TGGTTGTGGAGTTATCGGCTTTTTTCAAGTTGCATCGGGTCTGTTCCGAA
TTAAGCCGACAGAGTGATTTACGCAGTGTATTGGCACAAATCACATACAC
CAATACACCACTAGCTCAATCTCTTTTCAACTTGGTCATCCACATTGGCT
CTGTCCCCGTCCGAGCTCTGCATCCGCATCGACCGCCGCCGCAGCTCCGG
CTACCCAATTTCAAATCACGAGAAAGGAAAATGAAAAAGTGACCAGCACT
TGCCAATACTGCTGCCACACTACTAGCTACTCGTAGCTAGCTAGCTACAC
GCATTTGCAGCCTAATTAACCACCAGCCGTAAAGCACAAAACACTTGCAG
CTGTAGTACTAGCCAGCAACTTGGGGATGGAAAAGAGAGGGAGTCGGCCG
GGGGGGAGTTGATTATTACTGGGGTTTGAATCTGACAGCGTTCTGATCGC
CGACCCTCCGATTGTTTATTTATTTATTCGTTTTTTCTGTGGCCAACATC
GTACAAAATCGATATCCCCGAGATCCTGCTCCCCGCCTCGCGGATTTTGC
CCCATCTCCTGCGAACGGCCCGCGTGTGGCCAGCCCACGGCTTTGCCTTA
TCCCCCCGTTGTACGTAACTTACGTGGAGCTATTATTCGTTTGTCATTGT
CCTGCCTTTAGAGCTCTGTACTTTCCCCAAATTGCTTGATTAATCATGTA
T
>plate66_3_G07_JJ9326_HpaII_PJJ2LBA_RB_F3_051 T-DNA insertion locus in Brachypodium Bd1
CCATACCTTGCATGATCGACCTCTTGTCCTTCTTCTCTTGCCGGCTGCCG
TTGGGGCGATAGGAACAAGGAGTTGCTTAACCCCCTTTCGATGTGCCGTT
CCTCTCTTCTTTTTCCTTCTTTCTCTTTTCCCATATCAACTAATCTCTAG
TTTTGTTGTTGATGGTTTGGACAGCAATATTCTCTACAGCAGTTGCGTAC
ACCTAGCTTTTGGTTGTGGAGTTATCGGCTTTTTTCAAGTTGCATCGGGT
CTGTTCCGAATTAAGCCGACAGAGTGATTTACGCAGTGTATTGGCACAAA
TCACATACACCAATACACCACTAGCTCAATCTCTTTTCAACTTGGTCATC
CACATTGGCTCTGTCCCCGTCCGAGCTCTGCATCCGCATCGACCGCCGCC
GCAGCTCCGGCTACCCAATTTCAAATCACGAGAAAGGAAAATGAAAAAGT
GACCAGCACTTGCCAATACTGCTGCCACACTACTAGCTACTCGTAGCTAG
CTAGCTACACGCATTTGCAGCCTAATTAACCACCAGCCGTAAAGCACAAA
ACACTTGCAGCTGTAGTACTAGCCAGCAACTTGGGGATGGAAAAGAGAGG
GAGTCGGCCGGGGGGGAGTTGATTATTACTGGGGTTTGAATCTGACAGCG
TTCTGATCGCCGACCCTCCGATTGTTTATTTATTTATTCGTTTTTTCTGT
GGCCAACATCGTACAAAATCGATATCCCCGAGATCCTGCTCCCCGCCTCG
CGGATTTTGCCCCATCTCCTGCGAACGGCCCGCGTGTGGCCAGCCCACGG
CTTTGCCTTATCCCCCCGTTGTACGTAACTTACGTGGAGCTATTATTCGT
TTGTCATTGTCCTGCCTTTAGAGCTCTGTACTTTCCCCAAATTGCTTGAT
TAATCATGTATTCCAACTTGGTGATCGTAGGTGATTAGCAAAAATGTCCA
TATCCTACCGTACACAAGAAAGAATCTACGAAAAGATTTACTACAAAGAT
GTGTAGACTGTAGAGGTTTTATTACACCTGGATGCCAGGCCGGGACCTTG
TTGCACCATGTGGCTGTCCGTCAGTCGCCCTCCAACACCTGTCACTCGGC
CACTCCCAAGCAAGTCAACAACAACAACAGCAACAGGCCGTAGCATAGCC
GGCCATACCGCAGAGGATCCGGGGCCAACCGCAAGAGGACCACCAGACGC
G
>plate66_1_G07_JJ9326_HpyCH4IV_PJJ2LBA_LB_R2_051 T-DNA insertion locus in Brachypodium Bd1
CCTCTTGTCCTTCTTCTCTTGCCGGCTGCCGTTGGGGCGATAGGAACAAG
GAGTTGCTTAACCCCCTTTCGATGTGCCGTTCCTCTCTTCTTTTTCCTTC
TTTCTCTTTTCCCATATCAACTAATCTCTAGTTTTGTTGTTGATGGTTTG
GACAGCAATATTCTCTACAGCAGTTGCGTACACCTAGCTTTTGGTTGTGG
AGTTATCGGCTTTTTTCAAGTTGCATCGGGTCTGTTCCGAATTAAGCCGA
CAGAGTGATTTACGCAGTGTATTGGCACAAATCACATACACCAATACACC
ACTAGCTCAATCTCTTTTCAACTTGGTCATCCACATTGGCTCTGTCCCCG
TCCGAGCTCTGCATCCGCATCGACCGCCGCCGCAGCTCCGGCTACCCAAT
TTCAAATCACGAGAAAGGAAAATGAAAAAGTGACCAGCACTTGCCAATAC
TGCTGCCACACTACTAGCTACTCGTAGCTAGCTAGCTACACGCATTTGCA
GCCTAATTAACCACCAGCCGTAAAGCACAAAACACTTGCAGCTGTAGTAC
TAGCCAGCAACTTGGGGATGGAAAAGAGAGGGAGTCGGCCGGGGGGGAGT
TGATTATTACTGGGGTTTGAATCTGACAGCGTTCTGATCGCCGACCCTCC
GATTGTTTATTTATTTATTCGTTTTTTCTGTGGCCAACATCGTACAAAAT
CGATATCCCCGAGATCCTGCTCCCCGCCTCGCGGATTTTGCCCCATCTCC
TGCGAACGGCCCGCGTGTGGCCAGCCCACGGCTTTGCCTTATCCCCCCGT
TGTACGTAACTTACGTGGAGCTATTATTCGTTTGTCATTGTCCTGCCTTT
AGAGCTCTGTACTTTCCCCAAATTGCTTGATTAATCATGTATTCCAACTT
GGTGATCGTAGGTGATTAGCAAAAATGTCCATATCCTACCGTACACAAGA
AAGAATCTACGAAAAGATTTACTACAAAGATGTGTAGACTGTAGAGGTTT
TATTACACCTGGATGCCAGGCCGGGACCTTGTTGCACCATGTGGCTGTCC
GTCAGTCGCCCTCCAACACCTGTCACTCGGCCACTCCCAAGCAAGTCAAC
AACAACAACAGCAACAGGCCGTAGCATAGCCGGCCATACCGCAGAGGATC
CGGGGCCAACCGCAAGAGGACCACCAGACGCGAACGCTATCCAGCCATCC
A
>plate49_4_E11_JJ6535_HpyCH4IV_PJJ2LBP2_RB_F3_087 T-DNA insertion locus in Brachypodium Bd1
CTTGTCCTTCTTCTCTTGCCGGCTGCCGTTGGGGCGATAGGAACAAGGAG
TTGCTTAACCCCCTTTCGATGTGCCGTTCCTCTCTTCTTTTTCCTTCTTT
CTCTTTTCCCATATCAACTAATCTCTAGTTTTGTTGTTGATGGTTTGGAC
AGCAATATTCTCTACAGCAGTTGCGTACACCTAGCTTTTGGTTGTGGAGT
TATCGGCTTTTTTCAAGTTGCATCGGGTCTGTTCCGAATTAAGCCGACAG
AGTGATTTACGCAGTGTATTGGCACAAATCACATACACCAATACACCACT
AGCTCAATCTCTTTTCAACTTGGTCATCCACATTGGCTCTGTCCCCGTCC
GAGCTCTGCATCCGCATCGACCGCCGCCGCAGCTCCGGCTACCCAATTTC
AAATCACGAGAAAGGAAAATGAAAAAGTGACCAGCACTTGCCAATACTGC
TGCCACACTACTAGCTACTCGTAGCTAGCTAGCTACACGCATTTGCAGCC
TAATTAACCACCAGCCGTAAAGCACAAAACACTTGCAGCTGTAGTACTAG
CCAGCAACTTGGGGATGGAAAAGAGAGGGAGTCGGCCGGGGGGGAGTTGA
TTATTACTGGGGTTTGAATCTGACAGCGTTCTGATCGCCGACCCTCCGAT
TGTTTATTTATTTATTCGTTTTTTCTGTGGCCAACATCGTACAAAATCGA
TATCCCCGAGATCCTGCTCCCCGCCTCGCGGATTTTGCCCCATCTCCTGC
GAACGGCCCGCGTGTGGCCAGCCCACGGCTTTGCCTTATCCCCCCGTTGT
ACGTAACTTACGTGGAGCTATTATTCGTTTGTCATTGTCCTGCCTTTAGA
GCTCTGTACTTTCCCCAAATTGCTTGATTAATCATGTATTCCAACTTGGT
GATCGTAGGTGATTAGCAAAAATGTCCATATCCTACCGTACACAAGAAAG
AATCTACGAAAAGATTTACTACAAAGATGTGTAGACTGTAGAGGTTTTAT
TACACCTGGATGCCAGGCCGGGACCTTGTTGCACCATGTGGCTGTCCGTC
AGTCGCCCTCCAACACCTGTCACTCGGCCACTCCCAAGCAAGTCAACAAC
AACAACAGCAACAGGCCGTAGCATAGCCGGCCATACCGCAGAGGATCCGG
GGCCAACCGCAAGAGGACCACCAGACGCGAACGCTATCCAGCCATCCACT
T
>plate54_2_C06_JJ7685_HpyCH4IV_PJJ2LBP2_RB_F3_044 T-DNA insertion locus in Brachypodium Bd1
GTTCCCAGATACTCTAGGTAGTACCGTAGTACCAATATCCGCGTCAGGCC
AGTTCCTCGGAGAGGTCCCATGTTTTGCTAATTGCTTCCCCAACATTGGC
AAAATGAGTGGAGATTTTATGATGGTAATTATTGTTCTATCTAACCAGAG
GAGCTAAACTAGTAACAAAAATACCAACGTGTCAGCTGAATCAATTGGCT
ACGGAGTACATCAAAACATACATCTACATATAAGTCCACAACCTAAATAA
TGATAATGCAAGCTATGATAAATATATCCATATCAACACCTTTAGCAGTG
GATGCATAAATATGATAATATTGCAAGGCAACATCAAACTTTTGTCTGAG
GCATTTTCTAGCATTGATATTAACACGTCGGTATTAAGATAGAATAAGGA
AGTCAGGCAATCTTAAAATGGAATCTTTAGAATTAAGATTGTTAATTTAC
ATCTGCTCTTCTTATCTGCAGATACATTAGTGGGCAGTTAAGTCGAAAAC
TGGAGTATTATACAACACTGGCATCTACCGGATAGAATCTAGTTAAACAA
ATGATCAGAAGAAAAAAAAAATCATCAAGGGCTTCAAGTTACAGCTATCT
TTACCTTCTACAAGTTCAGTATGTGAATCAAGCATTCTTACCGGTGTTCA
CGAATTGGAGGCTGAAGTTGCTTTAGCCGTTGAACAACTAGCTTCATAGT
TGGTCGCACAGAGAGCGATTCAACAGTGCACATTACTGCTAAATGCAACA
CCTCTACCAAGTCATCATGTGGGCCCACATCCCACAGGCCGTCGACGAAA
AATTCACGAGCACGGCCTTGACGGAGCAGCATGCAGGCCCAGGCAACTAT
GTTAAATCCATTACCGTAAGGAGAAAAAGATGGATCCAAGGCCTTCTTGT
CTGATATTAACTCCATGAGTACAACACCATAGCTGTAGACATCGGCTTTA
TCTGAAACACGGCAAGTCATAGCATATTCTGGAGCAACATACCCAAAAGT
CCCAGCTACACCAGTGGTCGCATGGGTTTCTGAATTTCCCAGCAGCCTTG
CCAGTCCAAAGTCTGAGAGGTAAGCATTATGGTTAGTGTCCAACAAAATA
TTGTTTGGTTTCACGTCACGATGAAGGATCCTGGGAACACAAGTGTCATG
CAGATAAGCAAGTGCTTTCGCAATGTCCAAAGCAATTTTGTGCAGCCTCT
T
>plate54_4_C06_JJ7685_BfaI_PJJ2LBP2_RB_F3_044 T-DNA insertion locus in Brachypodium Bd1
GTAGTACCGTAGTACCAATATCCGCGTCAGGCCAGTTCCTCGGAGAGGTC
CCATGTTTTGCTAATTGCTTCCCCAACATTGGCAAAATGAGTGGAGATTT
TATGATGGTAATTATTGTTCTATCTAACCAGAGGAGCTAAACTAGTAACA
AAAATACCAACGTGTCAGCTGAATCAATTGGCTACGGAGTACATCAAAAC
ATACATCTACATATAAGTCCACAACCTAAATAATGATAATGCAAGCTATG
ATAAATATATCCATATCAACACCTTTAGCAGTGGATGCATAAATATGATA
ATATTGCAAGGCAACATCAAACTTTTGTCTGAGGCATTTTCTAGCATTGA
TATTAACACGTCGGTATTAAGATAGAATAAGGAAGTCAGGCAATCTTAAA
ATGGAATCTTTAGAATTAAGATTGTTAATTTACATCTGCTCTTCTTATCT
GCAGATACATTAGTGGGCAGTTAAGTCGAAAACTGGAGTATTATACAACA
CTGGCATCTACCGGATAGAATCTAGTTAAACAAATGATCAGAAGAAAAAA
AAAATCATCAAGGGCTTCAAGTTACAGCTATCTTTACCTTCTACAAGTTC
AGTATGTGAATCAAGCATTCTTACCGGTGTTCACGAATTGGAGGCTGAAG
TTGCTTTAGCCGTTGAACAACTAGCTTCATAGTTGGTCGCACAGAGAGCG
ATTCAACAGTGCACATTACTGCTAAATGCAACACCTCTACCAAGTCATCA
TGTGGGCCCACATCCCACAGGCCGTCGACGAAAAATTCACGAGCACGGCC
TTGACGGAGCAGCATGCAGGCCCAGGCAACTATGTTAAATCCATTACCGT
AAGGAGAAAAAGATGGATCCAAGGCCTTCTTGTCTGATATTAACTCCATG
AGTACAACACCATAGCTGTAGACATCGGCTTTATCTGAAACACGGCAAGT
CATAGCATATTCTGGAGCAACATACCCAAAAGTCCCAGCTACACCAGTGG
TCGCATGGGTTTCTGAATTTCCCAGCAGCCTTGCCAGTCCAAAGTCTGAG
AGGTAAGCATTATGGTTAGTGTCCAACAAAATATTGTTTGGTTTCACGTC
ACGATGAAGGATCCTGGGAACACAAGTGTCATGCAGATAAGCAAGTGCTT
TCGCAATGTCCAAAGCAATTTTGTGCAGCCTCTTCCAGTCTACAGGTCTC
T
>plate54_5_C06_JJ7685_TaqI_PJJ2LBP2_RB_F3_044 T-DNA insertion locus in Brachypodium Bd1
GTAGTACCGTAGTACCAATATCCGCGTCAGGCCAGTTCCTCGGAGAGGTC
CCATGTTTTGCTAATTGCTTCCCCAACATTGGCAAAATGAGTGGAGATTT
TATGATGGTAATTATTGTTCTATCTAACCAGAGGAGCTAAACTAGTAACA
AAAATACCAACGTGTCAGCTGAATCAATTGGCTACGGAGTACATCAAAAC
ATACATCTACATATAAGTCCACAACCTAAATAATGATAATGCAAGCTATG
ATAAATATATCCATATCAACACCTTTAGCAGTGGATGCATAAATATGATA
ATATTGCAAGGCAACATCAAACTTTTGTCTGAGGCATTTTCTAGCATTGA
TATTAACACGTCGGTATTAAGATAGAATAAGGAAGTCAGGCAATCTTAAA
ATGGAATCTTTAGAATTAAGATTGTTAATTTACATCTGCTCTTCTTATCT
GCAGATACATTAGTGGGCAGTTAAGTCGAAAACTGGAGTATTATACAACA
CTGGCATCTACCGGATAGAATCTAGTTAAACAAATGATCAGAAGAAAAAA
AAAATCATCAAGGGCTTCAAGTTACAGCTATCTTTACCTTCTACAAGTTC
AGTATGTGAATCAAGCATTCTTACCGGTGTTCACGAATTGGAGGCTGAAG
TTGCTTTAGCCGTTGAACAACTAGCTTCATAGTTGGTCGCACAGAGAGCG
ATTCAACAGTGCACATTACTGCTAAATGCAACACCTCTACCAAGTCATCA
TGTGGGCCCACATCCCACAGGCCGTCGACGAAAAATTCACGAGCACGGCC
TTGACGGAGCAGCATGCAGGCCCAGGCAACTATGTTAAATCCATTACCGT
AAGGAGAAAAAGATGGATCCAAGGCCTTCTTGTCTGATATTAACTCCATG
AGTACAACACCATAGCTGTAGACATCGGCTTTATCTGAAACACGGCAAGT
CATAGCATATTCTGGAGCAACATACCCAAAAGTCCCAGCTACACCAGTGG
TCGCATGGGTTTCTGAATTTCCCAGCAGCCTTGCCAGTCCAAAGTCTGAG
AGGTAAGCATTATGGTTAGTGTCCAACAAAATATTGTTTGGTTTCACGTC
ACGATGAAGGATCCTGGGAACACAAGTGTCATGCAGATAAGCAAGTGCTT
TCGCAATGTCCAAAGCAATTTTGTGCAGCCTCTTCCAGTCTACAGGTCTC
T
>plate54_3_C06_JJ7685_BfaI_PJJ2LBP2_LB_R2_044 T-DNA insertion locus in Brachypodium Bd1
TACCGTAGTACCAATATCCGCGTCAGGCCAGTTCCTCGGAGAGGTCCCAT
GTTTTGCTAATTGCTTCCCCAACATTGGCAAAATGAGTGGAGATTTTATG
ATGGTAATTATTGTTCTATCTAACCAGAGGAGCTAAACTAGTAACAAAAA
TACCAACGTGTCAGCTGAATCAATTGGCTACGGAGTACATCAAAACATAC
ATCTACATATAAGTCCACAACCTAAATAATGATAATGCAAGCTATGATAA
ATATATCCATATCAACACCTTTAGCAGTGGATGCATAAATATGATAATAT
TGCAAGGCAACATCAAACTTTTGTCTGAGGCATTTTCTAGCATTGATATT
AACACGTCGGTATTAAGATAGAATAAGGAAGTCAGGCAATCTTAAAATGG
AATCTTTAGAATTAAGATTGTTAATTTACATCTGCTCTTCTTATCTGCAG
ATACATTAGTGGGCAGTTAAGTCGAAAACTGGAGTATTATACAACACTGG
CATCTACCGGATAGAATCTAGTTAAACAAATGATCAGAAGAAAAAAAAAA
TCATCAAGGGCTTCAAGTTACAGCTATCTTTACCTTCTACAAGTTCAGTA
TGTGAATCAAGCATTCTTACCGGTGTTCACGAATTGGAGGCTGAAGTTGC
TTTAGCCGTTGAACAACTAGCTTCATAGTTGGTCGCACAGAGAGCGATTC
AACAGTGCACATTACTGCTAAATGCAACACCTCTACCAAGTCATCATGTG
GGCCCACATCCCACAGGCCGTCGACGAAAAATTCACGAGCACGGCCTTGA
CGGAGCAGCATGCAGGCCCAGGCAACTATGTTAAATCCATTACCGTAAGG
AGAAAAAGATGGATCCAAGGCCTTCTTGTCTGATATTAACTCCATGAGTA
CAACACCATAGCTGTAGACATCGGCTTTATCTGAAACACGGCAAGTCATA
GCATATTCTGGAGCAACATACCCAAAAGTCCCAGCTACACCAGTGGTCGC
ATGGGTTTCTGAATTTCCCAGCAGCCTTGCCAGTCCAAAGTCTGAGAGGT
AAGCATTATGGTTAGTGTCCAACAAAATATTGTTTGGTTTCACGTCACGA
TGAAGGATCCTGGGAACACAAGTGTCATGCAGATAAGCAAGTGCTTTCGC
AATGTCCAAAGCAATTTTGTGCAGCCTCTTCCAGTCTACAGGTCTCTTTG
A
>plate54_1_C06_JJ7685_HpyCH4IV_PJJ2LBP2_LB_R3_044 T-DNA insertion locus in Brachypodium Bd1
TGGAGATTTTATGATGGTAATTATTGTTCTATCTAACCAGAGGAGCTAAA
CTAGTAACAAAAATACCAACGTGTCAGCTGAATCAATTGGCTACGGAGTA
CATCAAAACATACATCTACATATAAGTCCACAACCTAAATAATGATAATG
CAAGCTATGATAAATATATCCATATCAACACCTTTAGCAGTGGATGCATA
AATATGATAATATTGCAAGGCAACATCAAACTTTTGTCTGAGGCATTTTC
TAGCATTGATATTAACACGTCGGTATTAAGATAGAATAAGGAAGTCAGGC
AATCTTAAAATGGAATCTTTAGAATTAAGATTGTTAATTTACATCTGCTC
TTCTTATCTGCAGATACATTAGTGGGCAGTTAAGTCGAAAACTGGAGTAT
TATACAACACTGGCATCTACCGGATAGAATCTAGTTAAACAAATGATCAG
AAGAAAAAAAAAATCATCAAGGGCTTCAAGTTACAGCTATCTTTACCTTC
TACAAGTTCAGTATGTGAATCAAGCATTCTTACCGGTGTTCACGAATTGG
AGGCTGAAGTTGCTTTAGCCGTTGAACAACTAGCTTCATAGTTGGTCGCA
CAGAGAGCGATTCAACAGTGCACATTACTGCTAAATGCAACACCTCTACC
AAGTCATCATGTGGGCCCACATCCCACAGGCCGTCGACGAAAAATTCACG
AGCACGGCCTTGACGGAGCAGCATGCAGGCCCAGGCAACTATGTTAAATC
CATTACCGTAAGGAGAAAAAGATGGATCCAAGGCCTTCTTGTCTGATATT
AACTCCATGAGTACAACACCATAGCTGTAGACATCGGCTTTATCTGAAAC
ACGGCAAGTCATAGCATATTCTGGAGCAACATACCCAAAAGTCCCAGCTA
CACCAGTGGTCGCATGGGTTTCTGAATTTCCCAGCAGCCTTGCCAGTCCA
AAGTCTGAGAGGTAAGCATTATGGTTAGTGTCCAACAAAATATTGTTTGG
TTTCACGTCACGATGAAGGATCCTGGGAACACAAGTGTCATGCAGATAAG
CAAGTGCTTTCGCAATGTCCAAAGCAATTTTGTGCAGCCTCTTCCAGTCT
ACAGGTCTCTTTGATCTCTCCTGTATGAATCTCTCAAGATTTCCTCCAGG
CAAGTAGTTATATATCAGAAACATTTCAGACTCACCAAGATGGTAGCCTA
C
>JWU_05092009_G04_JJ1054_BfaI_POL001_LB_F6_020 T-DNA insertion locus in Brachypodium Bd1
CGCCCTGGGTAATCTTCTTCTTCTTCTCTTAAGTAGTGTACTTTCTTCTG
AGTTTAGTGGTCACGGCGCGTTTTTATATGCTGCAGGGGGGCTGTTGAGG
GGGCTTCCCGGCGCCCCGGAACGGCTGGTGCTGTTCGAGGCCGACATCTA
CGACGCGGACTCCTTCGAGCCGGCCATCGCCGGCTGCGAGTTCGTCTTCC
TCGTCGCCACCCCGCTGCAGCACAGCTCCGGCAACTCCAAGGTACAATTC
CATATACGTGGATAATAATCAAACAGTTCATGAATTCTCTCCCTCCGTTT
CGGTCCCGTGAATGCAAAGATAATAATACTCACAGGGGCCCGGGGCCGGG
TTGCCGTTCCCGGAACCACGGTTCCACGCCCACAAACGGACAAACCCGGC
CGGAACCTGTCTGTCCTTTTTTTTTGCATGGCACAGCTACCATTTGCTGT
AAGAAAAAAAGGGGGACCACAATCACCACATCCTTCGCATCGTAGCAGTT
TCATCCATAAAAGGACGTCCTCGGTTTCTCTAGGCAAGATCTTTTTTTGC
ACGACGTACCGGAGCCATTCATCTTTGGACCGTTGGACTTGGACACCTCC
ATCTTCTTCTTCTTCTTCTTCTTCTTCTTCTTCTTCTTCTTCTTCTTCTT
CTTCTTCTTCTTCTTCTTCTTCTTCTTGTCCTTAATTGGTAGTACTGTAG
GACGTATACGTTACATACGTATGTGCACATCAGTTTACTTGTGTCGACAC
GGCTGTCGAAGATCGGGACCTGCAGCTAAATTTCTACACAAATACAGTAA
CGTCGCTTTTGGCTTTATTGGGTTCTAGTATCTTCTATGTCGTCGATCTC
GTGCATGCAGTACAAGGACACCACCGAAGCGATCGTGGACGCGACGCGCG
CCATCCTGCAGCAATGCGAGCGGTCCAAGACGGTGAGGCGTGTCATCCAC
ACGGGCTCCGTCGTGTCGGCGGCGCCGCTCCGGGAGGACGACGGCGACGG
GTACAAGGAGTTCGTCGACGAATCCTTCTGGACCCCGCTCGGCCTGCCCT
ACGGCCATAGCAACGAGCAGTTGGACGTACGTGAGTGTATATTTTGATTG
ATTCGTTACGTCAACTCTTTCTTTTTTTTTACCAATTTACAAAAAAGAAT
GCGAAAGTCTTTTTTACCAACAATAATCAGCCAATTTATGATGTACAGGC
T
>JWU_122808_2_G10_JJ1054_BfaI_POL001_LB_F5 T-DNA insertion locus in Brachypodium Bd1
CGCCCTGGGTAATCTTCTTCTTCTTCTCTTAAGTAGTGTACTTTCTTCTG
AGTTTAGTGGTCACGGCGCGTTTTTATATGCTGCAGGGGGGCTGTTGAGG
GGGCTTCCCGGCGCCCCGGAACGGCTGGTGCTGTTCGAGGCCGACATCTA
CGACGCGGACTCCTTCGAGCCGGCCATCGCCGGCTGCGAGTTCGTCTTCC
TCGTCGCCACCCCGCTGCAGCACAGCTCCGGCAACTCCAAGGTACAATTC
CATATACGTGGATAATAATCAAACAGTTCATGAATTCTCTCCCTCCGTTT
CGGTCCCGTGAATGCAAAGATAATAATACTCACAGGGGCCCGGGGCCGGG
TTGCCGTTCCCGGAACCACGGTTCCACGCCCACAAACGGACAAACCCGGC
CGGAACCTGTCTGTCCTTTTTTTTTGCATGGCACAGCTACCATTTGCTGT
AAGAAAAAAAGGGGGACCACAATCACCACATCCTTCGCATCGTAGCAGTT
TCATCCATAAAAGGACGTCCTCGGTTTCTCTAGGCAAGATCTTTTTTTGC
ACGACGTACCGGAGCCATTCATCTTTGGACCGTTGGACTTGGACACCTCC
ATCTTCTTCTTCTTCTTCTTCTTCTTCTTCTTCTTCTTCTTCTTCTTCTT
CTTCTTCTTCTTCTTCTTCTTCTTCTTGTCCTTAATTGGTAGTACTGTAG
GACGTATACGTTACATACGTATGTGCACATCAGTTTACTTGTGTCGACAC
GGCTGTCGAAGATCGGGACCTGCAGCTAAATTTCTACACAAATACAGTAA
CGTCGCTTTTGGCTTTATTGGGTTCTAGTATCTTCTATGTCGTCGATCTC
GTGCATGCAGTACAAGGACACCACCGAAGCGATCGTGGACGCGACGCGCG
CCATCCTGCAGCAATGCGAGCGGTCCAAGACGGTGAGGCGTGTCATCCAC
ACGGGCTCCGTCGTGTCGGCGGCGCCGCTCCGGGAGGACGACGGCGACGG
GTACAAGGAGTTCGTCGACGAATCCTTCTGGACCCCGCTCGGCCTGCCCT
ACGGCCATAGCAACGAGCAGTTGGACGTACGTGAGTGTATATTTTGATTG
ATTCGTTACGTCAACTCTTTCTTTTTTTTTACCAATTTACAAAAAAGAAT
GCGAAAGTCTTTTTTACCAACAATAATCAGCCAATTTATGATGTACAGGC
T
>JWU_082109_1_E08_JJ4156_BfaI_PJJ2LB_LB_F3_056 T-DNA insertion locus in Brachypodium Bd1
GAGGAGTGAGAGTGTGTGTGCCGGACTGCAGGTCGTGTGTGCCTAGGGAC
AATTTTTGACACGGTTGCAAGTTGCGGCGACATCTAGCGTCTGGGGGACT
GAGCCGCACGCCCGCGCCCAACCGCGTTTGCCCTGTCCAGCCTTTTCCTT
TCAAAGTTGAATACAAATGGGCAGTTTCCTACTTTCCTTCTGCGGCAATG
GCAGCTTTATTCCCGTAAACAAATACAGCCACTTTCTACCATTCTCAATA
TAAACTTTTTTGCCGCTCTAGTATATTTTTGAGCACCAGCGGGCGCATTC
GGGGCTTCCAAGTGAAAAAAATCCACGCTAGCCATTCGTCAGCAGAAGGA
AACCACACAGCCTCCGAGGCGGAATTTACAGCTTTGCCGCAGCACCCAGA
CAATAATCCAGTGGGCCCCACATGGGCAGACTCCCCTTCCTCACGCCTCG
CTTGGTTTTGGTTTGGTCCCCTTTTGCGATATCCGACACGACCGACCACC
ATTCTCATGCGAGTCATGGTAACAGAACAGACTAACAGTGGCATGGCACG
CTCGAATTATTACCTGGAGCAGCCACTGTCCAGAGAGTGGTTTCCTCGGT
CCTTCGGTTTTCTTTCAGGGGCGACGCGACGCGTTCGCCCAACTCGACCC
GCCCCCTGGCTCGGCGCGAGATTCTGGATCGTGCGGTTGGTGCGTGTGGG
CTACGGGCTACAGGGAATATATGCTGCTGTTGCGAGTGGACTCCCGAATC
GTCTCCATGCGCTCCCGATCAAAAAGTTTGGCGTATTTTCTCCACAGATG
CTCGATCGATTGAACGAGGCGGAAGAAAGAATGGATGCCGCCAGACCTGA
GCTCTGGACTTGACGCGTAGCATATGTTCCCGAAGTTCTAGACGTCCTGG
TTACCAAAAAGAAGAGGACGTCCTGAACTCCTGATCGTGGTCGACGACAA
GGGGTCAAAACCACGTACGTTGAGTGCGAAAACAGATCAGGATCGATCTT
CATGTTTCCTGGATCGGTTCTCTTGTCTCCTCCTCTGACCTCCGGCACGT
AGGGGCAACGGAATGTTGTGCGAGCTCGCAATCCCGTGCAACTCCTACTT
CTTTCATACGGATAGCTTTGCTGCTGACTGAACTAGCAACGAAGCGAGGC
AGTGTAGTGAAGATGCCCCCAAAGGTTGGCACACCAACTTTTGCCGTGAC
A
>plate58_E04_JJ8584_HpyCH4IV_PJJ2LBA_LB_R2_024 T-DNA insertion locus in Brachypodium Bd1
GAGGAGGGCCCTGGAGGGGAGGAGGCGGCGGCGCCTTGTCCCGTGGCCCT
GTCGGCGGCCGTGGATCGCAGGTGGAGGCAAGCGGGCGAGGCGGGCTGAG
GCGCGGTAGAGGAGGGCCGCTGAGGGGAGGAGGCTGCGGCGGCCGCAGGG
GAAGGGAAGGAGGAGGCGGCATTGGAGGCTGGAGGGCGAGGAGAAAAGAA
GGAAGAAAACGGTTCGGAGGGGGGCTGAAAGATTCTCTTGCGGGATGAAA
TTTCAGCCTTAATAGGTAATCACTAAGCGCACACGGATAGCTAGTAATCT
GTGTTTAGTGAGTCTAATTGTGGGCTATTAGTACTACTTTGTGTTCGTTT
AGTGGGTGGACGTTGGAAAAAACATGTTGGTGCCTTCACAAGTAGTAGAG
ATGAAACTCTTCAAAATCAACAAACTATGATAATGATATGATTCATATTC
AAGTAAATTGTTTAGGCTTTTAACTCTCCAGATAATTGGCAGTGCTGACG
TTTACGAACAAACTTGCTTGTGGTTTTCTACTATCTGTTGTCCCCTTTTT
GGCACGCGGCGTTTCGTCTTAACAGTTGGCCTAACAAATGTATGTGCTTG
TACGGTCAAACCAGCTGCTCCGCACAGAAAATCAGGGCGCCGTACCTCAA
CTGCAGCCGTAATTATCACACAGAATTCTTTCCTGGCTTTCCTGGCTCAA
TTCGTAAGCGGCCGGTCAGACTCGACAGCGCAGACATGAACGGGAAGTGC
AGACGAGTAGATGACCAACCTTGTTGCAAAGCGCCAGACTCTCAAGCTAT
TTGGACCCTATAAGTAGCACGCCGAGGCATCTCTCCCACACTCATCCAAG
CCACACTGGTACGTAGAGCTAGCTGCAAGACAATATGGCACCGAGAAACA
CCGTCATCTTCCTCCTCGGGCTGCTCCTCTCGTGCGTTGCCATGAGCGGC
GCAGCGAGAATCCTGGAGGAGGAGGCCACCGCTCCGCCCAAGGTCGAAGA
AGAACACTCTCCACACCTTACCGTGCCGGAGCTGCCACCGCTGCCCAAGG
TCGAGCTGCCGCCGTTCCCAGAGGTGCACCTCCCGGCCAAGCCAGAGCTG
CCCAAGGTCGAGCTGCCACCGTTGCCGGAGGTGCACCTTCCGGCCAAGCC
AGAACTGCCCAAGGTGGAGCTGCCACCGTTTCCGGAGGTGCACCTGCCAC
C
>plate58_E04_JJ8584_HpyCH4IV_PJJ2LBA_LB_F2_024 T-DNA insertion locus in Brachypodium Bd1
GAGGGCCCTGGAGGGGAGGAGGCGGCGGCGCCTTGTCCCGTGGCCCTGTC
GGCGGCCGTGGATCGCAGGTGGAGGCAAGCGGGCGAGGCGGGCTGAGGCG
CGGTAGAGGAGGGCCGCTGAGGGGAGGAGGCTGCGGCGGCCGCAGGGGAA
GGGAAGGAGGAGGCGGCATTGGAGGCTGGAGGGCGAGGAGAAAAGAAGGA
AGAAAACGGTTCGGAGGGGGGCTGAAAGATTCTCTTGCGGGATGAAATTT
CAGCCTTAATAGGTAATCACTAAGCGCACACGGATAGCTAGTAATCTGTG
TTTAGTGAGTCTAATTGTGGGCTATTAGTACTACTTTGTGTTCGTTTAGT
GGGTGGACGTTGGAAAAAACATGTTGGTGCCTTCACAAGTAGTAGAGATG
AAACTCTTCAAAATCAACAAACTATGATAATGATATGATTCATATTCAAG
TAAATTGTTTAGGCTTTTAACTCTCCAGATAATTGGCAGTGCTGACGTTT
ACGAACAAACTTGCTTGTGGTTTTCTACTATCTGTTGTCCCCTTTTTGGC
ACGCGGCGTTTCGTCTTAACAGTTGGCCTAACAAATGTATGTGCTTGTAC
GGTCAAACCAGCTGCTCCGCACAGAAAATCAGGGCGCCGTACCTCAACTG
CAGCCGTAATTATCACACAGAATTCTTTCCTGGCTTTCCTGGCTCAATTC
GTAAGCGGCCGGTCAGACTCGACAGCGCAGACATGAACGGGAAGTGCAGA
CGAGTAGATGACCAACCTTGTTGCAAAGCGCCAGACTCTCAAGCTATTTG
GACCCTATAAGTAGCACGCCGAGGCATCTCTCCCACACTCATCCAAGCCA
CACTGGTACGTAGAGCTAGCTGCAAGACAATATGGCACCGAGAAACACCG
TCATCTTCCTCCTCGGGCTGCTCCTCTCGTGCGTTGCCATGAGCGGCGCA
GCGAGAATCCTGGAGGAGGAGGCCACCGCTCCGCCCAAGGTCGAAGAAGA
ACACTCTCCACACCTTACCGTGCCGGAGCTGCCACCGCTGCCCAAGGTCG
AGCTGCCGCCGTTCCCAGAGGTGCACCTCCCGGCCAAGCCAGAGCTGCCC
AAGGTCGAGCTGCCACCGTTGCCGGAGGTGCACCTTCCGGCCAAGCCAGA
ACTGCCCAAGGTGGAGCTGCCACCGTTTCCGGAGGTGCACCTGCCACCCA
A
>Plate87_2_E02_JJ12956_HpyCH4IV_PJJ2LBA_RB_F3_008 T-DNA insertion locus in Brachypodium Bd1
NNNNNNNNNNNNNNNNNNNNNNNNNNNNNNNNNNNNNNNNNAGTAAAAGA
AAAGGCTTGAATGTTCCCGTCAAATGGATGGAAGAAGAGGAGGAAGAGAG
GGTTCTGTGTTGGGTCACATGTGTGTGTGTCCATGGTATTTGATAAATCA
CCGAGCTTGTGGAGGGACTCTCCCACGCAACGCGCGATAACTTTGCCTCA
CTGGCATGTGGGGCGTCGGAGGGTGTGCGCCGCGAGGGTTGGCTTGGCTT
GGCTCCCGCTCGGTGGAAAAGTAAACGGGAACATAAATCAACACATTTCT
ACCTGGAACATCACCATCCGAGAGGGGGCACACGCGGGAGGGGCGCTGGC
ATGACAGAAATTTTGTGTCTCTTTGTAACCTACTTCCTGGGGAAGGTTAA
GGCAGATCATGAGCATCTTTGCCTTTGGACCGAACGAGGGTGGATGAGAT
GCTCGTGTTGTCGCTGCCATTTAACATTGTTGGAGTCTCCTCAAGGAGGT
GCACCATTTGAGGACCAGTCACAAGGTTCAAATCCACCGCCATTATCTTG
CCACGCCACGTCGTGAAGTAGCAGCGCCCTCTGAAGGATGTTGGTGAGTC
AGTGAAACTGGTCGCCATCATGCAGGGACACAGACACCCAGTGCTGTCTC
GGGCAGAGCACAAAGGTGGGCGGGGAGTTCGAGTCATCAATGACAGCGCT
GATGATGTCGGATTAGTCATCATAGAGCTTGCACATTTCACTATTGTTGA
GGAATGTCATGTACGCCAAAATAAAGCTTGGTGGTGGAGCCCACGGCTGG
AATATTACCGATGACATTGTCGCGATAGTTGAACGAATTAGCAAAGGTCT
GAGCCAGCTTTGGTGGTGTCCTCATCTACACAGGTTACAAAGCTTTTGAG
GTGTACTCTCGCAGAGCATTGGCTCATCCAGGCGTTGTTGTTCATATGTT
TGTAAGCACCAAATCTGAGTACAATGTGAGTACTTAAGTGGACATGTATA
ATATATCAGGTACTATCAATTTTGTCTAACACTTTGCTTACCACACATGG
GGTCTTTCTTCATATATTAGGTAATGTTTTATACATATTTGACACAAATA
TGTGTTATACATATTTGCAAATCCGTTGGGATTGGGATCCGGCACCGCGG
AGGAATGGAGGGACCGGGCCAACCGGCCGACAGAGTTGACCGAGGAAATT
G
>plate70_3_B11_JJ9433_HpaII_PJJ2LBA_RB_F3_093 T-DNA insertion locus in Brachypodium Bd1
GTTATCCTTGTGAAATAGTTTCGCGCGAGGTTCATCTGATGAAATAGATC
GGCCACGAGGTCTGTTTTGTCGAAATCGACCTGGTGCGCATGCGCTTTTC
CAACGGCTTCTTGCTACTCTAAAAAGACTAGGAGTAGTAAAAGACTTGCT
GTGTGTTCCCATGATATGCCACGCATCACTACGGAGATCAAAATCTTTGA
CCATTCGATCGATCCACGGTACGATATGAACAGGACAAAATCGCAACGTC
AGCGTAGAGCGTGCACACTTTGGATAGTTACAGCCTTGCAGGGTGGTTTT
CGCATTCCTTTCTTTTTTAGGGATTCCTTTCCCGAACACTCCTATAAAAA
AAACGCAAAGGATATATCATCACTTCTACTCTAACTTGATCGACCGATCC
CAACTTTCCAAGGCAAACCTCCACGCGCGTTAGATAACAACCCGGTAAAC
CCCCGCGTAACAACCAGGGGCAGCACGCCCCGTCCCAAATTGCAAGCATG
CGCCAAAACCCACACGCAAAACCAGGGTGGGTGGGTGGGTCGGTCTCGGC
TCAGTATCGAATTGAGCACGCTGCGCATGCACGTACTACGTCGTACCGAT
CGATCCATCCATCAACCGATGCATGCAGCCGTGGATCCACATGAGTTGCC
GGCGCGTACACGTCGATGCATAAACAATCTCGCCGCGTGTGTCCGGCTGG
TGCCGTGTGCCGTTCCCGTCCGACCATGCATACGTACGAACCGATCGAAT
TCCCTTGATCTCTGCCTTGTCCCTCACGCACGTTCACTATGCATCGCTGT
CGATGATCCGCACGCTCGGCGGGCACACGCAGCTAGGCATGCATGTGCCG
CTGATCGCGACGTACGCACGCACGCATTCCAAGGACGGAAGAAGGAACAG
AGTTTACCGCATAGAGACGTCTAAGAGAAAAAACGTTCCCAGCCGCACGC
CTAAAAGCAACTTTCGCCCCGGCGCAAATCAAATTTCATCCGGCGTACTC
AGTCCACCGCCAGAACAAAGGGCCACCAACAAAAAAAAGGACACGTGTAC
TGGACCACAAGCACGTTGTCTTCCTCCCTGCCCCGGCCTCCTCTTCTTCT
TCCGCGCGCTGCTGCTTTCCTTCCCGCCGTTCCTCCTCGCCGCTGCTGCT
CAACAGCCCGGAGGAGGAGACTGGGCGTGGGCCTCGGCGAGGAGCAGCTT
C
>plate70_1_B11_JJ9433_HpyCH4IV_PJJ2LBA_LB_R2_093 T-DNA insertion locus in Brachypodium Bd1
TTTCGCGCGAGGTTCATCTGATGAAATAGATCGGCCACGAGGTCTGTTTT
GTCGAAATCGACCTGGTGCGCATGCGCTTTTCCAACGGCTTCTTGCTACT
CTAAAAAGACTAGGAGTAGTAAAAGACTTGCTGTGTGTTCCCATGATATG
CCACGCATCACTACGGAGATCAAAATCTTTGACCATTCGATCGATCCACG
GTACGATATGAACAGGACAAAATCGCAACGTCAGCGTAGAGCGTGCACAC
TTTGGATAGTTACAGCCTTGCAGGGTGGTTTTCGCATTCCTTTCTTTTTT
AGGGATTCCTTTCCCGAACACTCCTATAAAAAAAACGCAAAGGATATATC
ATCACTTCTACTCTAACTTGATCGACCGATCCCAACTTTCCAAGGCAAAC
CTCCACGCGCGTTAGATAACAACCCGGTAAACCCCCGCGTAACAACCAGG
GGCAGCACGCCCCGTCCCAAATTGCAAGCATGCGCCAAAACCCACACGCA
AAACCAGGGTGGGTGGGTGGGTCGGTCTCGGCTCAGTATCGAATTGAGCA
CGCTGCGCATGCACGTACTACGTCGTACCGATCGATCCATCCATCAACCG
ATGCATGCAGCCGTGGATCCACATGAGTTGCCGGCGCGTACACGTCGATG
CATAAACAATCTCGCCGCGTGTGTCCGGCTGGTGCCGTGTGCCGTTCCCG
TCCGACCATGCATACGTACGAACCGATCGAATTCCCTTGATCTCTGCCTT
GTCCCTCACGCACGTTCACTATGCATCGCTGTCGATGATCCGCACGCTCG
GCGGGCACACGCAGCTAGGCATGCATGTGCCGCTGATCGCGACGTACGCA
CGCACGCATTCCAAGGACGGAAGAAGGAACAGAGTTTACCGCATAGAGAC
GTCTAAGAGAAAAAACGTTCCCAGCCGCACGCCTAAAAGCAACTTTCGCC
CCGGCGCAAATCAAATTTCATCCGGCGTACTCAGTCCACCGCCAGAACAA
AGGGCCACCAACAAAAAAAAGGACACGTGTACTGGACCACAAGCACGTTG
TCTTCCTCCCTGCCCCGGCCTCCTCTTCTTCTTCCGCGCGCTGCTGCTTT
CCTTCCCGCCGTTCCTCCTCGCCGCTGCTGCTCAACAGCCCGGAGGAGGA
GACTGGGCGTGGGCCTCGGCGAGGAGCAGCTTCAGGGCGATCAGCGCCTC
G
>08112010_1_P16_plate45_JJ7284_HpaII_PJJ2LBA_RB_F3_050 T-DNA insertion locus in Brachypodium Bd1
TACGGACACTATACGGACGGACTGATAGGTAGATGGACGTGGAACGCATC
CATGCATGCATACATGTAAATTCAAAAGTTAGTCGTGCGATGCGACATAC
AACGATCAATTCAACCCCATGACTCCATGAGCTTTGCGTGCATGCTTGTA
AGCCATGTATATAATAGAAAAAATGATGTACTCATTCTGATTCTAAATTT
TTAATTCAAATTTGCCCAAATATGGATGTATCTATTCTTAAAAGGCGTTT
AGATACTTTGTTTCTTAACTTTACGCTCTAGGATAATAATATGTATTATT
TTGACAACAAGATCGGAAGAGTAAATTACTGCACGTCGCTATAATAAGGT
TAGAAAAAACGTGTAGAAATATTGTCGAAGTTTTCTTAGAAAACAAGGCC
TTGCCTTGCGACATGAAATGCTTGCGCATGCATGTCGACATCGACGAAAG
AATCAAACCCGGCTCGTTGCAGGAAGCACGCGATCTAGCACGTGTTTTAT
TGATTTTTTTTCAACTGGTGTTTTATTGTTTTTCTTCAGAAGGATAACGG
AAGTGTGCGTGCAGCCTGCGTGCGCTTGCAACGGTTTGCTTGTCGTCCTT
CTCCGTCGTGGATGTGCACACAAGGGCATAGACCGTGGAGCAAATTACTT
TGTGATATTTGCGAATTTATTCCTGATCTTCAGCGATTCTACTTTCCGGG
GCACACGTCCGGACGTGTGATGATGTGTGCAGGATTATCCATCTTACCCG
GCTGTTGGTTTCCGGTATGACAATTGACAGGTCGATCTCCTCCATCTTCT
TGCTCTGGCTTTACAGTTTGTGCAAATTCCTTTTTGAGAAAGCACTGAAA
AAAAAAGAAAGGAATTCCTTTCTAAGAAAGCACGAAAGCGCTTCATCTTG
GCCTTGGAATAGGAAATATTCCCGACCGACATCGCCCACCTGATGTTGGA
TTCCGGGATTCCGGTTCCCACCACCGTTACCTTTTAAAAAACACGAAATC
ATGCGCATGTTATTACGCCTTCGAAATCACACGTATTGGAAAGCTTAGAA
TCATTCTTCTTCTTTTTTGCGGGGTTGGAAAGCTTAGAATCAGAAGGAAA
TTACGTGTATAACAAGAAAAATTAAGGAGGAGTTAGGAGAAGGGACGGAC
ACGACGACATCATCAGATCATCAGGGTTTGCTTGCAAAGTTGCAATCCAT
C
>plate72_1_B07_JJ10090_HpyCH4IV_PJJ2LBA_LB_R2_061 T-DNA insertion locus in Brachypodium Bd1
GGCTGTTGGTTTCCGGTATGACAATTGACAGGTCGATCTCCTCCATCTTC
TTGCTCTGGCTTTACAGTTTGTGCAAATTCCTTTTTGAGAAAGCACTGAA
AAAAAAAGAAAGGAATTCCTTTCTAAGAAAGCACGAAAGCGCTTCATCTT
GGCCTTGGAATAGGAAATATTCCCGACCGACATCGCCCACCTGATGTTGG
ATTCCGGGATTCCGGTTCCCACCACCGTTACCTTTTAAAAAACACGAAAT
CATGCGCATGTTATTACGCCTTCGAAATCACACGTATTGGAAAGCTTAGA
ATCATTCTTCTTCTTTTTTGCGGGGTTGGAAAGCTTAGAATCAGAAGGAA
ATTACGTGTATAACAAGAAAAATTAAGGAGGAGTTAGGAGAAGGGACGGA
CACGACGACATCATCAGATCATCAGGGTTTGCTTGCAAAGTTGCAATCCA
TCCTTCCCTCCATTCAATTTTGTCGCAACAAAGCTCGTGGCACGGGCACC
CGTGCGCTCGTACGTGAGCCGTCCTGCGCTTCTCCTTCTGTCCCTGGCGG
CAGGCTGACCAAACCAGAGCGTCGTCAACAAGGGCGGCCGGTGTTCCCTG
GAAACATCGAGCAGCCCAAAAGATATAGCCCAAAAGGGCGCACGGTGTAG
TAAATGGTTTGGTAAATACTATGAGTGGGAGTATAGCCTAAAATGGCTGG
AAACGCAAGGATATGGCACGATAAATGCGTTCCCGTGAATTTCTAAGTTG
GGAACGAGGAGCCCCCTGTCGTGGTCGTCGTAGAAACTTGGCTTGAGTTG
AGATGTTACAATTGTTTGATTCGACTCGCCGCCTTTTCCTGTTCCTATGT
TTATTCAGGGAACTGCTCACGAATGTTCGCTCAACCAAATGTTTTAAAAA
GGCGACAAATCCAGGCCTTAGAATGGAAAAAAGGGGCGAGGAGGGGAAAG
AAAAACCAGAGGCCAACATCCAAGTCAAAGCAGTCTGCTTCCGGCTCTCG
GTGCAGTCAGCGGCAGCAATTAACAAAGCCGAGAACCTTGATCAAAACGG
TATCGCGCAGGAATTCAAAGGCCCGACACGAGACAGCGACGGCCATGGGT
CATACTACTAGGCTGTTCATCGGCTCCATCCACACGTGGATTATTAAGCC
ATAATTAGCCGTGACTTTTGTTTTGTTCATAAGTAAAGCCCTTTTGTCGT
T
>plate72_1_B08_JJ10236_HpyCH4IV_PJJ2LBA_LB_R2_062 T-DNA insertion locus in Brachypodium Bd1
AGGAGGAGTTAGGAGAAGGGACGGACACGACGACATCATCAGATCATCAG
GGTTTGCTTGCAAAGTTGCAATCCATCCTTCCCTCCATTCAATTTTGTCG
CAACAAAGCTCGTGGCACGGGCACCCGTGCGCTCGTACGTGAGCCGTCCT
GCGCTTCTCCTTCTGTCCCTGGCGGCAGGCTGACCAAACCAGAGCGTCGT
CAACAAGGGCGGCCGGTGTTCCCTGGAAACATCGAGCAGCCCAAAAGATA
TAGCCCAAAAGGGCGCACGGTGTAGTAAATGGTTTGGTAAATACTATGAG
TGGGAGTATAGCCTAAAATGGCTGGAAACGCAAGGATATGGCACGATAAA
TGCGTTCCCGTGAATTTCTAAGTTGGGAACGAGGAGCCCCCTGTCGTGGT
CGTCGTAGAAACTTGGCTTGAGTTGAGATGTTACAATTGTTTGATTCGAC
TCGCCGCCTTTTCCTGTTCCTATGTTTATTCAGGGAACTGCTCACGAATG
TTCGCTCAACCAAATGTTTTAAAAAGGCGACAAATCCAGGCCTTAGAATG
GAAAAAAGGGGCGAGGAGGGGAAAGAAAAACCAGAGGCCAACATCCAAGT
CAAAGCAGTCTGCTTCCGGCTCTCGGTGCAGTCAGCGGCAGCAATTAACA
AAGCCGAGAACCTTGATCAAAACGGTATCGCGCAGGAATTCAAAGGCCCG
ACACGAGACAGCGACGGCCATGGGTCATACTACTAGGCTGTTCATCGGCT
CCATCCACACGTGGATTATTAAGCCATAATTAGCCGTGACTTTTGTTTTG
TTCATAAGTAAAGCCCTTTTGTCGTTCCTTGCCTACTCCATCTGGTCGTC
TTCGAATTGTAGCAAGGACCAAAGGAACAGAGGAGGAGGAGAAGCAACTC
TTACTCTCGCTTGCTTGCGCGCATGAGAATTGAGAAGGCTTCCCGCCCCG
TCGTCGTAGCTTCCCGTGCCGTATAGAATTCTTCCATGATCCAGGAAGGC
TGGCCATGTCTCCCCTGCTCCTCGAACTCCTCTGCCTACTCCTCGTCGCA
GGTACGATTTCTTCGTGCTCTGTTCTGTTCTCGAGTTTCCTCTGTTCTTG
GATTCCGCGTGGAGTTCTGAGATCAATTCCGTTGTTATCTTGAAGGTTCG
GTGGTGCTGACAGGCGCCCAGAACGGCGCCGGAGAAGACAAGGCGGTGCT
G
>plate72_3_B08_JJ10236_HpaII_PJJ2LBA_RB_F3_062 T-DNA insertion locus in Brachypodium Bd1
GGGACGGACACGACGACATCATCAGATCATCAGGGTTTGCTTGCAAAGTT
GCAATCCATCCTTCCCTCCATTCAATTTTGTCGCAACAAAGCTCGTGGCA
CGGGCACCCGTGCGCTCGTACGTGAGCCGTCCTGCGCTTCTCCTTCTGTC
CCTGGCGGCAGGCTGACCAAACCAGAGCGTCGTCAACAAGGGCGGCCGGT
GTTCCCTGGAAACATCGAGCAGCCCAAAAGATATAGCCCAAAAGGGCGCA
CGGTGTAGTAAATGGTTTGGTAAATACTATGAGTGGGAGTATAGCCTAAA
ATGGCTGGAAACGCAAGGATATGGCACGATAAATGCGTTCCCGTGAATTT
CTAAGTTGGGAACGAGGAGCCCCCTGTCGTGGTCGTCGTAGAAACTTGGC
TTGAGTTGAGATGTTACAATTGTTTGATTCGACTCGCCGCCTTTTCCTGT
TCCTATGTTTATTCAGGGAACTGCTCACGAATGTTCGCTCAACCAAATGT
TTTAAAAAGGCGACAAATCCAGGCCTTAGAATGGAAAAAAGGGGCGAGGA
GGGGAAAGAAAAACCAGAGGCCAACATCCAAGTCAAAGCAGTCTGCTTCC
GGCTCTCGGTGCAGTCAGCGGCAGCAATTAACAAAGCCGAGAACCTTGAT
CAAAACGGTATCGCGCAGGAATTCAAAGGCCCGACACGAGACAGCGACGG
CCATGGGTCATACTACTAGGCTGTTCATCGGCTCCATCCACACGTGGATT
ATTAAGCCATAATTAGCCGTGACTTTTGTTTTGTTCATAAGTAAAGCCCT
TTTGTCGTTCCTTGCCTACTCCATCTGGTCGTCTTCGAATTGTAGCAAGG
ACCAAAGGAACAGAGGAGGAGGAGAAGCAACTCTTACTCTCGCTTGCTTG
CGCGCATGAGAATTGAGAAGGCTTCCCGCCCCGTCGTCGTAGCTTCCCGT
GCCGTATAGAATTCTTCCATGATCCAGGAAGGCTGGCCATGTCTCCCCTG
CTCCTCGAACTCCTCTGCCTACTCCTCGTCGCAGGTACGATTTCTTCGTG
CTCTGTTCTGTTCTCGAGTTTCCTCTGTTCTTGGATTCCGCGTGGAGTTC
TGAGATCAATTCCGTTGTTATCTTGAAGGTTCGGTGGTGCTGACAGGCGC
CCAGAACGGCGCCGGAGAAGACAAGGCGGTGCTGGTAGAACTCAAGCGGT
T
>plate55_2_H05_JJ7803_HpyCH4IV_PJJ2LBA_RB_F3_033 T-DNA insertion locus in Brachypodium Bd1
CCTCGGACGCGCTACGGCGGGGGTTTTCCCCGCGTTCGGCGCGCGATCCC
TTTCCACTTTGCCTGCACGTGTTCTCTCTTCCGGCTATCCAGTATCCACT
GCCCCCTTGTCCCTTTGCGGCACGCTCTGACTCTGTGCGGGGAGAGCCGT
TCGTGTCTTGGCGTCGTGGGCGATCCAGGCCGTTGGATTGGTCACGGGCT
CACGGCAGATTTCCCTTGCTGCCCTGGTACTTGCTTCTGGATCAAGTTTT
GTCGCGAGCCGCTTCAGTAATTCAGGTTTACTTGTCCATCGCAAAAAAAA
GTAATTCAGTTTTACTGCAGGTGTCTTTTTTTATCGGGAAGTGTGATACG
GAGTACTCGCGAGAGAGAAAAGGAAAAAATAATAATCCGGTGTGAAAAAC
AGACTGAGGCGACGATAACAGTAGGTAGGAGTATGTTACTGTTTCCTGAA
CGGATTAGGTGCCATCAAGACGTCAAATTTCGCTGTTATCTAAACAGTTA
ACCGATAATTAACATGCGTTGAGGCGACAATAATGCATTTTTTTAGCGGA
CCTAGCAGCTGCTGCTGGGGTCTTGTACTAGTGTGGTGTTGGTTGTTGGT
GGCCACATTCTACTTGCACAGTGGTCTGCTGGTCTTATGAGCCAACGCTT
TTCAAGCATCAGTGCATCGCATATATCCTTTTCAGCATAAGAAGTGCATG
CACCTCGCCGCCTTGTCTCCACAGTATTAACTGCACGTTGGAGATGGTCC
TTCGCTGATGGAGTACTATTTTTAAGAAACAACATTCCTTCTATACTATA
CACGTCTGTGAGAGAAAGAATGGTATTGCACCGCAATTAAAAAAGTTATT
CCCATCAGCCCACTAACTAATGCACAGCTATTCAAAAGAGGCAAGAGCAG
AAGCAGCCGGACTGACCCTGGACTACTCCTGGAGACAGTTGTCACTACTG
CATGCCCAATATTGAAAAATATAACCGTTGGCCGTGCTATACAAATTCAC
AGTACAAGTATCATCTCAAACCGGATTACATACATTTGAAATTAAATTAT
CCTATAAATAACGCGACCTCGTCAGAGCCACATACGGGCTGCCGCCCACT
GTCAGAGCTTAAATTCCTCTACAATCCAAATGTTATTCAGTCGTAAAATA
GTAATTTGCTTCAAATGGTACCAAAAACATTCCATCGACGCCACACCTTC
T
>08112010_1_L04_plate45_JJ5059_HpaII_PJJ2LBA_RB_F3_006 T-DNA insertion locus in Brachypodium Bd1
GCCGCCCACTGTCAGAGCTTAAATTCCTCTACAATCCAAATGTTATTCAG
TCGTAAAATAGTAATTTGCTTCAAATGGTACCAAAAACATTCCATCGACG
CCACACCTTCTCTCGCCGCAAATTTAGGAGAATCGCAGTAAAGAATCGGC
CAAAGTCCCGTCGCCTGCAATAGAAAGAGACGGAAGATTCGGAGACGTCC
GTACTTGGGCACAGCCCACGAGGCCTAGTCTTCTCCAAGCGGGAACAGTC
CACCTCCACTCGCTGACACTCTAGTCCCGCGGTAGGCGGACCCCACTGAC
CGGTGAGAGAAACACCACGCAACCGCCGTCGCCAAGCAGCCTTCACCGCT
GTCACGGGCTCATCACGGCTCTCCGGAGGCATTCACCGCAGCAGGAGCAG
CCAAAAATAAAACGGAGGAAAGACTAGTCCTAGCAGTAAAAACTCCGGAA
GCAAGTATAGCAGCTGTGGCAAAGAGGGGAAAGCTATAGGAGCAGCAGGA
GAAAGGGAAGGGGAAAAATTAAAGTAGAGTTTAAACAGCGAGAGGAGAAG
AGCCAGCCGGCAGTAGTAGGAGAGGAAGAGGAGTCCCAATCCCACGGTGC
CTCGACCGCCTCCCTCACCCCGTACTACCCTACGCCCACCACCGCTCCCC
GCGCGGCGGAACCCTAGGCCGCGGCGTGGATCCCGAGATCTCCGGGGGGC
TCTAGCGGCGGTGTGCGCACTGCCCTCAGCTCGCCGGCGGCGGGGGGCGG
CGCCCCCCATGCCTTTGGCGCCTCGATCGGAGCCGATCGGTGGGCGCGGG
AGGCGTCAGAGCAGCTCGGCGGCCGCGGCGGGAGCCGGAGAGGCGGAGGC
GGGGAAGGGAGAGGGAGAAGAGGAGGCAGAGGAGAAGGATGGCGCTGTTC
CGCAAGTTCTTCCTGAAGAAGACGCCGGATCGGCTGCTCGAGATCTCCGA
GCGTGTCTATGGTATAATGCCCTCGTCTCTGGGTGGAGTTGGACCCGCGG
AGTGTGGGATCTGCGGGGGAGTTGCTTGTTCCGAGGAGGAATTTGGGATT
TGGTGCGGTTTGGGGGTTCCGATTTCGATAAAGTTTCGCTCTCGATGGTT
TTATCTGAGCTGGATTTCAGTGCTTTCGGAAGCACAGTAAGCTAGATTTG
GTAAATTTGGAAGTTCGAAGTTAGCTCTTGAATTTAGTCCAGTTTTAGGT
T
>JWU_05092009_F05_JJ1062_BfaI_POL001_LB_F6_037 T-DNA insertion locus in Brachypodium Bd1
CAAAGTTGAATAGTTTCAGCTGCTCTTCGCCTTCTTGAAATTACCTTCCA
ATTTCTTTTTCTCCCTCTTTTTTGTTTGAAACGTGGCGTTGTGACTTGGA
ATTTACGGAAGGTTTCTGAAGAATCCTTCGAACTGTACTCTTGTTTTGGT
TTTATCGACAAAAAATCTCAAGTCTCAAACACACGCCTGTGCGAAGTAGT
ACACTTGGCCATCGACTGTATCGCTTCAAAAGGTACACCTGGCTAGGACG
GCGTTAAGCAAGTCCGAGTAGTTGAAACCTTCGATTTCGCAGCGGGTAAA
GATCATCATACTCTCCATGGTAAACACGATTACACGACTCCAGGGGCGCG
TCTAGCACGGCACGTCGCGCACGGGTGGTTCAGCCAGCTTCCACAATATC
GGCAGGTCAGGTCTACGCTCGGACGCCGCCTTTTCTACCTTCCCAGGACT
GAGAATTCCGCGGCCCGGGTCATCGGTCTCGCCTACAACTATACACGAGA
ATTCCACCAATTTCCCGGTGGCCGCCGCCCGGTGCGCGCGTGAGAATCGT
CGCCCGGAGGATCGAGACACGGACGCGGGGTTCCCTCGCCGGGGGTCACG
CGCGCTGCTTCCCTGCGCCGCTCTTGCACGGTAGGAGTTCCTTGTGTTGT
ACTGGCTGTGTTTTCCGGGGCATCTGGAAATTCTGGATGCGTGCAGCGTG
CAGGACAGCCCGATCGAGACCGTATTCTATGACCACGCTGCGTGCCGCGA
TGCTGGGATGCTGCTGCTGCCTTTGACTATTTGTTAGCGGCGGCGTTGGC
CTGTCACGCAACAGCTGGCTGCTGATTTCTTTTAGCGAGAGCAGGACTAA
ACTAAACTTGCAGCAGTAGGAGTAGTACGGATCGTGCGGTGTTGCGGTCA
GAGAAATAATATATCTCATGCCGACTAAAGCTTAGCAGAGCGCCAGATTA
GCTATATCCTGGGAATCTGACTCCTAATGTTACTAATCATCGTACTGCGC
GCCTGTGCAAGAACCTGGACTGCATGCAATTTGTTGGATGATTTTAGTAC
TAGCACACACTACTAATCAGTAGGGTCTCTTACTCGAAAAAAAAAGAGTA
CGGCCTCTAAGGAACCAGTAATACTTCGATGGATAGCGAGCAAAAGGACC
TGAGAAACCTGGTGGTAGGAGACGGGGTACTGGTCTACTGGCATGAGTAT
T
>08162010_2_K08_plate82_JJ8447_HpyCH4IV_PJJ2LBA_LB_R2_022 T-DNA insertion locus in Brachypodium Bd1
CTCGAATGGGAGACCTGAAAGCGAGATGCATTGCTCTGAGCATCGAATCG
GACGTTGCTCTAAGCATTCTCCCGGAGCAACAAAGCTGAGTGCCGAATTT
CTGACTGATCTGAGCTGAGCTCTGACTCTCTGAGCTGTAATGTGTCTTGG
CACGTTTGCATGGCCCTTGATTTGTAATCCAGTCTGCGGCGCCTGCGGTG
TCGATAATAAATTCGTACTTACTCCTTCCTTGTGGGTGCCCACGTTGCTG
TCATCGATCAGCTTTGGTGGTTCTGGTGAATGCATGCACGTGCGTGATTC
TGTCGACAGATCAGATAACGCCACGGGTGCCGGCGGTGCCACGTTCTCGC
CATTTGAGTCCAACTCTTCGGTGTTTCCCGGCGTCTCGAGGTGGGCGTCG
GTCGGATTGGCAGCGTATGCACCACGACGGACGATCGCTTCGTTCAAGTT
CTGCTTTTTGACACGGCCGGCCACCGAGCTTACCACGCACTTGTGTGAGA
TCTAGAAGTTTTAAACAACAGTACTGACGTGGGCCGTTGATTGTTTCGTG
GGTCAGCCGGTCAGGTCAGGTCAAACCGTTCCATGCGAAGACGGGGAACG
CGTCTATACTACAGCCTCATTTGATTTGGCCTGGACAGTTCTCCTGTGTC
CGGTTCGGTCCACCTAAATCAAGCCCATGAATACACAACACGAAAAACAC
CATATGGTTCGGACAGGCCGACCAGGATAGCCCATCATTCTGCCCAGATG
CCGCAGGTCCTCTAAAAAAAAAATGCCGCAGGTCTTCAGCAGGAGCAGTA
AACAGAGAGTGGACGCTGAATTTTCCGGAACACAGCAAACAACACATAAA
TCCACCGCCATTCTTTATTCCACTACCAAGTCCACGAGAACTACGAACAG
AGCTTAGTACAAACTAACACCAACTCCAGAGGAATTAGCACACGTAAGGC
CTGGTTAATTCTAGCTTAGCTTTAATTAGGGGCACTTGGGGCGGCCGCTC
TTGGGGGACTTCATGTCCCTGTAGCAGGGGCACTCGTCCTTGCTCGCGAA
CGGGCCCGACGGCACGCAGCCGGCGCACTTGCCGCAGCACATCTTGCACA
GCCCCATGCACCGCCCGGCCACCTTCTGCGAGCACCGCTTCCCGCACTTG
GCTTCGCACACGGCGTCCGGAACAACAGCGCCGCCGCCGCCGTCTGCGAG
A
>plate71_3_A12_JJ9871_HpaII_PJJ2LBA_RB_F3_096 T-DNA insertion locus in Brachypodium Bd1
TGTGGTAGTACTCCAGATCTCACAGGCTCACAGAGTCACAGATGAGTGCA
CATTAGCTTCACATGTCACGTTCCATATTCCATCTGAAAGCTACAAGTTG
CTAGTACCACTACGGTATAACAGCAGCACGGATTTTGCTGCGCTTAGAAG
GTAACCAAGCTAGTGAGTACTACTACTACTAGAGAGTATCGGCTTGGTAG
TTGGCGCTCTTGCAGTCTTGCTCTAGGGGCCGACAGTGGATTGCATCGGA
TGCTGAGATCAGCGGTACATCACCAAGCCATTCACCAGCTACGCACTTGG
TCGCTCGCCTTCCTCCATTTTCTGGTGGTCCAACGTACAGTACGTAGTAC
CGGGCTGGCCGCCGGTCCCACGGCCTGACTGGTCAGCACAAGGAGGCGTG
GTACCCACTCGCAGTGACACGACGCCGCTGCGTTTGCGTCTGCTGCTACT
GCTGCGGTGGCATGGCATCTACTGCTTTATTTTTTTTTTCATCTTTATTG
ACCAAGGACCTGACTGTCCTGAGCAGCCCGCCTTCAGCTGAGCATTGCAA
GCAAGGCGAAACGAAAAGGATTCTTTACTTCTTGTGCTTCCGGGGCTCCG
GGTTTTGGATGGTTGGAAGCAATGGCAACGGGTGAGACGAGGAGGAGGAA
GACACCGGGAAGCAGCCGACGCTATAGGCGCCGGGAGGAAGTCAGCTGAT
GATGGGGGCGCTGCCCGTTTGCGCAGGCAAATTATTGTGGCCTGGGGAGC
CGCGCACGCTGTCCGATCGGTGACTAGTATGATGACGCTGCTGCTGCTTG
CTGTGCCTGTCTCACGAACGTTGCCTGGACGGGTCACTTCCTCGTCGCCA
ATTTTCTGCCCCCCCTTTTTTAACTCACTCTGCCTGCCACGTCCGTCCAA
TTCAAGTCGCGTGAACAATGAGGTAGAGAACAGGGAGACGTTACAAAACA
ACTTCACGGCGATCGCATATTAACAGGCAATTTTTTTTCTTTGAAGTGAC
CAATGTTGTTCAGAGCTCGTGCTCCACTAGTTCTCTTTTCGAGGATTTTG
TGCGGAGCTAAAGTGCAAACTGTTTTCGCCTGATTTGCGCGACAACTTTG
CACGGTTTCAAAGTTGACGGAAGCTGACTAGCTAGGGCGGCACATGGAAA
ATTGTCACGGTGCTCGCTTTTCGTACTTCTATATGTATGTTTCGGTAGCT
A
>plate71_2_A12_JJ9871_HpyCH4IV_PJJ2LBA_RB_F3_096 T-DNA insertion locus in Brachypodium Bd1
AAGTTGCTAGTACCACTACGGTATAACAGCAGCACGGATTTTGCTGCGCT
TAGAAGGTAACCAAGCTAGTGAGTACTACTACTACTAGAGAGTATCGGCT
TGGTAGTTGGCGCTCTTGCAGTCTTGCTCTAGGGGCCGACAGTGGATTGC
ATCGGATGCTGAGATCAGCGGTACATCACCAAGCCATTCACCAGCTACGC
ACTTGGTCGCTCGCCTTCCTCCATTTTCTGGTGGTCCAACGTACAGTACG
TAGTACCGGGCTGGCCGCCGGTCCCACGGCCTGACTGGTCAGCACAAGGA
GGCGTGGTACCCACTCGCAGTGACACGACGCCGCTGCGTTTGCGTCTGCT
GCTACTGCTGCGGTGGCATGGCATCTACTGCTTTATTTTTTTTTTCATCT
TTATTGACCAAGGACCTGACTGTCCTGAGCAGCCCGCCTTCAGCTGAGCA
TTGCAAGCAAGGCGAAACGAAAAGGATTCTTTACTTCTTGTGCTTCCGGG
GCTCCGGGTTTTGGATGGTTGGAAGCAATGGCAACGGGTGAGACGAGGAG
GAGGAAGACACCGGGAAGCAGCCGACGCTATAGGCGCCGGGAGGAAGTCA
GCTGATGATGGGGGCGCTGCCCGTTTGCGCAGGCAAATTATTGTGGCCTG
GGGAGCCGCGCACGCTGTCCGATCGGTGACTAGTATGATGACGCTGCTGC
TGCTTGCTGTGCCTGTCTCACGAACGTTGCCTGGACGGGTCACTTCCTCG
TCGCCAATTTTCTGCCCCCCCTTTTTTAACTCACTCTGCCTGCCACGTCC
GTCCAATTCAAGTCGCGTGAACAATGAGGTAGAGAACAGGGAGACGTTAC
AAAACAACTTCACGGCGATCGCATATTAACAGGCAATTTTTTTTCTTTGA
AGTGACCAATGTTGTTCAGAGCTCGTGCTCCACTAGTTCTCTTTTCGAGG
ATTTTGTGCGGAGCTAAAGTGCAAACTGTTTTCGCCTGATTTGCGCGACA
ACTTTGCACGGTTTCAAAGTTGACGGAAGCTGACTAGCTAGGGCGGCACA
TGGAAAATTGTCACGGTGCTCGCTTTTCGTACTTCTATATGTATGTTTCG
GTAGCTAGTTTTAATTCCATCGGGCACGCACAGTTTGTTTCGAGCTTGAT
CGGTTGTTGAGGACAGAACCTCACACGTGTTCGGCAGAAGCAAATGTGTA
C
>plate74_2_C10_JJ8658_HpyCH4IV_PJJ2LBA_RB_F3_076 T-DNA insertion locus in Brachypodium Bd1
ACCAATGGGCAAAAGGAACATAACTTAGAATTTCACTTGGTCATCTCTCG
CAAAACAAATGAAAGATGAACATCGATATAATAAGCATACAAAAGTAAGT
AAAAATATATGTTCATCAAATTATCCATCATTAGAAAATACTGAAAGCTG
ACCAAAAAAATAAGAAATACTACTAAATAAGAAAACGGGAATATAAAAAA
CTGAACAATCCACTCCAAAAACACGAAACACTAACTCGGATTTCGTGCAG
GGTCGGTCAGATACAGTAACAGTATTTAGTCTTTCAGAATAGAAACACAA
TCAACAAACTCATCAACAGCAAAGCCCTGTGGAGACAAAGCCTTTTCTCG
AAAAACAAAATAAGCCCTATGAAGACCATACTCCCTGGCCATAAAATCCT
AGTAATATTCCGGAAACATCCATAAGGACGATACTGCCTGGTCCTTAAAA
TCCAAGCACCATTCTGGAAACATCTACCCGCAGGAACAAATATCAAGCCG
CAAACGAATACCTGACAGGTCGACCTTGACGTGGGAGGAGCGGCTGGCCA
CCCAGGCCGCCGACGCGCGCACGGCCTCCATGGCGGCGGGGGCGCGATTA
GGATAAGGCCGCGAGCGAGACGGGTCCGGTCCGGACAATGGCGAGCCGGT
GAGGATTTAGGGGTGAGGAGGAGTTGAAACCGTGGCGGCGGATGGTGTCA
GGCGTGGTGTGGCCCGTGACCGCGAGACGGGTTTTAAGCGTTTTCTCGGC
AGGAGGGGGGTTTTGGTTGGCTTCTTGCTGCCTCTCGGTTCCGAGGGCCT
CGGAGAACTCTCCTCTTGACTTGGCAGAGCACGAGGCATTGCGCAGCGGG
CCCCGTCACAGCGGCTGGCAGTGGTCCCGCGGTTCGATGTGTTTGACCCC
CCGCCAGCCTGAAATGACCGAACTACCCGAGATGAATACAGGTGTATATT
CCTTGGTCCAGAAGCAAAATTTTCTCTATTACTTTTTTTATAGTAAGTAA
ATAAGGCAACCTTTATTGACCTTAAATGACATTAAGATCTCCGAGTCGTA
AATCAGGAATAAAATTAGAGGGCCATCAAGCCTCGAGGATCATGTTACCA
AGCCAGCCAGCCAGGTACCGCTAATAAGAGAAACTAATCACTCCGCGTAG
TCCTGTATCACGAATAAAATCAAGAGGGCCATCAAGCGTTGAGGATCATG
T
>07052010_C15_plate76_JJ10994_HpyCH4IV_PJJ2LBA_RB_F3_062 T-DNA insertion locus in Brachypodium Bd1
TCACTAATGCATGGCTCTCAATTAGAGAAATCGATTGCTAATGATTTTAT
TGCATTCAGTAATAGTTAGCATCTATTTACGCACCTCGTGTTCTAGGAGA
CTAGGAGAGATAATCAATGAGATATGGCAGAGTTTTTGGTGCCGAATGCA
ATAATTTCTGTTCAAAAGGACACAAGATGTGGACATAATTTTTTTATGAA
TAAAAAAACCCTCAGCTATTTAAGATCAAGCGATCAAACACCTCAGTTTG
GTGAAGGATGCCTCATGGCAACAAGGCATTCATGAAACTAGACCTGCTGG
AACTACTTTTATAATTCATACCGCCTTGTCTTTTGGTGTATTAATAATTT
CAACAAATATTTTGACCAGAAGGATCTATAAAATGTTTACCAAATTTATT
TGTTCAACACGACTAGCAAGTTCTTTCGTAATGAATTAGTAAGTGTTGAA
ATCTATTAAACACTAATAACTGCATAAGAAAAGAAGTTCGAGGATATTAG
TTAAGAAACTGCATGAATAACAAAATAATGTAAAGTTTATCACCACCTAC
GTCCACCATCAACAAAATTCAGGTCCTATAATACCCCAACAGATTTCAAA
TTTCATAACTCCCCGAAAAGACAATAAATGAATACCATACCTCTGCAAGA
CAATACAAGAGATGAAGGGAGAAGATGTATTCTCAAGAGAGAACAAAAGA
GAATTTGACGACGAATGATGAATAAGATGATCTTGATACCAAGGGGCAAG
TTTGGGATGATAAAAATTGGTAGAGAACGTCTTCTGATTTTCTATATATG
TATACAGAAGAAGAGTGCAGAAGTTCAAAAGCAACTGGCATATGGTATTT
TTTTTGAGAGATGGCATATGGTATTTGGTACCAAATCAAACTATATATGA
TATTATCACACAGAAGCACCAAAAGGTAAAGCACTTGCGTCTCTTCGAAG
GATGCAGATTGCCTGTCCAATCCATGACCTATCTTACTATTACTAACTTG
AATGACCGATGATGCCACATCACTGATGGTTCACAAAAATATCCATATCA
ACTAATCAAGACTTAAACACAGTTTTCACACTCCTTTCGGAAGACATAAC
GAGAGTTTAATCAGATTCGTCCCTCGGTCCCAGGCCCTCAGCTCTAGAAA
CTCAACCAATCACCAACAGACGCCTATAAATGCAAGAATTATCCTTGTTG
G
>Plate16_G12_G12Z_JJ3936_BfaI_PJJ2LB_LB_F3_084 T-DNA insertion locus in Brachypodium Bd1
GGAAAGAAAACAGAGGTCGCAAACTCGCAACCGAGGTGGAGAACAATCTT
TCCGAGATTCGTCAGCGCCCGATCCTTTCCATTAGTTAACCACCGACGGC
ACACAGCAAATTAAGCGTGGGGACGGAGTCGAGCCGATGCATGCGACATG
AAATCGTCAGGCTGGCGGCACCAGAGACGAACAGTTTGGCTCCTTTCGAC
CCGATGAAACGTTCCAGCTGATTAGCTGAAGACGTGGCTTTGAGAAGAAA
ATGTAATAAATGGCGAAATTTGATTCATAATAAGCGTAATTACGTATTAG
TTGAGGGAAAAAACGTACAGTATAAGCTTCAGATTTCTTGAGTACAGTAC
AGCAGTGGTTACAATCTTTTTTTTTTGACAGCTTAGCAGTGGAGTACAGT
ACAATCTAGCGTGTCGAAGGAAGAACAAAGGCTGCTCATGCAGTGGTACG
TACATTTCATGATTCTTGTGTACGTCGAGCAAGCCAGTCTCAAACTTTCC
AGTTTCATTCATTCGGCTTTTGACTCACACACACACACGCATAAGGACAT
AACACTTTTGTCTGCTTCAGCCTTCCTTCCACTTCCAGCTCCTTTGTGTA
TGTGCAACAGCACAAGCGAGCATAAATGCATAATGGCCGCCCGGCGCTGT
AGCTTCATGTAGGGCTGTTGCTAGCCGTTCGGGGACGCCTCGGTGGCATC
CGTTTGGTGCGGCTCATGGTACATCAAACACATCAATGGCCAAATGATGA
GTTTACCCGAAATCCTGAACTCTCGGATTCTCCTGACGATGGCTAAAAAC
TAAAAAGGCATGGCTTTTTATCCTTGTGTCGCGATGTTTCCCCTCTCGCT
GTCCTCCGCAGCACGGACGAAACCACGCTTAAATTAACTAATTAAGCCAC
GCAGGAGCTCGCGCCGACGGGCGGATCGCGATCGTTTCGTTCTTTCTCTC
GCTCGTACGTGCGGGTGGCCTGAATTGATTAACAAGTTTTTGGTCGGCTT
CTACTGCCAGTGCAAGGGGGCGGTTTTGGTCCAATAAACTACTATATAGC
AGTACTACCATACGGAAATTATTGACCAATATACTGTCGCTGAGCGGCCG
ATCGAACGCGTTCACATGAAGTTGTAATAACAGTATCCGAGAACGATTTG
GCTTGCACCGACAGTGTTCGAAGTTCGGATCACCAGATCGAGAGAGATCC
T
>plate63_D11_JJ10176_HpaII_PJJ2LBA_RB_F3_089 T-DNA insertion locus in Brachypodium Bd1
TTTTAGCGGGATATCACAAGCTACTGTTAAAGAAAAGAGAAAATCAGGAC
CCGCAAAAAACATTTTATGACAGGTGTTGTGAATTTTATTCGGAAGCCGG
AAGCATATTGTTGGCCCATCATTGTTACCCATGTTGGGCCTTTTGTTTCT
ACTATGCCGCGCCAAGCCTAGCCATCAGACATACCCAGCCCAGATTCTCA
AAAAAAAAAACAGACACGGCCCAGGATTTCAGATGTTCGTTTCAACGCCC
GCCTGACCGACCACCTCGACGAGTACGTGGCCAGACGAGGCACGGTCGCA
TGGGCCAAGATTTTCGAGGTCATGTCTGCTATGCCAAACGGGCGCAAGAC
GGCATGGGCGCGACCCTCCGGGCTGACACCTCTGCTCTCGAAAGCGAGGT
CTCTCTGTACAGTATACTTCCCTGAGACCGAAGTCATTCCCAAAAGAGAA
TTCCGTGTGATACAATTAGTCCATTTATTACCCATACCGTTGTTTTCCCC
AAGGAACAGAAGCATTTGGTTGGTCTCGAGTTGCTGTCGGACACAACCCG
CCGCCATCTTAATCTAGCCTAGCGTACGTGGTGCCCAGTGATAATCGATG
AGCTGTGAGCCTTGTGGATGATTTGTGAGAATAGACGGATCAAACAGTAA
GCATCAATCAGTACACACACTGCTCCCACACATCTTGCAACCCAAGCTGG
ATGGGCATCTGAGAAGCATCCGGCCGACCATAGAATCCTCGATCCAGTTC
TGTGCCATAGCGTCCTATACTGTGTGTGTACCTGAAAATCAAAAAAAGTT
GAGAAGGGATCCGCAGAAGTGATACACGACCCGACGAAGTTTGAAACAGA
GAAACCAAAGACGACGATGACGAGACGTATTAGGAGGGTGAGCACTGAGC
ACCAGCGACTCCTGATACAACTTTGCATGTTGTATCTTCCGAAAAGAATG
AAGTGTCCGGCAATGCAACTTGTGCACGTTTTGTCAAGGCAAGATACAAA
AGGCGTTCATGCTTTGCTCGACACGATTTAACCGATATTTTGCTATCCCG
TAGTCTGTAAAGGTTGGATGGAGACTACCATTATTATTTCGCGTCGTGTA
CAAACAATACTGATCGACTGTCTTCCTTCTTCCTCAGAAAATAAAAGAAT
GTTCTTTTTTCCTGTAGAACAAGGAAAGGAAAAAAACGCACGGTGCATGT
A
>plate64_C01_JJ10204_HpaII_PJJ2LBA_RB_F3_011 T-DNA insertion locus in Brachypodium Bd1
TTTTAGCGGGATATCACAAGCTACTGTTAAAGAAAAGAGAAAATCAGGAC
CCGCAAAAAACATTTTATGACAGGTGTTGTGAATTTTATTCGGAAGCCGG
AAGCATATTGTTGGCCCATCATTGTTACCCATGTTGGGCCTTTTGTTTCT
ACTATGCCGCGCCAAGCCTAGCCATCAGACATACCCAGCCCAGATTCTCA
AAAAAAAAAACAGACACGGCCCAGGATTTCAGATGTTCGTTTCAACGCCC
GCCTGACCGACCACCTCGACGAGTACGTGGCCAGACGAGGCACGGTCGCA
TGGGCCAAGATTTTCGAGGTCATGTCTGCTATGCCAAACGGGCGCAAGAC
GGCATGGGCGCGACCCTCCGGGCTGACACCTCTGCTCTCGAAAGCGAGGT
CTCTCTGTACAGTATACTTCCCTGAGACCGAAGTCATTCCCAAAAGAGAA
TTCCGTGTGATACAATTAGTCCATTTATTACCCATACCGTTGTTTTCCCC
AAGGAACAGAAGCATTTGGTTGGTCTCGAGTTGCTGTCGGACACAACCCG
CCGCCATCTTAATCTAGCCTAGCGTACGTGGTGCCCAGTGATAATCGATG
AGCTGTGAGCCTTGTGGATGATTTGTGAGAATAGACGGATCAAACAGTAA
GCATCAATCAGTACACACACTGCTCCCACACATCTTGCAACCCAAGCTGG
ATGGGCATCTGAGAAGCATCCGGCCGACCATAGAATCCTCGATCCAGTTC
TGTGCCATAGCGTCCTATACTGTGTGTGTACCTGAAAATCAAAAAAAGTT
GAGAAGGGATCCGCAGAAGTGATACACGACCCGACGAAGTTTGAAACAGA
GAAACCAAAGACGACGATGACGAGACGTATTAGGAGGGTGAGCACTGAGC
ACCAGCGACTCCTGATACAACTTTGCATGTTGTATCTTCCGAAAAGAATG
AAGTGTCCGGCAATGCAACTTGTGCACGTTTTGTCAAGGCAAGATACAAA
AGGCGTTCATGCTTTGCTCGACACGATTTAACCGATATTTTGCTATCCCG
TAGTCTGTAAAGGTTGGATGGAGACTACCATTATTATTTCGCGTCGTGTA
CAAACAATACTGATCGACTGTCTTCCTTCTTCCTCAGAAAATAAAAGAAT
GTTCTTTTTTCCTGTAGAACAAGGAAAGGAAAAAAACGCACGGTGCATGT
A
>08162010_2_M09_plate78_JJ11722_HpyCH4IV_PJJ2LBA_LB_R2_035 T-DNA insertion locus in Brachypodium Bd1
CGTCGTGCTCGCCCGCGGCGGCGGCGGCGCGCTCCTCCCTCCCGCCGGTG
CTCAGGAACGCGGTGCAAGCATGGTACGTATATGTTGCCGTTCGTGGTTA
ATTCAGTTCGTTGTGGTCTTGGACGATGGAGATCAGGCCGAATTCGACAT
CTAACCGGCCGGGGATTGATTTTGTCATCTTCGATTTTATCGTCTAGGTC
GCGTGCGAATGGACCGTGCAAGCCGGATGTCATCGTCCGCGTCCAAGAAC
ACCGCTTCCATCTCCACAGGGTAAGATATATCCCGTATGTATGTACCAAG
ACCGATCGCTCCTTCTCTTGAACCGCCAGTACTCTGGATGATTTAGTTTT
CTGAATTCCCCATCTTGATCGGGTTAGCGTTTCCATAAGGACTCCTCTGT
AGTAGTACTCTTACCTTCTACCCATAGTAATTAATTTCCTGGCATTTTTC
TCGTCCGCGTGAATAGATCGTGCAGCGATGCATGCATTCCGTTACCGTTA
GTGGTAAGGAATTTATTTTCAGCAGACACTACGTGCTGCACACAGATGCC
AGACAGACAGCTAACGCATGAAGACTACCACACCACACCCGCGTCGTCAG
ACGTTTCGTGTGACGGTTAAGGAAGAAGGAGGAGTAACTCGCAGTAGTTT
TACTACCCACTCTCTCCTGTCACCACCACCATAGATTCACTATTTCACTG
TGGGAACTGGGAACCCTTCTTTTTTAGGAGGCCAACCTCACAATCACAAA
ACTACGGTTCAGGCAAGAGCCAGAGCTTGAGCTCCACGAGGAACAGCTAC
CGATGGCGTTTCAAACCGGCAACAATTGATGGCGATTCTGCTGCACATTT
ACTCCGATCCCCTTCTTGGTTAGCGCACTTGCATGCGTATGGACGAATCG
TCTACCGTAAACTCTCAGTAACCTCCGTCGCATGCGCAGGAGTTACTGTC
TCAGACTGAGCAGTTTACTGCCTTCCTGCATTGCATGCATGCATGTTGAC
CGTAGCAGAAATACTCCAGTAGTAGTTGTATATACAATTCCTGCAGTGTC
GATTCTGAACTGAACTTTGAGATGGGATCTTGCGTGAGAAATGCTGATGA
ATAGGCGTATTCATTGGGATCGGGTCCCCGGCCGGCCTCCCACGAAACAT
ACTATGTGGCCAGCGCAGTTCGTATTGAATTCGACTTAGATTTACGGGGT
G
>08052010_2_N09_plate78_JJ11722_HpaII_PJJ2LBA_RB_F3_035 T-DNA insertion locus in Brachypodium Bd1
ATGGCACGATAGATTGAACAGTGCCCATGAAATGAACGAATGAAGCGCCA
ATTATTTGCACGTACGTATATGAGAACACACATATGTATATACACACTAC
TAGTGAATTATTGATGGATTTGCTAAATCTTAGTTTGATTGTTTTTCAGT
TGATCAGGTTTCGACTTTCGTGATAACCGATACGGCATCTTCTCCCTTCT
GGTTTTCGGATTTGTGGGCCGGGAAGGAAATGTCACATTTCTGCTGATGT
AATATGCCGGTTAATGCATGCCATCCAATTTGACGTGGAAATCTCTTGTT
AAATGCCAGGAGGGGCGTTTCAAAATGCTCAGCGCCGGACAGCGACAAGC
GGCTGCGCCTGGCAGTGTTGCGGATTGCATGGATTTTCGTGCCGGGATGG
TTGCCGGTCTTTCCGAGATCGATCTGAGTTAGTAAAAAGGCCTCGCATAT
GCATGCATGCAAGCACCACGCACACTCAGCTTTTGAAGGCCATGGGCAAT
GCGTGACCACCACCGAGGGCGCAAAGAAAGCTTGCTTTCTTAAACACAAG
CCCTGCCTGCCAGCTTCGTTCATCGAGCTAAAGCAGTCGTTTCCGCGTGG
GTGCAATCGTATCATACAACAAACGAAATGCATGCTTCTCCACTATCTGA
AGTTCTGAACCCCCCATGTGATCTGATTATAGTGACAAGTAGTACTATAT
TGCGTGCCCATACATGCATGGCCGCATGGCCAGAATGAAGCTGACGAGGG
AACGCTCTCAGCCCAAGCACCATATATAACGTACTCTGGAATATGTATAG
CTAACTGATCCGGCTGACAATGATTGCTGTCTTCCAACGCTGCCTCCAAA
TCTAAGTCGTTAATATGTATAACGTACTCTGGAATATGTGTAAGAATGTA
GAACTGTAATTACAGAAGAATAATCGTGCGTGTGTCTGTACATCAGTAGT
AGATGTGAGTATATATCAGTCACACATGCGACTGCACATGCATGGAAGGA
GAAACTGCTTGAACTAGTACGATTAAACCCATGCCCTAAAAGAAGGCCTG
TGCAAAGTGCTCGCTGGAGGCAGAAAAAGAGGGCCCGTGTCTCTCCATGC
CCACACCTTCGCCCCCACCCGGCCCCTAAAAAGGAGCTCCCACTATTTGT
TCGTCTCTCCCCTTTTGCCCCAACACATCCTTTAGCTTGCGCGGCTAATT
G
>08162010_1_M09_plate78_JJ11722_HpyCH4IV_PJJ2LBA_RB_F3_035 T-DNA insertion locus in Brachypodium Bd1
GGCACGATAGATTGAACAGTGCCCATGAAATGAACGAATGAAGCGCCAAT
TATTTGCACGTACGTATATGAGAACACACATATGTATATACACACTACTA
GTGAATTATTGATGGATTTGCTAAATCTTAGTTTGATTGTTTTTCAGTTG
ATCAGGTTTCGACTTTCGTGATAACCGATACGGCATCTTCTCCCTTCTGG
TTTTCGGATTTGTGGGCCGGGAAGGAAATGTCACATTTCTGCTGATGTAA
TATGCCGGTTAATGCATGCCATCCAATTTGACGTGGAAATCTCTTGTTAA
ATGCCAGGAGGGGCGTTTCAAAATGCTCAGCGCCGGACAGCGACAAGCGG
CTGCGCCTGGCAGTGTTGCGGATTGCATGGATTTTCGTGCCGGGATGGTT
GCCGGTCTTTCCGAGATCGATCTGAGTTAGTAAAAAGGCCTCGCATATGC
ATGCATGCAAGCACCACGCACACTCAGCTTTTGAAGGCCATGGGCAATGC
GTGACCACCACCGAGGGCGCAAAGAAAGCTTGCTTTCTTAAACACAAGCC
CTGCCTGCCAGCTTCGTTCATCGAGCTAAAGCAGTCGTTTCCGCGTGGGT
GCAATCGTATCATACAACAAACGAAATGCATGCTTCTCCACTATCTGAAG
TTCTGAACCCCCCATGTGATCTGATTATAGTGACAAGTAGTACTATATTG
CGTGCCCATACATGCATGGCCGCATGGCCAGAATGAAGCTGACGAGGGAA
CGCTCTCAGCCCAAGCACCATATATAACGTACTCTGGAATATGTATAGCT
AACTGATCCGGCTGACAATGATTGCTGTCTTCCAACGCTGCCTCCAAATC
TAAGTCGTTAATATGTATAACGTACTCTGGAATATGTGTAAGAATGTAGA
ACTGTAATTACAGAAGAATAATCGTGCGTGTGTCTGTACATCAGTAGTAG
ATGTGAGTATATATCAGTCACACATGCGACTGCACATGCATGGAAGGAGA
AACTGCTTGAACTAGTACGATTAAACCCATGCCCTAAAAGAAGGCCTGTG
CAAAGTGCTCGCTGGAGGCAGAAAAAGAGGGCCCGTGTCTCTCCATGCCC
ACACCTTCGCCCCCACCCGGCCCCTAAAAAGGAGCTCCCACTATTTGTTC
GTCTCTCCCCTTTTGCCCCAACACATCCTTTAGCTTGCGCGGCTAATTGC
C
>JWU_011210_1_A03_JJ7409_BfaI_PJJ2LBP2_LB_F4_031 T-DNA insertion locus in Brachypodium Bd1
ACTTGTATGTGAGGCAGTAGATAGGCTGATAGGCACTGGATTCTCTCTCT
CTCTCTCTCTCTCTCTCTCTCTCTCTTTCCGAAAAGGGATTGAATCACGG
ATTGGCACTGGATGAACCATGAAAACCGGAGAAACACACAATCATCAACG
GCGTATGTTATTTCTAGCGAACTACACAGGGAGAAGTCCAGGACATAAAC
TTGCAGCAGCGGCTTATGACATCGATATCCATTGCTAAATCCCACTCACG
ATTTGTGAGCCAGGGTTTCGAAGGAGATAGCGAGATAATGTTCGGTTCAG
ATCACAATTATTGGATTCGTGATCATGCTGATATTAAATATCCAGTCCAG
AGCAGCTCAGGACCACAAGCTGGATCCCTAGATGAGTACTTTGGGCAGGG
TAGCATTATAGGGCGAAGCAATCCCTGGCCAGGTTCGAGATATCAATGTA
TCGCGGGATTTTATAACACCGACCGGATTGTTTGAGCATCAATCAATGTG
AGATATTGGGTACGATTTAGTAGCGTTTGGCCGTACTAGTACGGGGGCAT
GCAACAATCAGCCTCAACCATTAAAAGGAGATTAATTAACGGTGTATCTT
ACTAAGCGTAATTGGAGTGAGAGTAAACAATGTTGCTTTTGTGGATTAGA
AGTGACTATTCATCACTTGTTTATAACATGCTCGTATGTCACAAATATGT
TTGGAAATTGGTTGAACGGTATTGATAAAAAAACTTAAAGCTCAAATTCG
AGTGAGAGTTTCTGCTTTATGTTGGCTATATGGAATTGCTGAAATGATAT
TGTTTTTAACAAAACTAGAGGATAATTTTCTGCAGGTCATCTACAGGGCC
ACTCATTGGATCAGTATGTGGTCTTATCTTTTCTCTGTTGGTCCACGGGA
GCTTTTAGATATTTGGTGCAACCGTCTGGAGACGGTTACTCGAGATTTCT
TCAGGCGGGGTGGATGGCGGTCCACTAGTGAAATTCTTGCTGCATGATGC
ATATGCATTTTTCATATCATCTTTCCGTTGCTGATTTTTGTATCCACTTT
ATGTGATCCTTAAACTGTAATACTGCGGTACTGAACTTCGTAATAAAATT
GGCTATGTGCATCGATTGATGTAGAGGCCGGGGCTTTAACCTTTTCGAAA
AAAAAGAAAAAGACAATCACATGTACTAGCTTTTTTTTAAAAGAAAGATA
A
>plate85_A07_JJ13799_HpyCH4IV_PJJ2LBA_LB_R2_063 T-DNA insertion locus in Brachypodium Bd1
GATGACTAGCTATTGCGCTGCCGGCCGGCCGTCTCGCATATATTGCATGG
CGATGCATCGATCGATCTACTGGAGCCAGAAAAGCAGCAGCAGATCTCTT
TGCTTAGTCGCTAAGGCGAAGGAATTAATGGAGTAACGCAGATCCAGGGG
CTTGTTAAATTAACACTAGAAGTTTAAAGCAGAGCAGCCGATCGATCGAC
AGGCTTATATGCACGCGCTCTTGAGATAAAAGAAGCATTTCATGCATGGA
CGCACACGTCGGTCTGACTAATCGGGGGAAAAAGAGGAGGCAACAAGTGG
CCAGCTAGCTATCGCAGATAATCATAATCTAATCTCAATCTGCAGGAAAT
GATTATGATATGACAACAGTGTGTGGAGTAGTATGTACTATCGGAGAGGA
TCGGAACATTCCTCTCCTCGATTCACCAAACCAAAAGGGTTTTCTGTTTG
TGTCAGTGTCGCCACCTGGGCGGGGGGCCCTCATGAGCACCGCACGTGCA
ACTTTACGGAAGAAAATAAACGAGCAGGAGTAATTCTGATCGAGGCTCAA
AGCCCAATACACAATGAATGGCACCAAAAATCCAATGAAAAAAGAGAAGC
CCTGGTGCGGGGAGCAGAGCAGATCTCCATCCATATAAAGGCCCAAAGAG
AAGGAGGGAAGAAAACGGAGTTCATAGCCCAAGTCGTTGTCGGGCCGAGG
CATGGAAATTTGAGTAGGTGCAGCCCATTTGGACGAGTGCGTTTGTGGTT
TGTGGTTCGCTCCAAAAACAAAAAAAGGGAGCCTTTGTGGTTTGCAGATT
GGCTAATTATCACCGAAACACACACTTAACTTGCTACGCACACACACGCG
GAAGAAAATCTTATACGACCCTGCGCTGAACCCAATCCCTCACCTTTAGA
TCTTTCGATTAAACCAAACAAATCTCAACCTTCTCGCTTGAAGCCTTGCA
CCATCGATCCGAATATCATTGGCTGGGTGGCATGGTGCACATACAAGATT
CTTTTGCCACACACTGACACACACGATCAGTTGCTCGGTTAAGTGACTGT
GGTTATACATTAGTTACCTTCTGAACATGGGGGTCAATCGTTATCATCTC
GTGTGGGGTTTATTAGAAATTTATTCACGTTTCTTTTTTGTGTGTATAAT
TTGTAGTCTATTGTAATTTGTATACTGCCGGCTCATCCATGCCGCCGCTC
G
>plate30_E08_JJ5474_HpyCH4IV_PJJ2LBP2_LB_R3_056 T-DNA insertion locus in Brachypodium Bd1
CGACCACATGGGCGAGGAGGCATGCGCCAATAGAGCGTGTATAATAGGAA
AGGGAGCCTAGAGCCAAGGCACGCTTGATATATGCAACGATCGCGCACAC
GCTTGTTACTAGATATTAATGAATCATGTTTCGTAATTCCGAGCAGTATT
TGTAGCTGGTACCCCCATGTCTCTAGTGAAATTGATACATGTCCTGTAAG
AATATTTCAATATTTGATGTGGCCTCCGCCAGGACACAAATACTAAAGGA
ATTTTCATTGCCAAAAACATATCACGAGAACGCAAAACTTTTTTTTTCCA
ATATGCATGTCACTGCAACCAGAAGCTCCATTTGCATCTTCTTGTTTTTG
CTCTTTCTCCAAATGAGAAAAAGGTTCTATATCTGTAAGTAGACCATGCC
GCCTCTGGAATTACTGTTAGCTTACGTAATGGCCAAGTGTGCAGATTGTC
ACCTTGAAACAACGTCTGCCGTGCACACACATCGTCTCATACTCTGCCAA
TCCTTCTTGGAGATGATTTTCTTCAGAATCACTTTCAGGTAATGGATTTG
TCAGAGTCTCAACAGAAACTGTTGCCCGCGGGCCTGTGACATTTCTTTCT
GCGATGTAAAGCCGCATTTTGCAGGCCTTCTTCCTGAATATTTGCAGAGT
GTTGATTTTTTCTTCACAAGTGAAGAGTTACTATCATTTTCTTGGTGTTT
CGCTGGACCGTGTGGATTCCGAAGTCATGTAAATAAGGGCCCGATTGGAA
GCCCGTTTTCGGGCCTAAAACCGGTGTAAAACTAGGACGTGTAACTTTTT
CCGACGGAAGGCCGAAAGCTTGATTGGATGGCCGTTTTGGTAATCCTTTA
CCCCCGTTTCAGGACAATTACAACTGGAAAACAATACAGACCTTTGGAGG
CCTGGATAACCTCACCGAGATGGATACACAGAGAGAAACGACGAGATATT
TACATCGCGTTGGGCGGCGGCGGGATCGACCGGAGGCGACGCGGCGCCGG
GATCGACCGGAGGAGGCACGGCGGCTGCGATGATGGGATCCACCAAGGCA
GGATCCAGCTAGCTGCGACAAGGGGATCCAACGGCGGCGGGCAGGATCCA
GCTGCGGTTGCCCGGCGGAGGCGGCAGACGAGATCCGGCGGCGACGGCAG
ATGAGGTCTAGCGGCGGCAAAGATGAAACCGCATCCTTCTTTGATCCGAT
T
>JWU_080309_3_E08_JJ5474_BfaI_PJJ2LBP_LB_F4_056 T-DNA insertion locus in Brachypodium Bd1
CGAGCAGTATTTGTAGCTGGTACCCCCATGTCTCTAGTGAAATTGATACA
TGTCCTGTAAGAATATTTCAATATTTGATGTGGCCTCCGCCAGGACACAA
ATACTAAAGGAATTTTCATTGCCAAAAACATATCACGAGAACGCAAAACT
TTTTTTTTCCAATATGCATGTCACTGCAACCAGAAGCTCCATTTGCATCT
TCTTGTTTTTGCTCTTTCTCCAAATGAGAAAAAGGTTCTATATCTGTAAG
TAGACCATGCCGCCTCTGGAATTACTGTTAGCTTACGTAATGGCCAAGTG
TGCAGATTGTCACCTTGAAACAACGTCTGCCGTGCACACACATCGTCTCA
TACTCTGCCAATCCTTCTTGGAGATGATTTTCTTCAGAATCACTTTCAGG
TAATGGATTTGTCAGAGTCTCAACAGAAACTGTTGCCCGCGGGCCTGTGA
CATTTCTTTCTGCGATGTAAAGCCGCATTTTGCAGGCCTTCTTCCTGAAT
ATTTGCAGAGTGTTGATTTTTTCTTCACAAGTGAAGAGTTACTATCATTT
TCTTGGTGTTTCGCTGGACCGTGTGGATTCCGAAGTCATGTAAATAAGGG
CCCGATTGGAAGCCCGTTTTCGGGCCTAAAACCGGTGTAAAACTAGGACG
TGTAACTTTTTCCGACGGAAGGCCGAAAGCTTGATTGGATGGCCGTTTTG
GTAATCCTTTACCCCCGTTTCAGGACAATTACAACTGGAAAACAATACAG
ACCTTTGGAGGCCTGGATAACCTCACCGAGATGGATACACAGAGAGAAAC
GACGAGATATTTACATCGCGTTGGGCGGCGGCGGGATCGACCGGAGGCGA
CGCGGCGCCGGGATCGACCGGAGGAGGCACGGCGGCTGCGATGATGGGAT
CCACCAAGGCAGGATCCAGCTAGCTGCGACAAGGGGATCCAACGGCGGCG
GGCAGGATCCAGCTGCGGTTGCCCGGCGGAGGCGGCAGACGAGATCCGGC
GGCGACGGCAGATGAGGTCTAGCGGCGGCAAAGATGAAACCGCATCCTTC
TTTGATCCGATTTTCTTGTTGTTATTTGATCTGGTATTTTGATTAATCCA
AAAGCAAATTGTATGTGCGTCGAATTTGTTGATTTGATCCGATTTCTTGG
TTGTTTTCTGTTATGGATTTCTTTGGCGAAATCAAAAGAGAACCGGTTTG
T
>plate64_D03_JJ10248_HpyCH4IV_PJJ2LBA_LB_R2_025 T-DNA insertion locus in Brachypodium Bd1
AAGAAGCAGCACCACTGGAATCACGCGGAGGAGGAGGAGGAGCAGCGGGC
CGGGTGCAGGGGCAAGGGGGGAGGGGCTCGAGGATATAACGCCAAAGCCA
AAGGGAATTAGGGCAGTAGCACGGGATTTGTTTATACTAGTCGCCTTTGC
TTGCTTGCCTGACCGCCTTTCTTTTCTTTCCACTCCATTCACCTAACTTA
AGCTTACTAGCTTTGTTTCCGTTTTCCTTGTTCAGCTTGTGCGATCAGCG
AGGGGCATAGTACTACGTACACGGTATTATTGGCATGCGTGGGCTTTACT
AGAGTGGTGAGCAGTAATTCAAAAGCGCTTATCTCTCCGGTCGACCGTGG
AGTGCTGCTCGCGACCGCACACTTAGCCGTCAGCCAGTCTATACTGCACA
TGTTGCGGAGAATCGAGAAATTGTTACTACTGCTGGTACTACTCCTACAC
GTTGCTTTTTTAACGGACCGGGTGGAAAAATACGGGAGCGGGGAGGAAAA
GGGTCGCAGAAAGTCGGGGGAGGGAGCCGAGGCAGCAGCGGGTGCCAAAA
AGTCAAAGGGATTATTCCGCCGGCCTGTCCGGGCTTGGAGGCTTGCGGCG
GCAGCGCGTGACGAGGGGAGCCAATGGCGTGCGCCCACCTGCCGTGGGGC
CGCCGCGTACGCCATGGAAAGAAGGCTTTTTTCATGGCTGCGTTTTCTTC
TTTCTTTTTTGTTCAACCGGAACCGTCTGGGAGAGTTCGGGCGCGCGGGT
GGGTGTGGTTGTGGGTGGGGACGCGTCGCTGTCGGCTTGGGGGACCCGGC
GCGACCGCACGCTTGCGCAGAGTTTTCAGAGTGGATATCATCCCTTTCTC
TGCTCTGCTCTTGCTCTGCGGCCGCCATCATTCGCCGCCTCCTCGCTTCA
TCGGCGGTGACTAGCGGTGCAGGTGCATGTCAGGGAAGGGGGGTGGGCTT
TTTTTTTTACAGCTCCGTTTTGCTGCATTTGCGGCTTTTGCTTGCTCGGT
GCACGGCAGATCGAAGAGGAGCATGGTGCATGGGCAGAGGCAGAGGCAGA
CGACCGACGTGGCCTTTCCGGCGGTGGCCCTGCGCCGACGGGATCCGTGG
GCACTTGAAATCATTTCAGTATCTTTGGATAAGCATTCGGCGTACCGCTG
GGCAATATCCAAACATAAGCGTGAGGCGATGTACTTCCCGTCAAAAAAAA
A
>plate64_D03_JJ10248_HpyCH4IV_PJJ2LBA_LB_F2_025 T-DNA insertion locus in Brachypodium Bd1
AGCAGCACCACTGGAATCACGCGGAGGAGGAGGAGGAGCAGCGGGCCGGG
TGCAGGGGCAAGGGGGGAGGGGCTCGAGGATATAACGCCAAAGCCAAAGG
GAATTAGGGCAGTAGCACGGGATTTGTTTATACTAGTCGCCTTTGCTTGC
TTGCCTGACCGCCTTTCTTTTCTTTCCACTCCATTCACCTAACTTAAGCT
TACTAGCTTTGTTTCCGTTTTCCTTGTTCAGCTTGTGCGATCAGCGAGGG
GCATAGTACTACGTACACGGTATTATTGGCATGCGTGGGCTTTACTAGAG
TGGTGAGCAGTAATTCAAAAGCGCTTATCTCTCCGGTCGACCGTGGAGTG
CTGCTCGCGACCGCACACTTAGCCGTCAGCCAGTCTATACTGCACATGTT
GCGGAGAATCGAGAAATTGTTACTACTGCTGGTACTACTCCTACACGTTG
CTTTTTTAACGGACCGGGTGGAAAAATACGGGAGCGGGGAGGAAAAGGGT
CGCAGAAAGTCGGGGGAGGGAGCCGAGGCAGCAGCGGGTGCCAAAAAGTC
AAAGGGATTATTCCGCCGGCCTGTCCGGGCTTGGAGGCTTGCGGCGGCAG
CGCGTGACGAGGGGAGCCAATGGCGTGCGCCCACCTGCCGTGGGGCCGCC
GCGTACGCCATGGAAAGAAGGCTTTTTTCATGGCTGCGTTTTCTTCTTTC
TTTTTTGTTCAACCGGAACCGTCTGGGAGAGTTCGGGCGCGCGGGTGGGT
GTGGTTGTGGGTGGGGACGCGTCGCTGTCGGCTTGGGGGACCCGGCGCGA
CCGCACGCTTGCGCAGAGTTTTCAGAGTGGATATCATCCCTTTCTCTGCT
CTGCTCTTGCTCTGCGGCCGCCATCATTCGCCGCCTCCTCGCTTCATCGG
CGGTGACTAGCGGTGCAGGTGCATGTCAGGGAAGGGGGGTGGGCTTTTTT
TTTTACAGCTCCGTTTTGCTGCATTTGCGGCTTTTGCTTGCTCGGTGCAC
GGCAGATCGAAGAGGAGCATGGTGCATGGGCAGAGGCAGAGGCAGACGAC
CGACGTGGCCTTTCCGGCGGTGGCCCTGCGCCGACGGGATCCGTGGGCAC
TTGAAATCATTTCAGTATCTTTGGATAAGCATTCGGCGTACCGCTGGGCA
ATATCCAAACATAAGCGTGAGGCGATGTACTTCCCGTCAAAAAAAAAGCT
G
>plate32_F06_JJ5591_HpyCH4IV_PJJ2LBA_LB_F2_038 T-DNA insertion locus in Brachypodium Bd1
CTGGAAGGTGAATCATGTCTCATACAACCAACTTCCGCGGAGGAGTCCAA
GGTATACTTCATATGAGTAACCTGATTTTCAAAACCAGCATCTGGTGAGT
GAGACTTCAGGCTATAATCATGTTGTGGTACAACATGGGTGTCTGGAGAT
GACTGATAAGGATGACAAGTGTGCTGAGCATTGTCAGAATACTGGAATTG
CTTCAGATTCTGCCTTGGTACACTGCCGAAGGGGTGCATCATTCGGGAAG
TCGGAGTATTGGCCATCCTGGTTCAGCAAAGAGCTTGGCACATTAACTAT
TCCATGTTATCAAGGAGATCTGGTGCGCAGATCAACTGAAAGAAAAATAT
GTTGTTGTTTGCTGATATGTCTTCTAATTGAGAAATTCAGATGGAACAAG
ATCTGCAACGATAGAACAAGACCGTAAGCACAAAAACATGTTGAGTTATC
AACTCAGAATAGTAAAACTAGCAGGAAGCTTGACAACAACAGAAAAAAAT
CTGGTGTGTTATTCCTGTCCAGAGCTTCATAAAAGACAATTGCCGGATCT
TTAAGTCTCAGACCCAATATACCGTGTCCAATGAAGAAATGCATCCGAAA
CAACATGCCAGGAAAGACAGACGAGATTCCTAGGTACCTAAATTTGTGAT
AAATCTTGTGCGTCTTATTTCTATTACACGAAATTAGAAAGAGGTGTATA
GCAATTAGGAACTATTGTTGAAGGTAACACTAAAAAGAAAGGCACAGAAG
AACCAAAATAGTCTGAAGAAAGCACTTTAACTAGGTGTCAAAAGCCCTGG
CGCAGATGAAAGTTCCAACTACTAGCACGAACAAACTTCCAAGTACTGAA
CTTATATCTCGCAGCTTTCAAGTTACAGCAGATGTTACTGTTCTGAAACA
GTAAACAAACCCCTAGCAACACCAGCAAGAAAGAGCTATTGGGCATCCTA
TGGACAGAAAGTGAAGGCCAGAGCATGCCGTAATGCTGAGCAAAGAAAAA
CGTCACGATTGACTCGAAAAAGCCTCCCAAGAAAAACTAAATCCGTAAAC
AAGTATATGACCGACCAGCCCTTGTGCAAGCAAACGAAATAGCGGCCCGT
AGACGAGTCATAAACAATCCCCGTCTCATAATTTCCTACACCAAACTACC
TGCACGGCCAGTTTGACCCGTCGTCTCAACTACTCCCGGCACAAGTTAAT
T
>JWU_080309_2_G12_JJ4646_BfaI_PJJ2LB_LB_F3_084 T-DNA insertion locus in Brachypodium Bd1
CAGTACGACACGGCAGCGTGAAACCAATGGAATCCTTTCTTCTTCTTCTA
GTTTTTGCCGTGGAAGGCATGCAGGAACGATGAGATGTGACACTCGTGGT
GTCGCGATTACCGGGCCGGTCCTATCGAAGATTCCCCGCGGTCAAGCCTA
CGCGGTTTCGGGCTTGGTAATTTTGTTTCGAGTCTCTTTTGTTTCCCTGC
CTTGGCTCTGTCCCCTGGACCAGATTCCTCGGTGTGTCGGGCAGCGGCAG
CCAGGAAAGCGCCTGGTAGTTGTTCACACGTGCTTGCCTGTGGACGGAGC
GTGCGCGCGCGCCCGTGCTGCGTGCCGACCTCGAACGCCGGCAGGCCGTA
CGTAAACCAGCCGCTTGTCCACGCTTGAAAGCCCCGCATGGCGCACGCAG
TCGATCGGGGCTTCCTTGGGAAACAGAAGGTTCGCCACGGAGTGGCCAGC
GGGCTGCTGGGTGCAGTCTGTGACCGTTCTTTACGTTCGGCCTAGTTGTT
GGTAGGCTGGGCTGGGCCAGTGCGCCGCTGCCAGAAAATTGGCCCAATTA
GGGATGGCAAGGCTTGTTCACGGCAACCGTGTAGTAGGAGCACGTAAATA
CTCCAACAAACTACGCCCCGTTCGGTCGTCGGCAGTTCCGAATCGATTCT
CTCGCCGCCCACCCCTGCTAGGTAAACCATGGCGGCGCAGCTCCCGGACG
ACGTGATCCTGGAGATCCTCCTCCGTCTGCCGGCCACCGACATCGCCCGC
TGCCGCCAAGTGTGCAGGGCCTGGCGCTCCGCCATAGCCGACCCGTCCTT
CGACCGCGCCCACTCCGCCAAGCGCCCCTCCGCCGCCGCCAGGGTCGCGG
CTCAACACGAGGTCTACTACCACGGCTTCTTCGGCTTGCCTCGCTTCCGG
GTCACCAGAATCGTCGCGTTCGACTTCTTCCTCCGCGGCGAGCATGCGGC
GCCCCTCCGCCCGCGCGCCCTCTGCTTCAGCTCGCCTCACGCTCAGTTCA
CCATGCTCGTCGGTTCCTGGGACGGGGTCGTGTGCCTCAAGCAAGGGATC
CTGCAGGTACATAGCCGGTATGTGTATACTAGTGTCGCGTGAACCCAATA
GAATTTCAAAGCCCTTCACAAAATTAGTCATCATCACTCCTTATTAGGAA
TTACTGAAACATAATGCTATAATCAATAGAGTTGACACCAATGATCTTTT
G
>plate30_A05_JJ5339_HpyCH4IV_PJJ2LBP2_RB_F3_047 T-DNA insertion locus in Brachypodium Bd1
CTCTCCGGACCCCCACGGCATCGGCTTCCGCGACCAGCAGTACGTGCTGT
GGAACCCGGTCGCCATGGCCTGCGCCACCGTCCGCGCGCCGCAGCAGCGC
CTGGCGGGCTACATCGTCGGCGGCTACGCGCACCCGGGGACGGGGCGATT
CCACCTCCTGCACGCCTCTTGCCGCGAAACCCATGGCTCCATCAGGATCT
CCCCGACTCTCTTACGGATCCTAAGGGTCGGCGACGACGCCTGGCGCGAG
CTCCCCTTCCCGAAGATCGTTATGAACACGTGCAACGTCGTTAGGCTGCA
CGACAGCTTGCACTGGCTGGCACAGCCGTCGTCGGGATCTGAAACGTACT
GGATGGAATCGGCGCTGCCGCTCCAAGTGCTCGTGTTCGACACGACGAGG
GAGAAGTTTTGGTTGATGGAGACACCGGCCGAATTAGCCGAACGTCCCCT
GCGGGAGGCACAGCTCGGCGTGCTGTCGAAGAAGCTCTGCATCTTCACCG
TCGAGCCGTCGTCAAGCACGATGGAGGTGTGGGTTCTCGACGGCTACGGC
TCCGGCGGAGCTACCCCCCGCCGCCGCTGCACGAGCTGGCGGCTCGAGGA
AAGGATCGGCCTGATCACGTGGGACGGGTACGACCTGTCGCGGGTGATCA
CCACAGTGCATCTGCAGGTGGACGTTGGGGAGAACGAGGAGGAGATCTTG
GTCACGCACGTGCATGGCCGGATCGACGCGTACAGCGCCGGGCGCAAAGC
GTGGCGTCACGCGGGCAATTTGCGGACCAGTTTTCTGGCGGTTGAGTTTC
TGGTGATGCACAGGGAGAGCCTTGTGCGAGGCCAGGTAAGCTTCGGGAAG
GCGACGCGGGATCTTCTCAAGTACGTGGACCACTACGGACAGCGTTTCTA
TTGCCTCTGAACGGCCGGGCTGGCCGGCACCTTCGCAAATCGCAAGTACG
TGGACCACGGCCGGCGCGAGTTCTGTTAGACCGCAACGGCGCCTGCGGTA
ATAGACACGGTTTTGCTATATCTAATTAATCGTTGAGATTTCTAGTCGAG
GATAAGTTTATTCCTGAATCCTCACACCCATTGGATGCAGATGGCAGAGG
GTTGGCCGGCTCGAATACCTTATGTATTTTCGGTTGACCTTTTGGGATAG
AATAGGAGAAGACTAGAAGTCAATTAGTCTCCGTCTCATATTAAGTATCG
A
>plate30_A05_JJ5339_HpyCH4IV_PJJ2LBP2_RB_F3_047 T-DNA insertion locus in Brachypodium Bd1
CTCTCCGGACCCCCACGGCATCGGCTTCCGCGACCAGCAGTACGTGCTGT
GGAACCCGGTCGCCATGGCCTGCGCCACCGTCCGCGCGCCGCAGCAGCGC
CTGGCGGGCTACATCGTCGGCGGCTACGCGCACCCGGGGACGGGGCGATT
CCACCTCCTGCACGCCTCTTGCCGCGAAACCCATGGCTCCATCAGGATCT
CCCCGACTCTCTTACGGATCCTAAGGGTCGGCGACGACGCCTGGCGCGAG
CTCCCCTTCCCGAAGATCGTTATGAACACGTGCAACGTCGTTAGGCTGCA
CGACAGCTTGCACTGGCTGGCACAGCCGTCGTCGGGATCTGAAACGTACT
GGATGGAATCGGCGCTGCCGCTCCAAGTGCTCGTGTTCGACACGACGAGG
GAGAAGTTTTGGTTGATGGAGACACCGGCCGAATTAGCCGAACGTCCCCT
GCGGGAGGCACAGCTCGGCGTGCTGTCGAAGAAGCTCTGCATCTTCACCG
TCGAGCCGTCGTCAAGCACGATGGAGGTGTGGGTTCTCGACGGCTACGGC
TCCGGCGGAGCTACCCCCCGCCGCCGCTGCACGAGCTGGCGGCTCGAGGA
AAGGATCGGCCTGATCACGTGGGACGGGTACGACCTGTCGCGGGTGATCA
CCACAGTGCATCTGCAGGTGGACGTTGGGGAGAACGAGGAGGAGATCTTG
GTCACGCACGTGCATGGCCGGATCGACGCGTACAGCGCCGGGCGCAAAGC
GTGGCGTCACGCGGGCAATTTGCGGACCAGTTTTCTGGCGGTTGAGTTTC
TGGTGATGCACAGGGAGAGCCTTGTGCGAGGCCAGGTAAGCTTCGGGAAG
GCGACGCGGGATCTTCTCAAGTACGTGGACTACTATGGGCAGCGTCTCTA
TTGCCTCTGAACAGCCGGGCACGTATTAAATCTAGTTTCATAACTTTCAG
GAAAAAAAAAGATCTAGTTTCATAAGGATATTGATGAATATCGATTAGAT
GTTATTTTGAGATGTTTTGTTACTTTTACATACAATTTTCTCAAATATTA
TTATTATTATTATTATTATTATTATTATTATTATTATTTCATTTCTACAT
ACATTAGCAAGGTTGTGACTATTTCTCAGTTGCTTTACGAGAATGTTTTA
AATCTCAGTTGACGCATTAGAGCAGTGGGAATCAAGATATGGACATCATC
C
>JWU_080309_2_A05_JJ3783_BfaI_PJJ2LB_LB_F3_047 T-DNA insertion locus in Brachypodium Bd1
TCGAACATCATGTTCACTTTTTTGGTGTAGTACTTAAGTCACTTATTATT
TGTCAGTCCTTATAAAAAAGGTTAAAAACTGGAATCCTGCTCTGGTTGAT
TCCAAAATGGTCGGATGGTTTACTTCAGATAGGTTCTTGACAGCTAGTAC
TACCATCCATGTCATTAGCTGCTCTAATCTGATGATGGAAAATAATTTAT
TTGTGTAAATATTGAACTTGTAATTCACATTGAAGGATTTAGAACATACA
TGTCACCTGGGTTGTTTGTTTTGTCTGGCTTTGAGCCTATTAAAAAGTAG
TGATGTACACTTGTGTTCCAAATATGTAGAAGCAACCTCTTTCTTTGTAA
AATTCTCACACTGTAAATAAAAACCATGCAGCTGTTTCAGTCTTTGCCAT
GGCACGTAATTTTGGTTAACTTTATGGACGTTTTATTAACTCATTTGTCT
TCTATTCTTTGTGCAGCTCTCTTTCAGATCATCAGGACAGCCTCAAGTGG
TGGTATCTTCTGAGGAGAATAGTCATCCGCCTATAGTGATCATGAACAGG
GTTGTCATATGCAGTTTTTGTTGTCAGTTTAAAGATAGAAGTGAATGACA
TACCTGGTACCTGTGATGTTGTTATCCTTTTACCATTGTACTTGGAGTTT
AAGTTATATGGAGGTCATACCAGCTATATACTGCTAAGTGCTAATCTTTG
CTGCTATGGTCATTACTCTCTTATATGTTAGCTCTCTTCCATCTTAAGTA
ATGAAAAGCAGCGCTGCTTTTTCGTAAAAAATAAAATTACTCTCTTATAT
CCGGTTATAAATTGCGTTAGATGTGGATTTGTAGGATCATACTCCAATTC
AGTGTGGGTCATAGGTCGATGTCCTCTGGCGAAGAAACACTCCTATTTTT
GCTTGAGCTACAATCTGTTCTACAGGCCTCTGCCTCCCCAAACTAGCTTC
TTTCTGGTCAAAGAGAAGATCAATACCCATCCTAGCAACCAACCCAGTTG
TTTTTCAAGGGGGAGAATGGTTAGCACTTCGCAGTTCTTTCCGGAAAGAA
AAGATGCAAATTTTGCGATGGCATCTTCCTACATTCTCGTTGTTTCGACG
TACTCGGTTCTGCACCTGACGAATTGAGGTTATACTTGCTCCCTGGTAAT
CAGGGTTGCTGTTATTAGTCAACCACACCGAGAGAGTTTCTTGGGCGTGT
G
>JWU_12132008_F01_JJ654_BfaI_POL001_LB_R2_005 T-DNA insertion locus in Brachypodium Bd1
TCCTCGCTGCCCCCTTTCTTGGGCACCTCCACGATGTCGCCGTCCAGGTC
CTGGGGGATCCCCGCGGCGTCCTTGATGTCCGCCAGGCGCTCCGCGGCCT
CCTCGGGGGTGTCCGAGGTCTTGGCCAGGACGACCTTGGCGTCGGCCAGG
CGGCCCTTCATGACGAGCCACCGGGGCGACTCCGGCATGCCGAGCACCAT
GAACGCCAGCAGCACGGACGGGGCGGCCCCGATGCCGAGCATGACTCGCC
AGCCGAGGCGGAGCGAGAGGCGTGAGAAGGCGTAGTTGGAGACGTAGCCC
AGGAGGATGCCGAAGTTGATGAACACCTCGGGGAAGGAGGTGAGGAAGCC
ACGGGCGGAGGCCGGTGACACCTCGGCCGTGTACACGGGCGCGATCATGA
GCGCGTAGCCCACGCCGATGCCGGCCACGAAGCGGCCGAACATGAGCATG
AGGTAGTTGACGGAGAAGCCCATGACGAGGGCGCCCGCGAAGAAGATGAC
GGCGGCGAAGACGATGGTGTACCGCCGCCCGATCCAGTCGGACGTCCGCC
CCGCCGCGAAGGAGCCGATGAGCGAGTACACGTTCAGGATGCCCATCAGG
ACCTCCACCTGCACGTCTGAGATCTGCAGGTCCTTCTTGATGAACAGAGA
AGCCCCGCTCATCACACCGATGTCTGGAGAGCCCAATTAAACATCGTCGT
GCACGCATGATTAGCTAGTGCCCATGCAAACGTACCCAGATCATAGAGGC
GAAGTGTGTTTAATTTGTGCTTACCGTAGCCGAGGAGGATGGAGGTCATG
GAGGCGAGGATGGCGCAGGCGAAGGCGAACCTCACGTTGCCCTTCTTCTT
GGGCTGGCCGGCCTCTGTGAGCGCGTCGGAGGCCATCGTCGACGCCTCAG
TCGTTCCTAGCTTGCCCGAGGACTGTGCAAACGAGGCTTCGCTTTAGTGT
ATGCTCGCGAGCTCGTTCGTTTGTACTATGTGGCAGCGAAGTGTTGCATT
GCAGGGGACGCATTTATAGACACAGGATCCATGACAGCAGGGGGGCCTTG
ACTTCCACAGTACGTACAAGTAGAGAAGGAGCTGGAAACAGTATATGTGG
ACACGAGCCATTTGAAACAGCTTCATCATCCTGCCGTCGAATAGTCACCG
GCGGTGTAGCTATCTCTCGTGTAATACTTAACACTACTTCCAATTTTATA
G
>JWU_122808_2_A09_JJ1036_BfaI_POL001_LB_F5 T-DNA insertion locus in Brachypodium Bd1
TCCTCGCTGCCCCCTTTCTTGGGCACCTCCACGATGTCGCCGTCCAGGTC
CTGGGGGATCCCCGCGGCGTCCTTGATGTCCGCCAGGCGCTCCGCGGCCT
CCTCGGGGGTGTCCGAGGTCTTGGCCAGGACGACCTTGGCGTCGGCCAGG
CGGCCCTTCATGACGAGCCACCGGGGCGACTCCGGCATGCCGAGCACCAT
GAACGCCAGCAGCACGGACGGGGCGGCCCCGATGCCGAGCATGACTCGCC
AGCCGAGGCGGAGCGAGAGGCGTGAGAAGGCGTAGTTGGAGACGTAGCCC
AGGAGGATGCCGAAGTTGATGAACACCTCGGGGAAGGAGGTGAGGAAGCC
ACGGGCGGAGGCCGGTGACACCTCGGCCGTGTACACGGGCGCGATCATGA
GCGCGTAGCCCACGCCGATGCCGGCCACGAAGCGGCCGAACATGAGCATG
AGGTAGTTGACGGAGAAGCCCATGACGAGGGCGCCCGCGAAGAAGATGAC
GGCGGCGAAGACGATGGTGTACCGCCGCCCGATCCAGTCGGACGTCCGCC
CCGCCGCGAAGGAGCCGATGAGCGAGTACACGTTCAGGATGCCCATCAGG
ACCTCCACCTGCACGTCTGAGATCTGCAGGTCCTTCTTGATGAACAGAGA
AGCCCCGCTCATCACACCGATGTCTGGAGAGCCCAATTAAACATCGTCGT
GCACGCATGATTAGCTAGTGCCCATGCAAACGTACCCAGATCATAGAGGC
GAAGTGTGTTTAATTTGTGCTTACCGTAGCCGAGGAGGATGGAGGTCATG
GAGGCGAGGATGGCGCAGGCGAAGGCGAACCTCACGTTGCCCTTCTTCTT
GGGCTGGCCGGCCTCTGTGAGCGCGTCGGAGGCCATCGTCGACGCCTCAG
TCGTTCCTAGCTTGCCCGAGGACTGTGCAAACGAGGCTTCGCTTTAGTGT
ATGCTCGCGAGCTCGTTCGTTTGTACTATGTGGCAGCGAAGTGTTGCATT
GCAGGGGACGCATTTATAGACACAGGATCCATGACAGCAGGGGGGCCTTG
ACTTCCACAGTACGTACAAGTAGAGAAGGAGCTGGAAACAGTATATGTGG
ACACGAGCCATTTGAAACAGCTTCATCATCCTGCCGTCGAATAGTCACCG
GCGGTGTAGCTATCTCTCGTGTAATACTTAACACTACTTCCAATTTTATA
G
>JWU_12132008_F07_JJ654_HpaII_POL001_LB_R2_053 T-DNA insertion locus in Brachypodium Bd1
GGGCGACTCCGGCATGCCGAGCACCATGAACGCCAGCAGCACGGACGGGG
CGGCCCCGATGCCGAGCATGACTCGCCAGCCGAGGCGGAGCGAGAGGCGT
GAGAAGGCGTAGTTGGAGACGTAGCCCAGGAGGATGCCGAAGTTGATGAA
CACCTCGGGGAAGGAGGTGAGGAAGCCACGGGCGGAGGCCGGTGACACCT
CGGCCGTGTACACGGGCGCGATCATGAGCGCGTAGCCCACGCCGATGCCG
GCCACGAAGCGGCCGAACATGAGCATGAGGTAGTTGACGGAGAAGCCCAT
GACGAGGGCGCCCGCGAAGAAGATGACGGCGGCGAAGACGATGGTGTACC
GCCGCCCGATCCAGTCGGACGTCCGCCCCGCCGCGAAGGAGCCGATGAGC
GAGTACACGTTCAGGATGCCCATCAGGACCTCCACCTGCACGTCTGAGAT
CTGCAGGTCCTTCTTGATGAACAGAGAAGCCCCGCTCATCACACCGATGT
CTGGAGAGCCCAATTAAACATCGTCGTGCACGCATGATTAGCTAGTGCCC
ATGCAAACGTACCCAGATCATAGAGGCGAAGTGTGTTTAATTTGTGCTTA
CCGTAGCCGAGGAGGATGGAGGTCATGGAGGCGAGGATGGCGCAGGCGAA
GGCGAACCTCACGTTGCCCTTCTTCTTGGGCTGGCCGGCCTCTGTGAGCG
CGTCGGAGGCCATCGTCGACGCCTCAGTCGTTCCTAGCTTGCCCGAGGAC
TGTGCAAACGAGGCTTCGCTTTAGTGTATGCTCGCGAGCTCGTTCGTTTG
TACTATGTGGCAGCGAAGTGTTGCATTGCAGGGGACGCATTTATAGACAC
AGGATCCATGACAGCAGGGGGGCCTTGACTTCCACAGTACGTACAAGTAG
AGAAGGAGCTGGAAACAGTATATGTGGACACGAGCCATTTGAAACAGCTT
CATCATCCTGCCGTCGAATAGTCACCGGCGGTGTAGCTATCTCTCGTGTA
ATACTTAACACTACTTCCAATTTTATAGCAACATATGGCGTATTAGAATA
TGTTAAGAGAAAGATTTGATTAAGAATTATCCTACTGCTATTTTAATTTG
TACTACTACTATATGATATATTAGTAAACACTCTTACAGATGATCTACTT
ATACAAATTCCATAGCAATACCCCACATAATTTTTTTTGAAGTCTTGTCT
T
>plate12_4_H10_JJ5287_HpyCH4IV_PJJ2LBP2_RB_F3_066 T-DNA insertion locus in Brachypodium Bd1
GCACGCAGCCAGGCTCCGGGCAGACGTAGACCCTCCGGCGCGGCGGCGCC
GCCCCGGGCCCGCGCTGCCGCAGCCGCCACGGCAGGTTGTGGCCCCGGCG
GTGCAGCTGCAGGTTCTGGTCTCGCTGGAATCCCTTGCCGCACACCTCGC
ACACGAACCGGTTGGTGGCCATGAGCGTCCCCGGAGACAGCGCGATCACC
TCCGCGTCCGGGTCTGCACGCGAACACGAACACGAACACACACAGGCAAG
CAATCAATCAATCAGATCAACAGAGTTCGCGCGATACCAACAACCACCCC
GCCCCCTTCCCCTAAAGAAAAGAAGAAGAAGAAAAAAACCAAGTCTGCGC
TCTCACCTGGCGTCCCCGGGAGGTTCCTCTTCTTCTTGGCCGGCGCCGGC
GCCGGCGGCTCCGTCGGATTGGGCGGCATCTCCGCTCGATCTGGCGCCGC
AGCCGTTCCCATGAGCTCGCCCGCCTTCCTCAGCTCCCCCTTATCCACCA
TGGCCTGCTCCAGCGCATAGTACTCGCCCCCCTTTCCTCGCTTCTCCTCT
CTGCTCGCTTGCTTGCTTTCGATTGGGGGAGAGAGACGGATGGGAGAGTC
AGAGCAGGAGAGGCATCGGGATGAGGAAGGGGCGTTCCTCCGGTCCGGGT
GGGGGGGTTGTACTACCGCGGGGTGCCAAGCCAATCCGGCACGTTGGCTT
TCCGGTGTGGGGTGGGTAGCGTCCCGTCGCCGCCGTCAGATCCCGCGCCG
CGATGCGTGCGCACGTGGTCTCCTCCATCCTTCACCCCCATTTACTGCCC
AGCCTTTCTGGTGGTGCCTCCCTCGAATCCATCCAACACAACACACCCTC
CGAAATCCCCACAGAAAATGACAATCGCCCGTGTCCAATCGCTTCACCGC
TGTGCCGTCCCTCCCCCTCCCTGAATTCCATGTACGTACGTGTATTATTC
CCGTATAAATACTGTAGTACTCCCAGTGCATTAATTAGTTATACTTCCAG
CATAGCACTGCTCCGTATAAGAGATTAGTACTGGACTACTCGTACACCAA
GTCGATGCTGGGGATATTTTTGGAGACCACGGGAAGGAAAGGTACTAGCT
AGGGCAGGCAGAAGACCAGAGGGTCCGTGTTCCTCCAGGCCAGCGAGGTG
AACCACACGCGGTCGGCAGCGGTTGGATTGGATCTCCCGGGGAGAAGTCG
A
>JWU_070909_1_D11_JJ4569_BfaI_PJJ2LB_LB_F3_089 T-DNA insertion locus in Brachypodium Bd1
TGTGCACTATTGAGCCAACAATTATCCCCGACCGCGTCCAATCAGGATAC
CTTTGTGTTGTTGAAATGTGACGGGCTCAAACCCAAGCGAAGTAGTAACC
TCGTTTGCGCCATGTGGAATGTGTGGAAAGGGCTGAACTGTCACATGGAG
CTGAACCGTCACATTTGCGCATGAGAAAGACCTTCAATAATTTCTTCTTG
TTGTTCTAGTTGACTTTATTGTGTTCATGTAATGGACAACAGGGTAACCT
GATTAGAAGGTTACTTACATTTTTTTAAGTTTAAAATAGGAAGTGGATGA
AAACATGTCAAGTAATGGCATTACTTGACGACTTGAATAGAACCGCTGAA
CCGTTCAAATATAATGAAACAAAAACAGTCACCAAAGAAGAAATTGATGG
AAAAAAAGGCTAACAAATACACACTCTCCTTCATGACTAGTGTATAACGA
TCTTATTTTTCCTCACGAACGCACAAGAAACTTTGCATATCTTTACATTG
GAGAGTGTATCCCAAGTTCTCCTCAAGTTAGTAAGAAATTAACACATACG
CGATCCACCTTCATTTCGCAGTATGTGTTAATTTCTCATCAAATTTCCTC
TATATTTGTCCTACATTAAGACCATTCAAAAAAATGGAAGTTCATGATAA
GGTACAAAAGACATCTTAGTCATCGTTTGTCATCTTTAGCAATTGGTGCC
TAGAATTCGAAAGAAGGAAATCATTAGCATTCAATGGGGGAGATTGAGGG
GAAATTAATTAGAGGGAAGAGACACGCTCTCGTGCTCGTGCGGTGTTGTA
TGATTGTATCACGTTGTCCTATAAAGTATCCCACGTTTTGCAGTTCTCAC
CGTCCGTCACCCGGTGCCAAAGTTTCCCCTCTTCGCTTCAAGTTCTAGAT
AAGAGACGCTGAGACGGTCGCAACCCCCCCCACCCCCCCCACCCCCACCC
CACCCACACCCGCGGTGGTGCCATCCCATCTCCATACTCCTCTCCGCGTC
CCCCCACTAAAACTCCCACCCCCTTAACCCCCAAGCCATGGCGGCCTTCC
ACCCCCTTGTCGCCTCGCGCGTCCACCTCTCCCCGCTCCTCCCCGCCGCC
GCTGGCCCCGCGGCGGCGGTTGCGGCCGGGCTGTCCTTCCACCGGCGCCG
CTTCTCTGCCATCGTCGCCGCGGCGACCGCCCCCACGGCGACGGAGTTCG
A
>JWU_070909_1_B07_JJ4440_BfaI_PJJ2LB_LB_F3_061 T-DNA insertion locus in Brachypodium Bd1
ACCTGTATGACAACTTGACAAGAGAGGGCGGGCCATCGTCGGCGTGGTAG
TTCCAGATCCGTGGAGGATGCATGCGCTGCTGGAATGACAGAAGGGGGGC
CGCCTGTGCCGCCCCGCCGGCTGCGTCGACGCCGGTTATCCATCCCAGCA
TAGTGTCGCGGCGTGTGATCGAGATCGTCGTCGGGATTCGGGAAGTACAA
GCACACCCGGAACTGGCACAGCTTGTTGAACGCGATGCCACGGCACGCCA
CCATGCAGGCCTGTCCTGTCGATGTGTTCCACTACCGCCGAAGGACGTCG
CACGGGTAGCTCCCGTTGTACACATCCTCCCTTGCACGGTTGGAAACGAC
GTCGGCGGCGGCGTTGCTCGAAGTGATAGTTGTGTGAGCCCGGCGCCGGC
GACGAGCTCTTCGGGCCGGAACTGGTACAGGAAGTTCGATTGTGTGAGCC
CAGCCACGAGCTCCACGGTGTCGAAGTAGGCGGCATCCTACGCGGGCGCT
CGTGCTCCCCATCGTGCCGAGCACCGCTCGGGTCGTCAGCGTCAGCTCCT
TCGGGTACCGCAGCAGGAGCAGTATATTGCTGTCCGCCATGACCGGCGGC
TGGAAGCTGCTCCGGCCGGAGTTCTTGGCCCAGCCCCACGGGTCAATGCC
GTTGCCGCCGCTGCCGCTGCCGCTACGCTTCGGGAGAAGAGCGGTCCCGA
CCATGCACAGCACCCGCTCGCCGTCGCCCTTCGCGCTCTCCGTGTACACA
CCTTCGAACACGATCTTAATCCTGGTCCGACCGGCCGAAATGTTGAGCTC
CGGAGACGCGGCGGACATGGAAGGGTACGGCCCGAACTCCGGCACCGGGC
TCTTCCGGGAGACTGTAAGTGCGAGGATGCCGCTGAACATTGACGGCTGC
CCTTGGAAGGCGCTCGTCACCGTCCTCGACATGCGTGGTCGCAAGTGTTG
CGAGGGACAGGGGGTCCGGCAAACGGCGAGCGCCTTTCCTCGGCGCGTTG
CTGCCGTGGAAAGATAGCTCGCGCTTCACACGGGTTGGGGAGATAGGAAT
CGTAAGTTAGCTCTTTGGCCGAGGAGACCACGGAGTGGCAGTGGCGATTG
ACGTCGGCGAAGCGGAGGTAGTCATGAGCTAGCTCGATTTGGTCGGATGG
GTCGAAGTACAAGGAGGAGGTAGTTATGCACAGACATAGCAGGATGACTC
C
>JWU_081109_1_G10_JJ4159_BfaI_PJJ2LB_LB_F3_068 T-DNA insertion locus in Brachypodium Bd1
CAGCTCCATGGAGATCGAGGGGATGATGGCGGCGGCGGGGGAGAGGGGCC
GTGGAGGAGCGGAGTTCGAGTTCGACAAGGGGAGGGTCACGCCGTGGGAA
GGGGAGAGGATCCATGAGGTCGCGGCCGAGGAGCTCGAGCTCACGCTCGG
CGTCGGCGCGAAATGACGGCCGTCGCTGAGCACTCGTACTGTGCTGAATG
TCAGGTCTCGCCGGTTATCCTAGGCCATGATAGAAAGCTGCTATCTTTCA
TGGACCTCGAGTTCGAGTACCAGCTGCATTCGGGCTTTTCTCTCATTGTA
GGCGTAGGGGATGATGCATCGGTTGTTCGATTTCCTCAGACAAGAGAGAA
CCAGGGGAGATCAGGAACAATTGTTCGTCTCGGCTGATCATCGATCGATT
GTTTCATTTCATTATTCATGGATGTAGTAGCTTGATTCGTTGTGTTCTTG
TCTTGCAATGCATGTGTATCTCCTCAAAATGTGCGTTAGCTCATGTGGAG
AAGAGTCGAGCGGAGTTAGAAGTTGGACGGAGTTCGCTTTAAGCCAGCAA
GTTCATCTCTTCCACTTCTGCTTACTTTCGGTTTTACAGCATGTGCAGCC
AGGTTCAGATTCTCCACCATCGGCACGGGACGCCAATGTCTGTCCTGTCA
AACACGAGGATTTTGCCTGATTGGAAACACACTGTTGTAAAAGAAAATTC
AGAGAACAGTTGGGTAACAATCGTTGGGTCTATAATTTTCCCGTAGATAA
TTTTGGCTCCGCATGCAACAACAACAAAAAAAAACTGGTACCGGTTGCAC
AAACATGAACATGCGGATAAATGCTGCCAGGAGTACTTACTTAGCAATTC
ATCTGGGGTAGAAAAACATTAGATGGTGTATATGACTTGTTTTGTTCTTT
CGGTGGTCTTCAGCTCCGGCCTGGCCTGATCGGTGCATGCCAGGCGGCGG
CAGATGAGTCCAAATATCCAATTAATCATAGTCTGTATGCAGTGACACTC
CGTACTTGCTTATTTGCTGTGTCTGTGGGTGCTTTGGTGGCGGGGCCGTG
AGTCAGACGAGGCATCTCCAACAGCGCCATTGTGCAGTCACGCAATGAGC
GCGGTTGTCTGCTTCCGGCTTCCGGGGTCGGCCTACTTTATGTACGGCGG
CTCGAACCGGTTGATTGCGTCGTGGGCCGGCGTTGCCCGGTTCGCGTGCT
T
>JWU_082109_1_F11_JJ4320_BfaI_PJJ2LB_LB_F3_085 T-DNA insertion locus in Brachypodium Bd1
CAGCTCCATGGAGATCGAGGGGATGATGGCGGCGGCGGGGGAGAGGGGCC
GTGGAGGAGCGGAGTTCGAGTTCGACAAGGGGAGGGTCACGCCGTGGGAA
GGGGAGAGGATCCATGAGGTCGCGGCCGAGGAGCTCGAGCTCACGCTCGG
CGTCGGCGCGAAATGACGGCCGTCGCTGAGCACTCGTACTGTGCTGAATG
TCAGGTCTCGCCGGTTATCCTAGGCCATGATAGAAAGCTGCTATCTTTCA
TGGACCTCGAGTTCGAGTACCAGCTGCATTCGGGCTTTTCTCTCATTGTA
GGCGTAGGGGATGATGCATCGGTTGTTCGATTTCCTCAGACAAGAGAGAA
CCAGGGGAGATCAGGAACAATTGTTCGTCTCGGCTGATCATCGATCGATT
GTTTCATTTCATTATTCATGGATGTAGTAGCTTGATTCGTTGTGTTCTTG
TCTTGCAATGCATGTGTATCTCCTCAAAATGTGCGTTAGCTCATGTGGAG
AAGAGTCGAGCGGAGTTAGAAGTTGGACGGAGTTCGCTTTAAGCCAGCAA
GTTCATCTCTTCCACTTCTGCTTACTTTCGGTTTTACAGCATGTGCAGCC
AGGTTCAGATTCTCCACCATCGGCACGGGACGCCAATGTCTGTCCTGTCA
AACACGAGGATTTTGCCTGATTGGAAACACACTGTTGTAAAAGAAAATTC
AGAGAACAGTTGGGTAACAATCGTTGGGTCTATAATTTTCCCGTAGATAA
TTTTGGCTCCGCATGCAACAACAACAAAAAAAAACTGGTACCGGTTGCAC
AAACATGAACATGCGGATAAATGCTGCCAGGAGTACTTACTTAGCAATTC
ATCTGGGGTAGAAAAACATTAGATGGTGTATATGACTTGTTTTGTTCTTT
CGGTGGTCTTCAGCTCCGGCCTGGCCTGATCGGTGCATGCCAGGCGGCGG
CAGATGAGTCCAAATATCCAATTAATCATAGTCTGTATGCAGTGACACTC
CGTACTTGCTTATTTGCTGTGTCTGTGGGTGCTTTGGTGGCGGGGCCGTG
AGTCAGACGAGGCATCTCCAACAGCGCCATTGTGCAGTCACGCAATGAGC
GCGGTTGTCTGCTTCCGGCTTCCGGGGTCGGCCTACTTTATGTACGGCGG
CTCGAACCGGTTGATTGCGTCGTGGGCCGGCGTTGCCCGGTTCGCGTGCT
T
>plate66_1_F12_JJ9605_HpyCH4IV_PJJ2LBA_LB_R2_086 T-DNA insertion locus in Brachypodium Bd1
GTAAGCAACTTTGATTGGATGATTAGGTCAAGATTATATGCTGGTGTGAG
GATCCATTATTCTCGCCAACTTTTTTTGAGGAATTTCTTAACCATGATTG
TCGCCAACTTCATCACGTATAGTATGGAATTTCTTAACCATTCATTAAAA
TCATATAAAACAATTTTAACATCAATTCAGAACAGAGCATGACCCTGTAG
TTCATGAATGCAGCAAAGCGTGTTCCTTGTTCCTTGTTGTAGTTTCAGCC
AAGCCTCTAGGCTACAGCAACCTCGACATACCGGAAGAACAAAAAGACAT
GGCATGGACAAATTGAACATGCACCCACTGACCCACGTACCTGAAGACGG
CCACGACGGCATCGGAGCCGGCAGCGCGAAGTGCTTCTCCACGGGCAGCG
CTGCTGTGCTCCTGGGCACACAGCCCAGCCACGACTTGCTCTTCGACATC
ACCGGCGGCCGGGCAACGACGACGGCAATCGCAGGATGAAGAGAAACGGA
TGCCAAGGGCCAAGGCTAGCTCGATCCAAGCGTGCACGGCTCGTTTCTCT
GTAAATCTCGATCGAGTCACTTGCACGCAGCTCCAGAGGGGGGCATGCAA
ATGGGTGTCCCTTTTTAAAGGCTTGGGACTCTTGGCAGAGGGTCTGGCAG
GCTGCCTATACTTGTCTCTTTCGGCGACACACGTACCGGCTTTGGCAAAA
GCCGGGCCGGCCCTCGTAGCCACAGACCAGGATCGCTGGCTTATCGGCTA
CTTCTGCCACCACTTTGGCATGTGGTTACTTGCAAGAGAACAATGTGCTT
TGATGTATTGCCGATGACTTCACTTCACGTAGCTCCTCTGGCTTTGGCTT
TAGCTTTAGCTTTGCAGGGTTTAAGTATGGCTTGGCTTGACGGCTCTTCC
ATCTTTGGGGATACACAAGTCTTATCCAACATTAATTGTCCATCCCCATA
TCACTATAGCAAGCATCATCAGTTCCATGTGGAGCACACGTACCGGCTGT
GTGTGTGTGTTGTTTAACGTTTCGTGCCGTTTGGACTTGAGAACGTGTGT
TAGTTGGAGGCCATGGCCCATGGATCGGAACAAGGGCAGAAGAAGGCTTC
TTTGCAGAGAAAAGAAAAACGTGCGCCCAAAAACGACCATATCTATCGCT
GTAGGTACGCGATATATATCGATATGGACTATATATTACTCCGTAGCTGC
A
>plate66_2_F12_JJ9605_HpyCH4IV_PJJ2LBA_RB_F3_086 T-DNA insertion locus in Brachypodium Bd1
CTGGTGTGAGGATCCATTATTCTCGCCAACTTTTTTTGAGGAATTTCTTA
ACCATGATTGTCGCCAACTTCATCACGTATAGTATGGAATTTCTTAACCA
TTCATTAAAATCATATAAAACAATTTTAACATCAATTCAGAACAGAGCAT
GACCCTGTAGTTCATGAATGCAGCAAAGCGTGTTCCTTGTTCCTTGTTGT
AGTTTCAGCCAAGCCTCTAGGCTACAGCAACCTCGACATACCGGAAGAAC
AAAAAGACATGGCATGGACAAATTGAACATGCACCCACTGACCCACGTAC
CTGAAGACGGCCACGACGGCATCGGAGCCGGCAGCGCGAAGTGCTTCTCC
ACGGGCAGCGCTGCTGTGCTCCTGGGCACACAGCCCAGCCACGACTTGCT
CTTCGACATCACCGGCGGCCGGGCAACGACGACGGCAATCGCAGGATGAA
GAGAAACGGATGCCAAGGGCCAAGGCTAGCTCGATCCAAGCGTGCACGGC
TCGTTTCTCTGTAAATCTCGATCGAGTCACTTGCACGCAGCTCCAGAGGG
GGGCATGCAAATGGGTGTCCCTTTTTAAAGGCTTGGGACTCTTGGCAGAG
GGTCTGGCAGGCTGCCTATACTTGTCTCTTTCGGCGACACACGTACCGGC
TTTGGCAAAAGCCGGGCCGGCCCTCGTAGCCACAGACCAGGATCGCTGGC
TTATCGGCTACTTCTGCCACCACTTTGGCATGTGGTTACTTGCAAGAGAA
CAATGTGCTTTGATGTATTGCCGATGACTTCACTTCACGTAGCTCCTCTG
GCTTTGGCTTTAGCTTTAGCTTTGCAGGGTTTAAGTATGGCTTGGCTTGA
CGGCTCTTCCATCTTTGGGGATACACAAGTCTTATCCAACATTAATTGTC
CATCCCCATATCACTATAGCAAGCATCATCAGTTCCATGTGGAGCACACG
TACCGGCTGTGTGTGTGTGTTGTTTAACGTTTCGTGCCGTTTGGACTTGA
GAACGTGTGTTAGTTGGAGGCCATGGCCCATGGATCGGAACAAGGGCAGA
AGAAGGCTTCTTTGCAGAGAAAAGAAAAACGTGCGCCCAAAAACGACCAT
ATCTATCGCTGTAGGTACGCGATATATATCGATATGGACTATATATTACT
CCGTAGCTGCATAGTACCGATTGTTATTGACTCGTAGCGTTAGTTGAGTC
A
>plate66_3_F12_JJ9605_HpaII_PJJ2LBA_RB_F3_086 T-DNA insertion locus in Brachypodium Bd1
CTGGTGTGAGGATCCATTATTCTCGCCAACTTTTTTTGAGGAATTTCTTA
ACCATGATTGTCGCCAACTTCATCACGTATAGTATGGAATTTCTTAACCA
TTCATTAAAATCATATAAAACAATTTTAACATCAATTCAGAACAGAGCAT
GACCCTGTAGTTCATGAATGCAGCAAAGCGTGTTCCTTGTTCCTTGTTGT
AGTTTCAGCCAAGCCTCTAGGCTACAGCAACCTCGACATACCGGAAGAAC
AAAAAGACATGGCATGGACAAATTGAACATGCACCCACTGACCCACGTAC
CTGAAGACGGCCACGACGGCATCGGAGCCGGCAGCGCGAAGTGCTTCTCC
ACGGGCAGCGCTGCTGTGCTCCTGGGCACACAGCCCAGCCACGACTTGCT
CTTCGACATCACCGGCGGCCGGGCAACGACGACGGCAATCGCAGGATGAA
GAGAAACGGATGCCAAGGGCCAAGGCTAGCTCGATCCAAGCGTGCACGGC
TCGTTTCTCTGTAAATCTCGATCGAGTCACTTGCACGCAGCTCCAGAGGG
GGGCATGCAAATGGGTGTCCCTTTTTAAAGGCTTGGGACTCTTGGCAGAG
GGTCTGGCAGGCTGCCTATACTTGTCTCTTTCGGCGACACACGTACCGGC
TTTGGCAAAAGCCGGGCCGGCCCTCGTAGCCACAGACCAGGATCGCTGGC
TTATCGGCTACTTCTGCCACCACTTTGGCATGTGGTTACTTGCAAGAGAA
CAATGTGCTTTGATGTATTGCCGATGACTTCACTTCACGTAGCTCCTCTG
GCTTTGGCTTTAGCTTTAGCTTTGCAGGGTTTAAGTATGGCTTGGCTTGA
CGGCTCTTCCATCTTTGGGGATACACAAGTCTTATCCAACATTAATTGTC
CATCCCCATATCACTATAGCAAGCATCATCAGTTCCATGTGGAGCACACG
TACCGGCTGTGTGTGTGTGTTGTTTAACGTTTCGTGCCGTTTGGACTTGA
GAACGTGTGTTAGTTGGAGGCCATGGCCCATGGATCGGAACAAGGGCAGA
AGAAGGCTTCTTTGCAGAGAAAAGAAAAACGTGCGCCCAAAAACGACCAT
ATCTATCGCTGTAGGTACGCGATATATATCGATATGGACTATATATTACT
CCGTAGCTGCATAGTACCGATTGTTATTGACTCGTAGCGTTAGTTGAGTC
A
>JWU_070709_H03_JJ4607_BfaI_PJJ2LB_LB_F3_017 T-DNA insertion locus in Brachypodium Bd1
TAGTTGGCTAAAGTATTAAAGCACTCGCAGAGCAGAACCCATCAATCACC
AATCGCCTTTCAGATCCACTAGTATGGGAGGGGAATGATAAAATGGTCAC
GTCCGTCCAAAATCCCAATTTACAGGTTGATCAGTTGCAGCTTAAGAAAC
GCAACAGCAAAATGCTAACAGTTTGCACACTTAGTTTTGTACTTGCTTAC
GACAATGCCACAAGCAAACGCACATACATATCAGGACAAGAAGAAGAAAG
AGAGCGAGGGCAGCTTTCTTTAGTGGATAGCAGTAGGTAGCACACCACAG
CAGCAATCCGTCCGGGGCAAGTTCAGTGTACGCAAATGCAAGGGAACGAC
AGCAACAGTCAGTCGCGGCTGAGTATGTTGGGCTACTTGTAAATAAATGA
ATGAATGTAAAGTTGTTATATATGGCATGATTCTGCCCTGTTCTTAGAGG
TTGGAGGCGATACCATTGGGAGCTTTGAGATGGCCAGTTGGCCAGTGCTT
TATTGATCTCTTCTTCTTTTTTCATCTGAAAAGAGTGCTTGACAAGTCAG
AAGGCAACGAGACAAAGGAACAGTTGCTGTAAGCTCTATTAAGTTGGGTG
TCGCGGTGTCAGCTAACTTTGGGTGAATGGGTGCTTGCCTATAAAAAACG
GGCGCCGGAAACGGCCGGGTTCCCGCCAAGTTCTAGCTCCATCTTCTTTC
GCAGCCCAGCTGATGAGAACTGGGTAGCCGGCCTACGCTCGTCCGTCAGC
CCGGCCCAAGCAAGTTGATCCATCGTCAATGCTTTGAAATGTCTTATAGA
GGTAGCTGAAACCTGCAGTATCAACAAAACCCTATCATGGCTAAGATAAA
AACCTCTGGCATATAGTTAACCACTGGGATACTGGGTGGTGTAATATGAT
ATTTTTCACTAATGACATTGATCGGTTAGATCTCCTTGTCAGGAATGTTT
CTACTGTCCAGTCACATAATTCTCGCTTGCCTCATGAAACATCCTACAAA
[truncated: 9,194,650 more chars]
